# Supplementary material for: Differential long non-coding RNA expression profiles in human oocytes and cumulus cells
Source: Sci Rep. 2018 Feb 2;8:2202. doi: 10.1038/s41598-018-20727-0 (PMC5797088; doi:10.1038/s41598-018-20727-0)
Supplement: Supplementary file 3 — Dataset 1 [file 41598_2018_20727_MOESM3_ESM.xls]

## Sheet: Coding proteins UP in oocytes
Supplementary Table S1: List of the 2,421 protein-coding genes upregulated in MII oocytes
Gene ID	Gene Name	Chromosome	Start_position	End_position	Gene_biotype	Fold Change	q-value(%)
ENSG00000178804	H1FOO	3	129543214	129551467	protein_coding	74217.2	0
ENSG00000187569	DPPA3	12	7711454	7717559	protein_coding	58356	0
ENSG00000160505	NLRP4	19	55836578	55881854	protein_coding	56065.8	0
ENSG00000261456	TUBB8	10	46892	74163	protein_coding	33504.4	0
ENSG00000185467	KPNA7	7	99173574	99207506	protein_coding	33463.6	0
ENSG00000100721	TCL1A	14	95709967	95714196	protein_coding	32215.4	0
ENSG00000203909	DPPA5	6	73353062	73354295	protein_coding	30731	0
ENSG00000173572	NLRP13	19	55891699	55932336	protein_coding	23823.1	0
ENSG00000214102	WEE2	7	141708353	141731271	protein_coding	21431.2	0
ENSG00000149507	OOSP2	11	60040275	60048044	protein_coding	16859.4	0
ENSG00000189167	ZAR1L	13	32303700	32315344	protein_coding	11219.6	0
ENSG00000117148	ACTL8	1	17755313	17827063	protein_coding	8839.67	0
ENSG00000103310	ZP2	16	21197450	21214510	protein_coding	8571.3	0
ENSG00000203907	OOEP	6	73368555	73395133	protein_coding	7564.72	0
ENSG00000116996	ZP4	1	237877864	237890922	protein_coding	7444.4	0
ENSG00000187690	CXorf67	X	51406915	51408843	protein_coding	6624.55	0
ENSG00000223601	EBLN1	10	22208814	22210021	protein_coding	6453.2	0
ENSG00000137875	BCL2L10	15	52109263	52112775	protein_coding	6383.54	0
ENSG00000203908	KHDC3L	6	73362677	73364171	protein_coding	5558.95	0
ENSG00000165588	OTX2	14	56799905	56810479	protein_coding	4931.2	0
ENSG00000248485	PCP4L1	1	161258727	161285450	protein_coding	4165.22	0
ENSG00000179873	NLRP11	19	55785397	55836800	protein_coding	3383.97	0
ENSG00000137707	BTG4	11	111467526	111512354	protein_coding	3346.52	0
ENSG00000180438	TPRXL	3	13937256	14082811	protein_coding	3071.22	0
ENSG00000205022	PABPN1L	16	88863333	88866660	protein_coding	2886.1	0
ENSG00000137766	UNC13C	15	54012904	54633414	protein_coding	2813.75	0
ENSG00000141738	GRB7	17	39737927	39747291	protein_coding	2718.28	0
ENSG00000102290	PCDH11X	X	91779261	92623230	protein_coding	2392.86	0
ENSG00000172680	MOS	8	56112942	56113982	protein_coding	2392.4	0
ENSG00000104413	ESRP1	8	94641074	94707466	protein_coding	2206.58	0
ENSG00000114455	HHLA2	3	108296490	108378285	protein_coding	2060.8	0
ENSG00000152670	DDX4	5	55738017	55817157	protein_coding	1971.9	0
ENSG00000092345	DAZL	3	16586792	16670306	protein_coding	1906	0
ENSG00000124610	HIST1H1A	6	26017085	26017732	protein_coding	1866.8	0.000669569
ENSG00000185155	MIXL1	1	226223618	226227054	protein_coding	1847.59	0
ENSG00000149506	ZP1	11	60867562	60875693	protein_coding	1815.09	0
ENSG00000143194	MAEL	1	166975582	167022214	protein_coding	1812.71	0
ENSG00000214414	TRIM77	11	89710299	89717872	protein_coding	1795.5	0
ENSG00000276747	PADI6	1	17372196	17401699	protein_coding	1614	0
ENSG00000167634	NLRP7	19	54923509	54966312	protein_coding	1592.12	0
ENSG00000143006	DMRTB1	1	53459399	53467488	protein_coding	1498.1	0
ENSG00000221818	EBF2	8	25841730	26045397	protein_coding	1300.27	0
ENSG00000205126	ACCSL	11	44047981	44059977	protein_coding	1249.74	0
ENSG00000120051	CFAP58	10	104353764	104455090	protein_coding	1223.48	0
ENSG00000165970	SLC6A5	11	20599400	20659285	protein_coding	1088.65	0
ENSG00000127743	IL17B	5	149371324	149404202	protein_coding	1071.92	0
ENSG00000104953	TLE6	19	2977446	2995184	protein_coding	1055.38	0
ENSG00000008196	TFAP2B	6	50818723	50847613	protein_coding	1035.2	0.000669569
ENSG00000159166	LAD1	1	201373244	201399915	protein_coding	1017.9	0
ENSG00000112333	NR2E1	6	108166058	108188809	protein_coding	1012.75	0
ENSG00000137434	C6orf52	6	10671418	10694797	protein_coding	997.852	0
ENSG00000162949	CAPN13	2	30722771	30820542	protein_coding	993.545	0
ENSG00000161905	ALOX15	17	4630902	4642294	protein_coding	947.316	0
ENSG00000154102	C16orf74	16	85690084	85751129	protein_coding	929.263	0
ENSG00000178796	RIIAD1	1	151710433	151729805	protein_coding	925.327	0
ENSG00000121690	DEPDC7	11	33015864	33033582	protein_coding	887.728	0
ENSG00000146038	DCDC2	6	24171756	24358052	protein_coding	882.933	0
ENSG00000164611	PTTG1	5	160421822	160428744	protein_coding	867.308	0
ENSG00000137948	BRDT	1	91949371	92014426	protein_coding	793.7	0
ENSG00000087495	PHACTR3	20	59577509	59847711	protein_coding	750.583	0
ENSG00000147655	RSPO2	8	107899316	108083648	protein_coding	744.211	0
ENSG00000112494	UNC93A	6	167271169	167316019	protein_coding	743.3	0
ENSG00000184571	PIWIL3	22	24719034	24774720	protein_coding	732.1	0
ENSG00000104321	TRPA1	8	72019917	72075617	protein_coding	728.5	0
ENSG00000185792	NLRP9	19	55708432	55738402	protein_coding	726.931	0
ENSG00000148702	HABP2	10	113550837	113589602	protein_coding	725.167	0
ENSG00000176979	TRIM60	4	165031953	165041744	protein_coding	709.3	0
ENSG00000154319	FAM167A	8	11421463	11474715	protein_coding	674.636	0
ENSG00000183185	GABRR3	3	97986673	98035304	protein_coding	667.3	0
ENSG00000124092	CTCFL	20	57495966	57525652	protein_coding	666.438	0
ENSG00000176204	LRRTM4	2	76747719	77593319	protein_coding	663.4	0
ENSG00000253313	C1orf210	1	43281883	43285617	protein_coding	636.818	0
ENSG00000163380	LMOD3	3	69106872	69123032	protein_coding	627.913	0
ENSG00000164113	ADAD1	4	122378966	122429802	protein_coding	626.923	0
ENSG00000188372	ZP3	7	76397518	76442071	protein_coding	613.162	0
ENSG00000183324	REC114	15	73443158	73560014	protein_coding	605.333	0
ENSG00000144583	2016-03-04	2	216257865	216372027	protein_coding	575.412	0
ENSG00000255298	OR8G5	11	124264827	124265867	protein_coding	573.9	0
ENSG00000157927	RADIL	7	4797055	4883719	protein_coding	571.958	0
ENSG00000120669	SOHLH2	13	36168208	36214615	protein_coding	558.213	0
ENSG00000158486	DNAH3	16	20933111	21159441	protein_coding	556.13	0
ENSG00000204710	SPDYC	11	65170154	65173244	protein_coding	545.4	0
ENSG00000176302	FOXR1	11	118971707	118981291	protein_coding	534.467	0
ENSG00000117322	CR2	1	207454230	207489895	protein_coding	534	0
ENSG00000171487	NLRP5	19	55999726	56061813	protein_coding	524.714	0
ENSG00000130385	BMP15	X	50910784	50916607	protein_coding	516.5	0.000669569
ENSG00000095627	TDRD1	10	114179270	114232304	protein_coding	495.423	0
ENSG00000016082	ISL1	5	51383391	51394738	protein_coding	484.091	0
ENSG00000163377	FAM19A4	3	68731766	68953297	protein_coding	479.7	0
ENSG00000166840	GLYATL1	11	58905398	59043527	protein_coding	472.913	0
ENSG00000089225	TBX5	12	114353931	114408442	protein_coding	469.5	0
ENSG00000075340	ADD2	2	70607618	70768225	protein_coding	464.059	0
ENSG00000198054	DSCR8	21	38121451	38188016	protein_coding	463.1	0
ENSG00000140538	NTRK3	15	87859751	88256768	protein_coding	456.714	0
ENSG00000079102	RUNX1T1	8	91954967	92103286	protein_coding	456.412	0
ENSG00000077800	FKBP6	7	73328164	73358637	protein_coding	456.4	0
ENSG00000103528	SYT17	16	19167971	19268334	protein_coding	442.583	0.00128074
ENSG00000179709	NLRP8	19	55947832	55988629	protein_coding	442.1	0
ENSG00000164265	SCGB3A2	5	147870682	147882191	protein_coding	436.3	0
ENSG00000155875	SAXO1	9	18927658	19049354	protein_coding	429.421	0
ENSG00000148123	PLPPR1	9	101028709	101325135	protein_coding	427.6	0
ENSG00000165973	NELL1	11	20669551	21575681	protein_coding	421.9	0
ENSG00000001626	CFTR	7	117465784	117715971	protein_coding	417.125	0
ENSG00000175077	RTP1	3	187197486	187201465	protein_coding	412.9	0
ENSG00000102466	FGF14	13	101710804	102402457	protein_coding	406.977	0
ENSG00000206557	TRIM71	3	32818018	32897826	protein_coding	400.19	0
ENSG00000171987	C11orf40	11	4571423	4577820	protein_coding	400.1	0
ENSG00000184221	OLIG1	21	33070144	33072420	protein_coding	397.857	0
ENSG00000183625	CCR3	3	46163604	46266706	protein_coding	396.632	0
ENSG00000101443	WFDC2	20	45469706	45481532	protein_coding	396.5	0
ENSG00000164049	FBXW12	3	48372219	48401259	protein_coding	396.162	0
ENSG00000237521	OR7E24	19	9250930	9252479	protein_coding	384.2	0
ENSG00000197893	NRAP	10	113588716	113664127	protein_coding	369.5	0
ENSG00000005471	ABCB4	7	87401697	87480435	protein_coding	369.321	0
ENSG00000162592	CCDC27	1	3752398	3771645	protein_coding	366.175	0
ENSG00000132164	SLC6A11	3	10816200	10940733	protein_coding	364.4	0
ENSG00000087586	AURKA	20	56369389	56392337	protein_coding	359.041	0
ENSG00000162624	LHX8	1	75128434	75161533	protein_coding	357.2	0
ENSG00000078725	BRINP1	9	119153458	119369467	protein_coding	350.037	0
ENSG00000114656	KIAA1257	3	128909866	129002690	protein_coding	346.15	0
ENSG00000083307	GRHL2	8	101492432	101669726	protein_coding	343.75	0.00128074
ENSG00000105251	SHD	19	4278601	4290724	protein_coding	339.846	0
ENSG00000174498	IGDCC3	15	65327127	65378040	protein_coding	338.163	0
ENSG00000156269	NAA11	4	79225694	79326050	protein_coding	334.4	0
ENSG00000008197	TFAP2D	6	50713828	50772988	protein_coding	323.6	0.000669569
ENSG00000175766	EIF4E1B	5	176630682	176646641	protein_coding	312.4	0
ENSG00000073282	TP63	3	189631416	189897279	protein_coding	309.818	0
ENSG00000156395	SORCS3	10	104641101	105265235	protein_coding	308.8	0
ENSG00000149735	GPHA2	11	64934471	64935888	protein_coding	305.9	0
ENSG00000187546	AGMO	7	15200318	15562015	protein_coding	305.4	0
ENSG00000136231	IGF2BP3	7	23310209	23470467	protein_coding	300.887	0
ENSG00000183733	FIGLA	2	70777310	70790643	protein_coding	300.6	0
ENSG00000047936	ROS1	6	117288300	117425855	protein_coding	299.2	0
ENSG00000106689	LHX2	9	124001670	124033301	protein_coding	296.5	0.000669569
ENSG00000170627	GTSF1	12	54455950	54473602	protein_coding	295.261	0
ENSG00000164675	IQUB	7	123452400	123535077	protein_coding	281.424	0
ENSG00000165623	UCMA	10	13221767	13234334	protein_coding	279.4	0
ENSG00000089169	RPH3A	12	112570380	112898881	protein_coding	274.231	0
ENSG00000196335	STK31	7	23710167	23832513	protein_coding	270.579	0
ENSG00000135638	EMX1	2	72916260	72936071	protein_coding	266.806	0
ENSG00000203910	C1orf146	1	92217940	92245813	protein_coding	264.286	0
ENSG00000176571	CNBD1	8	86866442	87615219	protein_coding	259	0
ENSG00000080166	DCT	13	94436808	94479682	protein_coding	257.192	0
ENSG00000179796	LRRC3B	3	26622806	26710776	protein_coding	255.5	0
ENSG00000177414	UBE2U	1	64203627	64267368	protein_coding	247.7	0
ENSG00000137392	CLPS	6	35794982	35797344	protein_coding	247.4	0
ENSG00000149548	CCDC15	11	124954121	125041489	protein_coding	244.542	0
ENSG00000158865	SLC5A11	16	24845841	24911628	protein_coding	244.195	0
ENSG00000182223	ZAR1	4	48490252	48494389	protein_coding	242.455	0
ENSG00000147676	MAL2	8	119165034	119245673	protein_coding	241	0
ENSG00000129354	AP1M2	19	10572671	10587315	protein_coding	235.596	0
ENSG00000148584	A1CF	10	50799409	50885675	protein_coding	231.1	0.000669569
ENSG00000156509	FBXO43	8	100133360	100145800	protein_coding	228.745	0
ENSG00000104313	EYA1	8	71197433	71362232	protein_coding	226.727	0
ENSG00000122592	HOXA7	7	27153716	27157936	protein_coding	226.305	0
ENSG00000154274	C4orf19	4	37453941	37623495	protein_coding	225.182	0
ENSG00000150275	PCDH15	10	53802771	55627942	protein_coding	223.2	0
ENSG00000164330	EBF1	5	158695916	159099761	protein_coding	220.903	0
ENSG00000178462	TUBAL3	10	5393098	5404830	protein_coding	216.8	0
ENSG00000183508	FAM46C	1	117605934	117628372	protein_coding	216.091	0
ENSG00000206075	SERPINB5	18	63476761	63505085	protein_coding	216	0
ENSG00000066468	FGFR2	10	121478334	121598458	protein_coding	215.062	0
ENSG00000105894	PTN	7	137227341	137343865	protein_coding	214.935	0
ENSG00000173769	TOPAZ1	3	44241886	44332098	protein_coding	212.2	0.000669569
ENSG00000125207	PIWIL1	12	130337887	130372637	protein_coding	211	0
ENSG00000131914	LIN28A	1	26410778	26429722	protein_coding	210.9	0
ENSG00000250254	PTTG2	4	37960435	37961125	protein_coding	210.541	0.222977
ENSG00000174898	CATSPERD	19	5720677	5778734	protein_coding	209.909	0
ENSG00000113520	IL4	5	132673986	132682676	protein_coding	209.364	0
ENSG00000276043	UHRF1	19	4903080	4962154	protein_coding	205.523	0
ENSG00000173406	DAB1	1	56994778	58546734	protein_coding	205.2	0
ENSG00000039600	SOX30	5	157625679	157671480	protein_coding	204.026	0
ENSG00000206384	COL6A6	3	130560334	130678155	protein_coding	199.688	0
ENSG00000273045	C2orf15	2	99141485	99151487	protein_coding	199.179	0
ENSG00000240204	SMKR1	7	129502479	129512932	protein_coding	198.044	0
ENSG00000156049	GNA14	9	77423079	77648307	protein_coding	197.809	0
ENSG00000157703	SVOPL	7	138594285	138701352	protein_coding	194.941	0
ENSG00000144285	SCN1A	2	165989160	166128047	protein_coding	193.4	0.000669569
ENSG00000179915	NRXN1	2	49918505	51225564	protein_coding	192.182	0
ENSG00000091704	CPA1	7	130380339	130388114	protein_coding	190.833	0
ENSG00000197561	ELANE	19	851014	856247	protein_coding	188	0.000669569
ENSG00000015413	DPEP1	16	89613308	89638456	protein_coding	186.615	0.00128074
ENSG00000176399	DMRTA1	9	22446841	22455740	protein_coding	184.667	0
ENSG00000166796	LDHC	11	18412307	18452058	protein_coding	184.613	0
ENSG00000138795	LEF1	4	108047545	108168956	protein_coding	183.121	0
ENSG00000107018	RLN1	9	5334969	5339873	protein_coding	183.071	0
ENSG00000183117	CSMD1	8	2935353	4994972	protein_coding	182.4	0
ENSG00000181847	TIGIT	3	114276913	114310288	protein_coding	177	0.00128074
ENSG00000273079	GRIN2B	12	13537337	13981957	protein_coding	174.3	0
ENSG00000043039	BARX2	11	129375940	129452279	protein_coding	173.5	0.000669569
ENSG00000101746	NOL4	18	33851100	34224952	protein_coding	172	0
ENSG00000188032	C19orf67	19	14081619	14085875	protein_coding	169.167	0.00128074
ENSG00000172987	HPSE2	10	98457077	99235862	protein_coding	168.688	0
ENSG00000183166	CALN1	7	71779491	72447151	protein_coding	168.182	0
ENSG00000149054	ZNF215	11	6926404	6984632	protein_coding	167.975	0
ENSG00000131055	COX4I2	20	31637888	31645006	protein_coding	166.4	0
ENSG00000102104	RS1	X	18639910	18672109	protein_coding	163.467	0
ENSG00000148482	SLC39A12	10	17951839	18043292	protein_coding	162.4	0
ENSG00000196277	GRM7	3	6770001	7741533	protein_coding	160.364	0
ENSG00000118307	CASC1	12	25108420	25195162	protein_coding	159.655	0
ENSG00000158806	NPM2	8	22024125	22036897	protein_coding	159.646	0.00128074
ENSG00000167889	MGAT5B	17	76868456	76950393	protein_coding	157.361	0
ENSG00000145721	LIX1	5	97091867	97142872	protein_coding	156.3	0.000669569
ENSG00000070808	CAMK2A	5	150219491	150290291	protein_coding	155.9	0
ENSG00000198178	CLEC4C	12	7729415	7751605	protein_coding	154.7	0
ENSG00000158077	NLRP14	11	7020446	7071308	protein_coding	153.308	0
ENSG00000133808	MICALCL	11	12276080	12359144	protein_coding	153.239	0
ENSG00000109794	FAM149A	4	186104419	186172667	protein_coding	151.795	0
ENSG00000152953	STK32B	4	5051442	5500998	protein_coding	149.773	0
ENSG00000152669	CCNO	5	55231152	55233680	protein_coding	149.056	0
ENSG00000124493	GRM4	6	34018645	34155622	protein_coding	148.8	0
ENSG00000164404	GDF9	5	132861181	132866884	protein_coding	147.058	0
ENSG00000169862	CTNND2	5	10971840	11904043	protein_coding	146.909	0
ENSG00000159495	TGM7	15	43276280	43302255	protein_coding	144.4	0
ENSG00000168702	LRP1B	2	140231423	142131701	protein_coding	143.882	0
ENSG00000162639	HENMT1	1	108648290	108661526	protein_coding	143.446	0
ENSG00000168843	FSTL5	4	161383897	162164035	protein_coding	142.4	0.000669569
ENSG00000156218	ADAMTSL3	15	83654086	84039842	protein_coding	142.312	0
ENSG00000185518	SV2B	15	91099950	91301309	protein_coding	142	0
ENSG00000102468	HTR2A	13	46831550	46897076	protein_coding	141.8	0
ENSG00000146049	KAAG1	6	24356903	24358284	protein_coding	141.077	0.00502709
ENSG00000040608	RTN4R	22	20241415	20283246	protein_coding	140.882	0
ENSG00000135960	EDAR	2	108894471	108989372	protein_coding	140.25	0
ENSG00000188886	ASTL	2	96123850	96138436	protein_coding	140.192	0.00128074
ENSG00000176566	DCAF4L2	8	87870743	87874068	protein_coding	138.647	0
ENSG00000138798	EGF	4	109912884	110012266	protein_coding	135.875	0
ENSG00000198807	PAX9	14	36657568	36679715	protein_coding	135.545	0
ENSG00000132514	CLEC10A	17	7074537	7080307	protein_coding	135.511	0
ENSG00000134258	VTCN1	1	117143587	117210960	protein_coding	135.417	0
ENSG00000069018	TRPC7	5	136213320	136365537	protein_coding	133.9	0.00128074
ENSG00000132972	RNF17	13	24764152	24879921	protein_coding	132.75	0
ENSG00000151952	TMEM132D	12	129071725	129903666	protein_coding	132.5	0.000669569
ENSG00000178217	SH2D4B	10	80537902	80646560	protein_coding	129.182	0.000669569
ENSG00000058335	RASGRF1	15	78959947	79090773	protein_coding	128.923	0
ENSG00000187889	C1orf168	1	56718804	56819696	protein_coding	127.7	0.000669569
ENSG00000275896	PRSS2	7	142748662	142774564	protein_coding	127.4	0
ENSG00000173207	CKS1B	1	154974653	154979249	protein_coding	126.637	0
ENSG00000139287	TPH2	12	71938846	72186618	protein_coding	126.583	0
ENSG00000126787	DLGAP5	14	55148112	55191678	protein_coding	124.2	0
ENSG00000080709	KCNN2	5	114360945	114496500	protein_coding	123.722	0
ENSG00000149972	CNTN5	11	99020953	100358885	protein_coding	123.448	0.00128074
ENSG00000170927	PKHD1	6	51615300	52087625	protein_coding	121.5	0
ENSG00000126016	AMOT	X	112774503	112840815	protein_coding	120.31	0
ENSG00000187094	CCK	3	42257825	42266207	protein_coding	118.4	0
ENSG00000141255	SPATA22	17	3440019	3513852	protein_coding	116.214	0
ENSG00000269964	MEI4	6	77690658	77926974	protein_coding	114.789	0
ENSG00000179023	KLHDC7A	1	18480982	18486126	protein_coding	113.4	0
ENSG00000243910	TUBA4B	2	219253243	219272188	protein_coding	112	0
ENSG00000132698	RAB25	1	156061160	156070514	protein_coding	110.059	0
ENSG00000196074	SYCP2	20	59863563	59933655	protein_coding	109.826	0
ENSG00000177398	UMODL1	21	42062959	42143453	protein_coding	109.588	0
ENSG00000153237	CCDC148	2	158171081	158456753	protein_coding	109.222	0
ENSG00000080007	DDX43	6	73394748	73417569	protein_coding	108.307	0
ENSG00000169594	BNC1	15	83255903	83284716	protein_coding	107.929	0
ENSG00000112273	HDGFL1	6	22569493	22571666	protein_coding	107.1	0
ENSG00000102837	OLFM4	13	53028759	53052057	protein_coding	107.091	0
ENSG00000180113	TDRD6	6	46687875	46704319	protein_coding	106.738	0
ENSG00000152503	TRIM36	5	115124762	115180546	protein_coding	106.673	0
ENSG00000203805	PLPP4	10	120456954	120589855	protein_coding	106.588	0
ENSG00000187123	LYPD6	2	149329985	149474148	protein_coding	106.487	0
ENSG00000106927	AMBP	9	114060127	114078472	protein_coding	105.429	0
ENSG00000205129	C4orf47	4	185426249	185449826	protein_coding	105.312	0
ENSG00000166800	LDHAL6A	11	18455824	18479600	protein_coding	104.807	0
ENSG00000060709	RIMBP2	12	130396137	130716281	protein_coding	104.222	0
ENSG00000118308	LRMP	12	25021002	25108334	protein_coding	103.037	0
ENSG00000132321	IQCA1	2	236324147	236507542	protein_coding	101.635	0
ENSG00000137473	TTC29	4	146706638	146945882	protein_coding	101.4	0
ENSG00000157219	HTR5A	7	155070324	155085749	protein_coding	101	0.00128074
ENSG00000256463	SALL3	18	78980275	79002677	protein_coding	100.889	0.00128074
ENSG00000077152	UBE2T	1	202331657	202341980	protein_coding	100.427	0
ENSG00000132646	PCNA	20	5114953	5126626	protein_coding	99.7269	0
ENSG00000149403	GRIK4	11	120511759	120988904	protein_coding	99.3889	0
ENSG00000215018	COL28A1	7	7356203	7535853	protein_coding	99.2941	0
ENSG00000105146	AURKC	19	57230802	57235548	protein_coding	99.1915	0
ENSG00000187695	ENSG00000187695	3	128909874	128971330	protein_coding	98.4646	0.0111464
ENSG00000157168	NRG1	8	31639386	32767959	protein_coding	97.6761	0
ENSG00000177181	RIMKLA	1	42380795	42422578	protein_coding	97.6269	0
ENSG00000108849	PPY	17	43940804	43942468	protein_coding	97.6	0
ENSG00000188869	TMC3	15	81331217	81374213	protein_coding	97.4667	0.00128074
ENSG00000179148	ALOXE3	17	8095900	8119047	protein_coding	97.0714	0
ENSG00000269699	ZIM2	19	56774552	56840729	protein_coding	96.5325	0
ENSG00000244476	ERVFRD-1	6	11102489	11111732	protein_coding	95.6	0
ENSG00000169427	KCNK9	8	139600838	139703056	protein_coding	94.8286	0.0105771
ENSG00000169836	TACR3	4	103586031	103719816	protein_coding	94.3846	0
ENSG00000082126	MPP4	2	201644870	201698694	protein_coding	94.0385	0
ENSG00000156299	TIAM1	21	31118416	31559977	protein_coding	93.164	0
ENSG00000214866	DCDC2C	2	3703592	3847408	protein_coding	92.5	0.000669569
ENSG00000197181	PIWIL2	8	22275297	22357563	protein_coding	92.3462	0
ENSG00000259040	BLOC1S5-TXNDC5	6	7881522	8064364	protein_coding	92.0411	0
ENSG00000180828	BHLHE22	8	64580367	64583628	protein_coding	91.4	0
ENSG00000276087	ENSG00000276087	2	24124366	24190436	protein_coding	91.3077	0.00128074
ENSG00000048052	HDAC9	7	18086949	19002416	protein_coding	90.8743	0
ENSG00000163092	XIRP2	2	166888487	167259753	protein_coding	90.3	0.00253476
ENSG00000215915	ATAD3C	1	1449689	1470158	protein_coding	90.0952	0
ENSG00000128645	HOXD1	2	176188579	176190907	protein_coding	89.2308	0
ENSG00000180210	F2	11	46719180	46739506	protein_coding	89.0909	0.00128074
ENSG00000039068	CDH1	16	68737225	68835548	protein_coding	88.9882	0.00128074
ENSG00000134057	CCNB1	5	69167010	69178245	protein_coding	88.5035	0
ENSG00000197361	FBXL22	15	63597353	63602428	protein_coding	88.2632	0
ENSG00000171505	OR1N1	9	122526358	122527296	protein_coding	88.2	0
ENSG00000101115	SALL4	20	51782331	51802520	protein_coding	87.6024	0.00128074
ENSG00000214575	CPEB1	15	82543201	82648861	protein_coding	87.1284	0
ENSG00000147082	CCNB3	X	50202713	50351910	protein_coding	87.1111	0.00128074
ENSG00000185053	SGCZ	8	14089864	15238339	protein_coding	86.7273	0
ENSG00000119915	ELOVL3	10	102226328	102229589	protein_coding	86.0625	0.00128074
ENSG00000101405	OXT	20	3071620	3072517	protein_coding	86.0513	0
ENSG00000113905	HRG	3	186660216	186678240	protein_coding	85.3	0
ENSG00000134460	IL2RA	10	6010689	6062325	protein_coding	84.9474	0
ENSG00000196944	OR2T4	1	248361581	248362627	protein_coding	84.9	0
ENSG00000056050	C4orf27	4	169729465	169757953	protein_coding	84.2469	0
ENSG00000164841	TMEM74	8	108606850	108787615	protein_coding	84.2	0.00128074
ENSG00000118690	ARMC2	6	108848416	108974472	protein_coding	82.8313	0
ENSG00000172244	C5orf34	5	43486701	43515145	protein_coding	82.1723	0
ENSG00000186487	MYT1L	2	1789113	2331260	protein_coding	82	0
ENSG00000036672	USP2	11	119355215	119381726	protein_coding	81.1917	0
ENSG00000186075	ZPBP2	17	39868164	39877896	protein_coding	81.1	0.000669569
ENSG00000112499	SLC22A2	6	160171061	160277638	protein_coding	80.4	0
ENSG00000160396	HIPK4	19	40379271	40390187	protein_coding	79.8378	0.00128074
ENSG00000279956	ENSG00000279956	2	48632291	48755724	protein_coding	78.9298	0
ENSG00000189108	IL1RAPL2	X	104566315	105767829	protein_coding	78.25	0.00128074
ENSG00000140955	ADAD2	16	84191138	84197168	protein_coding	78.125	0.00128074
ENSG00000111249	CUX2	12	111034024	111350554	protein_coding	77.9	0
ENSG00000144821	MYH15	3	108380369	108529322	protein_coding	77.775	0.00128074
ENSG00000154118	JPH3	16	87601835	87698156	protein_coding	77.6265	0
ENSG00000130201	EXOC3L2	19	45212621	45234211	protein_coding	77.1391	0
ENSG00000166578	IQCD	12	113195441	113221094	protein_coding	77.1296	0
ENSG00000178397	FAM220A	7	6329409	6348981	protein_coding	76.4435	0
ENSG00000260027	HOXB7	17	48607227	48633572	protein_coding	76.2	0.00128074
ENSG00000175063	UBE2C	20	45812576	45816957	protein_coding	75.213	0
ENSG00000181778	TMEM252	9	68536580	68540867	protein_coding	75.1304	0.00128074
ENSG00000141431	ASXL3	18	33578615	33751192	protein_coding	74.9394	0
ENSG00000169402	RSPH10B2	7	6754109	6799365	protein_coding	74.6483	0.00128074
ENSG00000154975	CA10	17	51630313	52160017	protein_coding	74.6	0
ENSG00000054803	CBLN4	20	55997440	56005472	protein_coding	73.75	0
ENSG00000013810	TACC3	4	1721490	1745176	protein_coding	73.1013	0
ENSG00000094963	FMO2	1	171185208	171211230	protein_coding	72.0769	0.00128074
ENSG00000106128	GHRHR	7	30938669	30993254	protein_coding	69.7	0.000669569
ENSG00000123977	DAW1	2	227871054	227924344	protein_coding	69.4829	0
ENSG00000102678	FGF9	13	21671383	21704498	protein_coding	69.15	0.00128074
ENSG00000130226	DPP6	7	153887097	154894285	protein_coding	69.15	0
ENSG00000079112	CDH17	8	94127171	94217303	protein_coding	68.9714	0
ENSG00000178222	RNF212	4	1056250	1113562	protein_coding	68.9667	0
ENSG00000074211	PPP2R2C	4	6320578	6563600	protein_coding	68.6471	0.00128074
ENSG00000188523	CFAP77	9	132410043	132573317	protein_coding	68.375	0
ENSG00000159374	M1AP	2	74557883	74648338	protein_coding	68.2273	0
ENSG00000196139	AKR1C3	10	5035354	5107686	protein_coding	68.0962	0
ENSG00000092054	MYH7	14	23412738	23435718	protein_coding	68.0909	0.00128074
ENSG00000179314	WSCD1	17	5772234	6124427	protein_coding	67.8046	0
ENSG00000071909	MYO3B	2	170178145	170655171	protein_coding	67.7222	0
ENSG00000104147	OIP5	15	41309268	41332621	protein_coding	67.3434	0
ENSG00000173432	SAA1	11	18266174	18269977	protein_coding	67.2667	0
ENSG00000092853	CLSPN	1	35720218	35769967	protein_coding	67.0923	0.00128074
ENSG00000175600	SUGCT	7	40134977	40860763	protein_coding	66.9122	0
ENSG00000186377	CYP4X1	1	47023568	47050751	protein_coding	66.8333	0
ENSG00000187997	C17orf99	17	78146353	78166177	protein_coding	66.7	0.00128074
ENSG00000184672	RALYL	8	84182787	84921844	protein_coding	65.75	0
ENSG00000086717	PPEF1	X	18675909	18827921	protein_coding	65.1579	0
ENSG00000019186	CYP24A1	20	54153449	54173973	protein_coding	64.7273	0
ENSG00000176771	NCKAP5	2	132671799	133568463	protein_coding	63.8571	0
ENSG00000168070	C11orf85	11	64937517	64972085	protein_coding	63.6667	0
ENSG00000126778	SIX1	14	60643415	60658259	protein_coding	63.5	0.00253476
ENSG00000229453	SPINK8	3	48306842	48328341	protein_coding	63.2	0
ENSG00000183742	MACC1	7	20134655	20217404	protein_coding	63.1765	0.00128074
ENSG00000145604	SKP2	5	36151989	36184319	protein_coding	63.1007	0
ENSG00000128606	LRRC17	7	102912991	102944949	protein_coding	63.0485	0
ENSG00000133937	GSC	14	94768216	94770230	protein_coding	62.5789	0
ENSG00000184185	KCNJ12	17	21376197	21419872	protein_coding	62.4545	0.0184474
ENSG00000135175	OCM2	7	97984684	97991169	protein_coding	62.3	0.000669569
ENSG00000145832	SLC25A48	5	135834649	135888637	protein_coding	62	0
ENSG00000146453	PNLDC1	6	159800249	159820704	protein_coding	61.25	0
ENSG00000135451	TROAP	12	49323236	49331731	protein_coding	61.2234	0
ENSG00000164920	OSR2	8	98944403	98952104	protein_coding	61.0579	0
ENSG00000179284	DAND5	19	12965159	12974762	protein_coding	59.6429	0.00253476
ENSG00000237136	C4orf51	4	145680204	145771032	protein_coding	59.4	0
ENSG00000152804	HHEX	10	92689951	92695646	protein_coding	59.2137	0
ENSG00000137261	KIAA0319	6	24544104	24646155	protein_coding	58.7805	0
ENSG00000066405	CLDN18	3	137998735	138033655	protein_coding	58.2258	0.00128074
ENSG00000151090	THRB	3	24117160	24495282	protein_coding	58.1497	0
ENSG00000147724	FAM135B	8	138130023	138496822	protein_coding	58.1	0
ENSG00000104722	NEFM	8	24913012	24919098	protein_coding	58.0446	0.00625914
ENSG00000165490	DDIAS	11	82899975	82958277	protein_coding	57.9759	0
ENSG00000131620	ANO1	11	70078302	70189528	protein_coding	57.9231	0
ENSG00000281370	ENSG00000281370	12	102075068	102075229	protein_coding	57.7464	0
ENSG00000130816	DNMT1	19	10133345	10231286	protein_coding	57.623	0
ENSG00000263513	FAM72C	1	143955364	143971965	protein_coding	57.4286	0
ENSG00000134020	PEBP4	8	22713251	23000000	protein_coding	57.3171	0.00128074
ENSG00000173976	RAX2	19	3769089	3772221	protein_coding	56.9	0.00128074
ENSG00000132446	FTHL17	X	31071241	31072053	protein_coding	56.7	0.000669569
ENSG00000249961	CCDC79	16	66754976	66801620	protein_coding	56.3636	0.00128074
ENSG00000144460	NYAP2	2	225400648	225654018	protein_coding	56.3182	0
ENSG00000105877	DNAH11	7	21543215	21901839	protein_coding	56.0228	0
ENSG00000143032	BARHL2	1	90711539	90717237	protein_coding	56	0.00128074
ENSG00000143228	NUF2	1	163266576	163355764	protein_coding	55.7957	0.00128074
ENSG00000164089	ETNPPL	4	108742040	108763054	protein_coding	55.7941	0.00253476
ENSG00000106484	MEST	7	130486171	130506296	protein_coding	55.6262	0
ENSG00000128408	RIBC2	22	45413691	45432496	protein_coding	55.6087	0.0148097
ENSG00000136542	GALNT5	2	157257598	157314211	protein_coding	55.6	0
ENSG00000164109	MAD2L1	4	120055608	120067074	protein_coding	55.3438	0
ENSG00000042781	USH2A	1	215622894	216423396	protein_coding	55.2424	0
ENSG00000127780	OR1E2	17	3432870	3433841	protein_coding	55	0
ENSG00000168298	HIST1H1E	6	26156354	26157107	protein_coding	54.3696	0.0609506
ENSG00000152214	RIT2	18	42743227	43115691	protein_coding	54.3	0
ENSG00000165304	MELK	9	36572862	36677683	protein_coding	54.1389	0
ENSG00000151812	SLC35F4	14	57563922	57982194	protein_coding	54	0
ENSG00000198010	DLGAP2	8	1501366	1708476	protein_coding	54	0.00128074
ENSG00000094755	GABRP	5	170763350	170814047	protein_coding	54	0.000669569
ENSG00000156475	PPP2R2B	5	146581146	147084784	protein_coding	53.3571	0.00128074
ENSG00000095464	PDE6C	10	93612588	93666010	protein_coding	52.5952	0.00502709
ENSG00000173805	HAP1	17	41717742	41734644	protein_coding	52.2313	0.00128074
ENSG00000261949	GFY	19	49423749	49428818	protein_coding	52.2	0.000669569
ENSG00000171848	RRM2	2	10122328	10131419	protein_coding	52.0151	0
ENSG00000007001	UPP2	2	157876702	158136154	protein_coding	51.9	0
ENSG00000156265	MAP3K7CL	21	29077471	29175889	protein_coding	51.6937	0
ENSG00000140015	KCNH5	14	62699454	63102037	protein_coding	51.6	0.000669569
ENSG00000122674	CCZ1	7	5898725	5926550	protein_coding	51.5188	0
ENSG00000171587	DSCAM	21	40010999	40847139	protein_coding	51.5	0.000669569
ENSG00000182968	SOX1	13	112067647	112070488	protein_coding	51.5	0.000669569
ENSG00000182308	DCAF4L1	4	41981696	41986467	protein_coding	51.4423	0
ENSG00000131979	GCH1	14	54842008	54902852	protein_coding	51.2799	0
ENSG00000145919	BOD1	5	173607514	173616660	protein_coding	51.0672	0
ENSG00000166509	CLEC3A	16	78022515	78066761	protein_coding	51	0.00253476
ENSG00000151322	NPAS3	14	32934933	33804176	protein_coding	50.8889	0
ENSG00000139865	TTC6	14	37595847	38041442	protein_coding	50.7	0.000669569
ENSG00000174844	DNAH12	3	57293699	57544344	protein_coding	50.431	0
ENSG00000165105	RASEF	9	82979585	83063177	protein_coding	50.3429	0
ENSG00000168928	CTRB2	16	75204096	75207185	protein_coding	49.8577	0
ENSG00000229474	PATL2	15	44665732	44711316	protein_coding	49.6167	0.00128074
ENSG00000168959	GRM5	11	88504576	89065945	protein_coding	49.5833	0.00128074
ENSG00000166415	WDR72	15	53513741	53762878	protein_coding	49	0
ENSG00000090889	KIF4A	X	70290090	70420832	protein_coding	48.8191	0
ENSG00000172320	OR5A1	11	59443144	59444194	protein_coding	48.8	0.000669569
ENSG00000204711	C9orf135	9	69820793	69906232	protein_coding	48.5385	0.00128074
ENSG00000162782	TDRD5	1	179591613	179691272	protein_coding	48.4615	0.00128074
ENSG00000143921	ABCG8	2	43838964	43878466	protein_coding	48.3333	0
ENSG00000105523	FAM83E	19	48600810	48614854	protein_coding	48.1176	0.00625914
ENSG00000189056	RELN	7	103471784	103989516	protein_coding	48.0938	0
ENSG00000156006	NAT2	8	18391245	18401218	protein_coding	48	0
ENSG00000185272	RBM11	21	14216130	14228372	protein_coding	47.9767	0
ENSG00000184661	CDCA2	8	25458997	25507920	protein_coding	47.6588	0.00128074
ENSG00000183317	EPHA10	1	37713880	37765133	protein_coding	47.64	0
ENSG00000155511	GRIA1	5	153489615	153813869	protein_coding	47.5	0.00128074
ENSG00000273111	LYPD4	19	41837074	41844697	protein_coding	47.4	0
ENSG00000183560	IZUMO1R	11	94305593	94307721	protein_coding	47.1538	0.00128074
ENSG00000104213	PDGFRL	8	17576433	17644071	protein_coding	47.1379	0
ENSG00000163817	SLC6A20	3	45755450	45796535	protein_coding	46.973	0.000669569
ENSG00000206102	KRTAP19-8	21	31038159	31038476	protein_coding	46.9	0.000669569
ENSG00000167741	GGT6	17	4556927	4560818	protein_coding	46.8	0.000669569
ENSG00000198331	HYLS1	11	125883614	125900648	protein_coding	46.6198	0
ENSG00000153233	PTPRR	12	70638073	70920843	protein_coding	46.6087	0
ENSG00000006047	YBX2	17	7288252	7294615	protein_coding	46.3333	0
ENSG00000124391	IL17C	16	88638591	88640473	protein_coding	46.3	0.00128074
ENSG00000164756	SLC30A8	8	116950273	117176714	protein_coding	46.2143	0
ENSG00000117399	CDC20	1	43358955	43363203	protein_coding	45.9482	0
ENSG00000157111	TMEM171	5	73120292	73131817	protein_coding	45.9429	0
ENSG00000171243	SOSTDC1	7	16461481	16530580	protein_coding	45.8667	0
ENSG00000205549	C9orf92	9	16203935	16276313	protein_coding	45.2	0
ENSG00000157152	SYN2	3	12004402	12191400	protein_coding	45.0811	0
ENSG00000077935	SMC1B	22	45344063	45413619	protein_coding	44.8529	0.00128074
ENSG00000128040	SPINK2	4	56809860	56821742	protein_coding	44.3	0.00128074
ENSG00000165828	PRAP1	10	133309410	133352683	protein_coding	44.1754	0
ENSG00000153898	MCOLN2	1	84925583	84997113	protein_coding	44.1304	0
ENSG00000181143	MUC16	19	8848844	8981342	protein_coding	44	0.00128074
ENSG00000181541	MAB21L2	4	150581922	150584693	protein_coding	43.8333	0.0184474
ENSG00000153162	BMP6	6	7726797	7881422	protein_coding	43.8141	0
ENSG00000119125	GDA	9	72114595	72257193	protein_coding	43.4615	0.00128074
ENSG00000133980	VRTN	14	74303069	74360008	protein_coding	43.3	0.000669569
ENSG00000156970	BUB1B	15	40161023	40221136	protein_coding	43.0399	0
ENSG00000070501	POLB	8	42338454	42371808	protein_coding	42.8312	0
ENSG00000172331	BPGM	7	134646808	134679813	protein_coding	42.75	0
ENSG00000006747	SCIN	7	12570577	12660179	protein_coding	42.6471	0
ENSG00000174527	MYO1H	12	109347903	109455523	protein_coding	42.6154	0.00379962
ENSG00000140563	MCTP2	15	94231538	94483952	protein_coding	42.5	0
ENSG00000155026	RSPH10B	7	5925550	5970683	protein_coding	42.3193	0
ENSG00000158813	EDA	X	69616067	70039469	protein_coding	42.2143	0
ENSG00000138778	CENPE	4	103105806	103198409	protein_coding	42.1331	0
ENSG00000109927	TECTA	11	121101173	121191493	protein_coding	42.0838	0
ENSG00000123485	HJURP	2	233833416	233854566	protein_coding	42.0278	0
ENSG00000165863	C10orf82	10	116663696	116670264	protein_coding	41.7638	0
ENSG00000274997	HIST1H2AH	6	27147129	27147515	protein_coding	41.7059	0.00128074
ENSG00000115163	CENPA	2	26764289	26801067	protein_coding	41.5501	0
ENSG00000164508	HIST1H2AA	6	25726132	25726527	protein_coding	41.4	0.0418702
ENSG00000185056	C5orf47	5	173973779	174006140	protein_coding	41.3651	0
ENSG00000093009	CDC45	22	19479459	19520612	protein_coding	41.3527	0
ENSG00000143333	RGS16	1	182598623	182604408	protein_coding	41.0368	0
ENSG00000007944	MYLIP	6	16129125	16148248	protein_coding	40.8676	0
ENSG00000121152	NCAPH	2	96335787	96373845	protein_coding	40.4319	0.00750745
ENSG00000144893	MED12L	3	151085697	151437072	protein_coding	40.4025	0
ENSG00000183801	OLFML1	11	7485388	7511377	protein_coding	40.3968	0
ENSG00000187021	PNLIPRP1	10	116590385	116609175	protein_coding	40	0.000669569
ENSG00000215784	FAM72D	1	145096000	145112696	protein_coding	40	0
ENSG00000157456	CCNB2	15	59105078	59125045	protein_coding	39.9091	0
ENSG00000142789	CELA3A	1	22001656	22012539	protein_coding	39.9	0.0418702
ENSG00000154227	CERS3	15	100400395	100544995	protein_coding	39.3	0.000669569
ENSG00000277481	PKD1L3	16	71929538	71999978	protein_coding	39	0
ENSG00000153157	SYCP2L	6	10886831	10979320	protein_coding	39	0
ENSG00000134215	VAV3	1	107571160	107965144	protein_coding	38.6409	0
ENSG00000119973	PRLHR	10	118589989	118595699	protein_coding	38.449	0
ENSG00000121211	MND1	4	153344649	153415118	protein_coding	38.3467	0
ENSG00000121236	TRIM6	11	5596109	5612958	protein_coding	38.2641	0
ENSG00000105011	ASF1B	19	14119509	14136956	protein_coding	38.1983	0
ENSG00000149554	CHEK1	11	125625136	125676255	protein_coding	38.1743	0
ENSG00000138617	PARP16	15	65234460	65300618	protein_coding	38.0017	0
ENSG00000154493	C10orf90	10	126424997	126670446	protein_coding	38	0
ENSG00000105173	CCNE1	19	29811898	29824308	protein_coding	37.5425	0
ENSG00000158089	GALNT14	2	30910467	31155202	protein_coding	37.2692	0
ENSG00000184611	KCNH7	2	162371407	162838730	protein_coding	36.4286	0.00128074
ENSG00000156876	SASS6	1	100083563	100132955	protein_coding	36.4045	0
ENSG00000183559	C10orf120	10	122697709	122699822	protein_coding	36.4	0
ENSG00000169436	COL22A1	8	138588235	138914006	protein_coding	36.2727	0.00750745
ENSG00000065328	MCM10	10	13161554	13211104	protein_coding	35.9387	0
ENSG00000171435	KSR2	12	117453012	117968983	protein_coding	35.8	0.00128074
ENSG00000273983	HIST1H3G	6	26269405	26271815	protein_coding	35.6296	0.00128074
ENSG00000182256	GABRG3	15	26971282	27541991	protein_coding	35.5	0
ENSG00000062038	CDH3	16	68636189	68722616	protein_coding	35.4238	0
ENSG00000182334	OR5P3	11	7825037	7825972	protein_coding	35.4	0.00128074
ENSG00000131773	KHDRBS3	8	135457457	135656722	protein_coding	35.3983	0
ENSG00000021826	CPS1	2	210477682	210679107	protein_coding	35.3434	0
ENSG00000006788	MYH13	17	10298084	10373130	protein_coding	35.2727	0.00128074
ENSG00000203995	ZYG11A	1	52842511	52894998	protein_coding	35.0328	0
ENSG00000039139	DNAH5	5	13690331	13944543	protein_coding	34.9474	0.00128074
ENSG00000204595	DPRX	19	53632056	53637009	protein_coding	34.9	0
ENSG00000175879	HOXD8	2	176129694	176132695	protein_coding	34.8594	0
ENSG00000157303	SUSD3	9	93058688	93085138	protein_coding	34.7646	0
ENSG00000112706	IMPG1	6	75921115	76072678	protein_coding	34.72	0
ENSG00000138376	BARD1	2	214725646	214809711	protein_coding	34.6536	0
ENSG00000179603	GRM8	7	126438598	127253294	protein_coding	34.6279	0
ENSG00000165899	OTOGL	12	80209453	80379090	protein_coding	34.5	0
ENSG00000112941	PAPD7	5	6713007	6757048	protein_coding	34.3777	0
ENSG00000183273	CCDC60	12	119334712	119541047	protein_coding	34.3571	0
ENSG00000171643	S100Z	5	76850001	76921650	protein_coding	34.2778	0.00128074
ENSG00000085552	IGSF9	1	159927039	159945604	protein_coding	34.2479	0
ENSG00000164674	SYTL3	6	158650014	158764876	protein_coding	34.1297	0
ENSG00000239642	MEIKIN	5	131806993	131945698	protein_coding	34	0.000669569
ENSG00000151475	SLC25A31	4	127730378	127774299	protein_coding	33.8182	0
ENSG00000166748	AGBL1	15	86141996	87029052	protein_coding	33.8	0
ENSG00000160188	RSPH1	21	42472486	42496354	protein_coding	33.7576	0
ENSG00000183840	GPR39	2	132416574	132646559	protein_coding	33.6805	0
ENSG00000157542	KCNJ6	21	37607376	37916446	protein_coding	33.6667	0
ENSG00000132801	ZSWIM3	20	45857617	45879122	protein_coding	33.6575	0
ENSG00000153266	FEZF2	3	62369681	62374324	protein_coding	33.4375	0.00253476
ENSG00000172073	TEX37	2	88524651	88529584	protein_coding	33.3	0.00253476
ENSG00000077279	DCX	X	111293780	111412375	protein_coding	33.3	0.00253476
ENSG00000184029	DSCR4	21	37951425	38121360	protein_coding	33.2	0.000669569
ENSG00000229544	NKX1-2	10	124445239	124450184	protein_coding	33.1667	0
ENSG00000139618	BRCA2	13	32315474	32400266	protein_coding	32.9654	0.00128074
ENSG00000181215	C4orf50	4	5897591	5989818	protein_coding	32.5789	0.00253476
ENSG00000180785	OR51E1	11	4643420	4655488	protein_coding	32.1212	0.00128074
ENSG00000144550	CPNE9	3	9703807	9729908	protein_coding	32.0217	0
ENSG00000165023	DIRAS2	9	90609832	90643104	protein_coding	32	0.00502709
ENSG00000082516	GEMIN5	5	154887416	154938209	protein_coding	31.8553	0
ENSG00000131153	GINS2	16	85676198	85690073	protein_coding	31.8501	0
ENSG00000184305	CCSER1	4	90127535	91601913	protein_coding	31.7347	0
ENSG00000170289	CNGB3	8	86553977	86743675	protein_coding	31.6429	0.0335607
ENSG00000249751	ECSCR	5	139448556	139462743	protein_coding	31.6364	0.00128074
ENSG00000143473	KCNH1	1	210678315	211134115	protein_coding	31.619	0
ENSG00000178999	AURKB	17	8204733	8210600	protein_coding	31.5056	0
ENSG00000154027	AK5	1	77282051	77559969	protein_coding	31.4756	0
ENSG00000131730	CKMT2	5	81233285	81266397	protein_coding	31.4136	0
ENSG00000183378	OVCH2	11	7689438	7706421	protein_coding	31.4	0.000669569
ENSG00000170775	GPR37	7	124745997	124765627	protein_coding	31.3683	0
ENSG00000088992	TESC	12	117038923	117099479	protein_coding	31.2903	0
ENSG00000171320	ESCO2	8	27771949	27812640	protein_coding	30.9754	0
ENSG00000176092	AIM1L	1	26321859	26354130	protein_coding	30.8182	0.00502709
ENSG00000160145	KALRN	3	124080023	124726325	protein_coding	30.5562	0
ENSG00000147246	HTR2C	X	114584078	114910061	protein_coding	30.5455	0.00128074
ENSG00000132297	HHLA1	8	132061486	132111159	protein_coding	30.5	0.000669569
ENSG00000142025	DMRTC2	19	41844743	41852333	protein_coding	30.4	0.000669569
ENSG00000150394	CDH8	16	61647242	62037035	protein_coding	30.3448	0.00128074
ENSG00000188487	INSC	11	15112424	15247208	protein_coding	30.2667	0
ENSG00000134690	CDCA8	1	37692418	37709719	protein_coding	30.1613	0
ENSG00000118322	ATP10B	5	160563120	160852214	protein_coding	30.1	0.000669569
ENSG00000197430	OPALIN	10	96343216	96359365	protein_coding	30.0769	0.00128074
ENSG00000158825	CDA	1	20588948	20618908	protein_coding	30	0
ENSG00000177570	SAMD12	8	118189459	118621995	protein_coding	29.9919	0
ENSG00000129810	SGOL1	3	20160593	20186292	protein_coding	29.941	0
ENSG00000146574	CCZ1B	7	6794134	6826770	protein_coding	29.9249	0
ENSG00000176273	SLC35G1	10	93893973	93956062	protein_coding	29.9055	0
ENSG00000043355	ZIC2	13	99981772	99986773	protein_coding	29.9	0
ENSG00000186795	KCNK18	10	117197489	117210299	protein_coding	29.7	0.00128074
ENSG00000204531	POU5F1	6	31164337	31180731	protein_coding	29.7	0
ENSG00000226650	KIF4B	5	155013755	155018132	protein_coding	29.68	0.00128074
ENSG00000277586	NEFL	8	24950955	24957110	protein_coding	29.5	0.00128074
ENSG00000155465	SLC7A7	14	22773222	22829820	protein_coding	29.4614	0
ENSG00000120675	DNAJC15	13	43023203	43114224	protein_coding	29.4305	0
ENSG00000134058	CDK7	5	69234795	69277430	protein_coding	29.3451	0
ENSG00000186871	ERCC6L	X	72204657	72239047	protein_coding	29.3366	0.0111464
ENSG00000168546	GFRA2	8	21690403	21812357	protein_coding	29.2258	0
ENSG00000274286	ADRA2B	2	96112875	96116245	protein_coding	29.2157	0.00128074
ENSG00000107672	NSMCE4A	10	121957088	121975217	protein_coding	29.1892	0
ENSG00000143476	DTL	1	212035553	212107400	protein_coding	28.8824	0
ENSG00000119888	EPCAM	2	47345158	47387601	protein_coding	28.8182	0
ENSG00000140968	IRF8	16	85898803	85922609	protein_coding	28.7475	0
ENSG00000163808	KIF15	3	44761717	44873376	protein_coding	28.6272	0
ENSG00000111404	RERGL	12	18080869	18320107	protein_coding	28.6	0.000669569
ENSG00000140025	EFCAB11	14	89794669	89954777	protein_coding	28.5452	0
ENSG00000187151	ANGPTL5	11	101890674	101916522	protein_coding	28.5	0
ENSG00000168672	FAM84B	8	126552442	126558393	protein_coding	28.392	0
ENSG00000115468	EFHD1	2	232606057	232682781	protein_coding	28.3881	0
ENSG00000204740	MALRD1	10	19048771	19790401	protein_coding	28.1667	0
ENSG00000151365	THRSP	11	78063861	78068351	protein_coding	28.0625	0.00128074
ENSG00000174607	UGT8	4	114598455	114678224	protein_coding	28.037	0
ENSG00000176714	CCDC121	2	27625639	27629012	protein_coding	27.9925	0
ENSG00000163002	NUP35	2	183117513	183161680	protein_coding	27.6267	0
ENSG00000198542	ITGBL1	13	101452593	101720856	protein_coding	27.5641	0
ENSG00000173258	ZNF483	9	111525159	111577844	protein_coding	27.3621	0.0184474
ENSG00000168772	CXXC4	4	104468312	104494901	protein_coding	27.3608	0
ENSG00000021488	SLC7A9	19	32830509	32869766	protein_coding	27.1425	0
ENSG00000160191	PDE9A	21	42653636	42775509	protein_coding	27.1201	0.00128074
ENSG00000172572	PDE3A	12	20369245	20684381	protein_coding	27.0947	0
ENSG00000187416	LHFPL3	7	104328656	104907232	protein_coding	26.6923	0.00128074
ENSG00000188580	NKAIN2	6	123804141	124825657	protein_coding	26.6923	0.00128074
ENSG00000172159	FRMD3	9	83242990	83538546	protein_coding	26.5703	0.00128074
ENSG00000150551	LYPD1	2	132644853	132671579	protein_coding	26.5566	0
ENSG00000103534	TMC5	16	19410496	19499113	protein_coding	26.5315	0
ENSG00000145703	IQGAP2	5	76403249	76708132	protein_coding	26.4664	0
ENSG00000174015	SPERT	13	45702311	45714559	protein_coding	26.4	0.00128074
ENSG00000176160	HSF5	17	58420167	58488384	protein_coding	26.3659	0
ENSG00000188779	SKOR1	15	67819704	67834561	protein_coding	26.232	0
ENSG00000139973	SYT16	14	61995823	62112550	protein_coding	26.1587	0
ENSG00000189057	FAM111B	11	59107185	59127410	protein_coding	26.0625	0.0111464
ENSG00000138640	FAM13A	4	88725955	89111398	protein_coding	26.0501	0
ENSG00000239887	C1orf226	1	162366908	162386818	protein_coding	25.9554	0
ENSG00000070182	SPTB	14	64746283	64879883	protein_coding	25.814	0
ENSG00000237693	IRGM	5	150846523	150900736	protein_coding	25.803	0
ENSG00000170633	RNF34	12	121400041	121430623	protein_coding	25.6873	0
ENSG00000183629	GOLGA8G	15	28519611	28533014	protein_coding	25.4	0.124528
ENSG00000070159	PTPN3	9	109375466	109498313	protein_coding	25.2414	0
ENSG00000107105	ELAVL2	9	23690104	23826337	protein_coding	25.188	0
ENSG00000111247	RAD51AP1	12	4538798	4560048	protein_coding	25.1436	0
ENSG00000172602	RND1	12	48857145	48865898	protein_coding	25.1277	0.00625914
ENSG00000136267	DGKB	7	14145049	14974777	protein_coding	25.093	0
ENSG00000124678	TCP11	6	35118071	35148610	protein_coding	24.7121	0
ENSG00000155816	FMN2	1	240014348	240475189	protein_coding	24.7065	0
ENSG00000144339	TMEFF2	2	191949043	192195709	protein_coding	24.6591	0
ENSG00000142945	KIF2C	1	44739818	44767767	protein_coding	24.6527	0.00750745
ENSG00000119865	CNRIP1	2	68284171	68320051	protein_coding	24.624	0
ENSG00000275674	ENSG00000275674	15	90266317	90314499	protein_coding	24.6	0.00128074
ENSG00000280188	ENSG00000280188	14	71965306	71966899	protein_coding	24.6	0.000669569
ENSG00000154175	ABI3BP	3	100749156	100993515	protein_coding	24.5604	0
ENSG00000112742	TTK	6	80003887	80042527	protein_coding	24.4937	0
ENSG00000005421	PON1	7	95297676	95324707	protein_coding	24.4545	0.00128074
ENSG00000077092	RARB	3	25174332	25597932	protein_coding	24.45	0
ENSG00000214336	FOXI3	2	88446787	88452656	protein_coding	24.3333	0.00625914
ENSG00000162999	DUSP19	2	183078559	183100005	protein_coding	24.2907	0
ENSG00000156575	PRG3	11	57376769	57381150	protein_coding	24.2	0
ENSG00000166450	PRTG	15	55611546	55743090	protein_coding	24.0734	0
ENSG00000214511	HIGD1C	12	50953922	50970506	protein_coding	23.9	0.0111464
ENSG00000175311	ANKS4B	16	21233665	21253845	protein_coding	23.8333	0.00128074
ENSG00000155269	GPR78	4	8558725	8619761	protein_coding	23.7826	0.00253476
ENSG00000103316	CRYM	16	21238874	21303083	protein_coding	23.7172	0
ENSG00000182175	RGMA	15	93035273	93089204	protein_coding	23.7123	0.00128074
ENSG00000136982	DSCC1	8	119833976	119856010	protein_coding	23.2711	0
ENSG00000175707	KDF1	1	26949562	26960406	protein_coding	23.2	0.00253476
ENSG00000141665	FBXO15	18	74073353	74147865	protein_coding	23.0822	0
ENSG00000197826	C4orf22	4	80335720	80963756	protein_coding	23.0769	0
ENSG00000163632	C3orf49	3	63819362	63848636	protein_coding	23.04	0.48082
ENSG00000275004	ZNF280B	22	22484421	22509154	protein_coding	22.9325	0
ENSG00000165120	SSMEM1	7	130207860	130216843	protein_coding	22.9	0.00128074
ENSG00000181965	NEUROG1	5	135534282	135535949	protein_coding	22.8	0.0418702
ENSG00000137821	LRRC49	15	70853239	71053657	protein_coding	22.7786	0
ENSG00000083454	P2RX5	17	3672199	3696404	protein_coding	22.7143	0.00253476
ENSG00000105289	TJP3	19	3708109	3750813	protein_coding	22.7	0.000669569
ENSG00000126583	PRKCG	19	53879190	53907652	protein_coding	22.6782	0
ENSG00000182521	TBPL2	14	55413541	55456726	protein_coding	22.6364	0.00128074
ENSG00000110427	KIAA1549L	11	33542072	33674102	protein_coding	22.6214	0
ENSG00000187772	LIN28B	6	104957048	105083332	protein_coding	22.6	0.00128074
ENSG00000187581	COX8C	14	93347191	93348356	protein_coding	22.5455	0.00128074
ENSG00000101938	CHRDL1	X	110673856	110795819	protein_coding	22.48	0.0111464
ENSG00000101951	PAGE4	X	49829260	49833973	protein_coding	22.4	0.0111464
ENSG00000154438	ASZ1	7	117363222	117428123	protein_coding	22.3	0.000669569
ENSG00000117650	NEK2	1	211658657	211675630	protein_coding	22.2533	0.00750745
ENSG00000160207	HSF2BP	21	43529192	43659493	protein_coding	22.2462	0
ENSG00000075188	NUP37	12	102073103	102120124	protein_coding	22.2195	0
ENSG00000040275	SPDL1	5	169583634	169604778	protein_coding	22.0749	0
ENSG00000234965	SHISA8	22	41909554	41914667	protein_coding	22	0
ENSG00000170743	SYT9	11	7238778	7469042	protein_coding	22	0
ENSG00000129194	SOX15	17	7588178	7590170	protein_coding	21.9923	0
ENSG00000176532	PRR15	7	29563811	29567295	protein_coding	21.8977	0
ENSG00000166960	CCDC178	18	32937402	33441101	protein_coding	21.7727	0.0148097
ENSG00000164142	FAM160A1	4	151409216	151663632	protein_coding	21.7234	0.00750745
ENSG00000197410	DCHS2	4	154232037	154491716	protein_coding	21.7178	0
ENSG00000182348	ZNF804B	7	88759368	89337057	protein_coding	21.7	0.00253476
ENSG00000175806	MSRA	8	10054268	10428891	protein_coding	21.6681	0
ENSG00000104499	GML	8	142834247	142916506	protein_coding	21.5	0.000669569
ENSG00000111875	ASF1A	6	118894220	118909167	protein_coding	21.4222	0
ENSG00000174145	NWD2	4	37244220	37449465	protein_coding	21.4167	0.00128074
ENSG00000108242	CYP2C18	10	94683621	94736190	protein_coding	21.4	0.00253476
ENSG00000183347	GBP6	1	89364058	89386461	protein_coding	21.25	0.0793786
ENSG00000138308	PLA2G12B	10	72935170	72954778	protein_coding	21.2308	0
ENSG00000167670	CHAF1A	19	4402662	4445018	protein_coding	21.2208	0.00379962
ENSG00000168754	FAM178B	2	96875882	96986592	protein_coding	21.2	0.000669569
ENSG00000145850	TIMD4	5	156919282	156963255	protein_coding	21.1702	0
ENSG00000180090	OR3A1	17	3291635	3292600	protein_coding	21.1	0.00253476
ENSG00000059145	UNKL	16	1363205	1414751	protein_coding	21.0352	0
ENSG00000182667	NTM	11	131370478	132336822	protein_coding	21	0.000669569
ENSG00000118492	ADGB	6	146598965	146815462	protein_coding	21	0.000669569
ENSG00000178084	HTR3C	3	184053047	184060671	protein_coding	20.8182	0.00128074
ENSG00000111863	ADTRP	6	11712054	11807046	protein_coding	20.7143	0.00128074
ENSG00000184258	CDR1	X	140782405	140784871	protein_coding	20.6959	0.0586426
ENSG00000188596	CFAP54	12	96489571	96875555	protein_coding	20.6765	0.00128074
ENSG00000048540	LMO3	12	16548373	16610594	protein_coding	20.625	0
ENSG00000105549	THEG	19	361747	376670	protein_coding	20.6	0.0111464
ENSG00000165125	TRPV6	7	142871203	142885762	protein_coding	20.5333	0.0105771
ENSG00000134317	GRHL1	2	9951693	10002277	protein_coding	20.5229	0
ENSG00000275714	HIST1H3A	6	26020490	26020900	protein_coding	20.2593	0
ENSG00000168826	ZBTB49	4	4290251	4321786	protein_coding	20.2575	0.00253476
ENSG00000138162	TACC2	10	121989174	122254545	protein_coding	20.2045	0
ENSG00000105605	CACNG7	19	53909335	53943941	protein_coding	20.1667	0.00128074
ENSG00000161243	FBXO27	19	38990714	39032785	protein_coding	20.0912	0.00128074
ENSG00000177602	GSG2	17	3723903	3726699	protein_coding	20.0132	0
ENSG00000213231	TCL1B	14	95686417	95692643	protein_coding	20	0
ENSG00000170381	SEMA3E	7	83363906	83649010	protein_coding	20	0.00128074
ENSG00000175471	MCTP1	5	94703741	95284575	protein_coding	19.9493	0
ENSG00000122547	EEPD1	7	36153149	36301543	protein_coding	19.9372	0
ENSG00000152969	JAKMIP1	4	6026199	6200591	protein_coding	19.8605	0
ENSG00000148019	CEP78	9	78236062	78279690	protein_coding	19.843	0
ENSG00000164626	KCNK5	6	39188973	39229450	protein_coding	19.8271	0
ENSG00000183844	FAM3B	21	41304212	41357431	protein_coding	19.8182	0.00128074
ENSG00000129038	LOXL1	15	73925989	73952137	protein_coding	19.7805	0
ENSG00000166558	SLC38A8	16	84009667	84042636	protein_coding	19.7579	0.000669569
ENSG00000122735	DNAI1	9	34457414	34520989	protein_coding	19.6	0.00128074
ENSG00000150054	MPP7	10	28050993	28334486	protein_coding	19.45	0
ENSG00000091262	ABCC6	16	16148928	16223522	protein_coding	19.3994	0
ENSG00000184811	TUSC5	17	1279663	1300987	protein_coding	19.3571	0
ENSG00000122584	NXPH1	7	8433955	8752963	protein_coding	19.2963	0.00253476
ENSG00000184368	MAP7D2	X	20006713	20116917	protein_coding	19.2825	0
ENSG00000064270	ATP2C2	16	84368527	84464187	protein_coding	19.2721	0
ENSG00000212993	POU5F1B	8	127414290	127420069	protein_coding	19.25	0.00625914
ENSG00000007174	DNAH9	17	11598431	11969748	protein_coding	19.2365	0
ENSG00000164045	CDC25A	3	48157146	48188402	protein_coding	19.2137	0.00750745
ENSG00000186188	FFAR4	10	93566665	93604480	protein_coding	19.1	0.00253476
ENSG00000131126	TEX101	19	43401496	43418597	protein_coding	19.0714	0
ENSG00000162594	IL23R	1	67166400	67259979	protein_coding	19.0162	0
ENSG00000163116	STPG2	4	97184093	98143240	protein_coding	18.9655	0.00128074
ENSG00000159625	DRC7	16	57694793	57731805	protein_coding	18.9333	0
ENSG00000121210	KIAA0922	4	153466346	153636711	protein_coding	18.9201	0
ENSG00000264424	MYH4	17	10443290	10469559	protein_coding	18.9	0.00128074
ENSG00000273706	LHX1	17	36936785	36944612	protein_coding	18.9	0.00128074
ENSG00000174776	WDR49	3	167478684	167653983	protein_coding	18.9	0.00128074
ENSG00000146755	TRIM50	7	73312539	73328082	protein_coding	18.8	0.00128074
ENSG00000185737	NRG3	10	81875314	82987179	protein_coding	18.7	0.000669569
ENSG00000144820	ADGRG7	3	100609589	100695479	protein_coding	18.7	0.0111464
ENSG00000157404	KIT	4	54657918	54740715	protein_coding	18.6886	0
ENSG00000176029	C11orf16	11	8920076	8933006	protein_coding	18.6842	0
ENSG00000042088	TDP1	14	89954939	90044768	protein_coding	18.6128	0
ENSG00000153930	ANKFN1	17	56110958	56511659	protein_coding	18.5556	0.00128074
ENSG00000152377	SPOCK1	5	136975298	137598379	protein_coding	18.5122	0
ENSG00000198901	PRC1	15	90966038	90995629	protein_coding	18.4733	0
ENSG00000101144	BMP7	20	57168748	57266629	protein_coding	18.4615	0.00128074
ENSG00000213185	FAM24B	10	122849078	122879641	protein_coding	18.4444	0.00128074
ENSG00000130957	FBP2	9	94558720	94593793	protein_coding	18.4	0.00253476
ENSG00000175193	PARL	3	183829385	183884933	protein_coding	18.3576	0
ENSG00000110675	ELMOD1	11	107591091	107666779	protein_coding	18.3421	0
ENSG00000121005	CRISPLD1	8	74984515	75034558	protein_coding	18.34	0
ENSG00000106013	ANKRD7	7	118214669	118496171	protein_coding	18.3333	0.00750745
ENSG00000158055	GRHL3	1	24319322	24364482	protein_coding	18.3058	0
ENSG00000155890	TRIM42	3	140678039	140701150	protein_coding	18.2593	0.00128074
ENSG00000155886	SLC24A2	9	19507452	19786928	protein_coding	18.1892	0.00128074
ENSG00000035499	DEPDC1B	5	60596912	60700190	protein_coding	18.1218	0
ENSG00000006377	DLX6	7	97005548	97011039	protein_coding	18.0714	0.00253476
ENSG00000159055	MIS18A	21	32268219	32279069	protein_coding	17.9781	0
ENSG00000168079	SCARA5	8	27869882	27992727	protein_coding	17.9744	0
ENSG00000145365	TIFA	4	112274542	112285903	protein_coding	17.8827	0
ENSG00000179520	SLC17A8	12	100357079	100422059	protein_coding	17.8333	0.00128074
ENSG00000146410	MTFR2	6	136231024	136250335	protein_coding	17.8075	0.00379962
ENSG00000161609	CCDC155	19	49388218	49417994	protein_coding	17.8	0.00128074
ENSG00000101850	GPR143	X	9725346	9786297	protein_coding	17.656	0
ENSG00000144362	PHOSPHO2	2	169694454	169701708	protein_coding	17.6352	0.00128074
ENSG00000168952	STXBP6	14	24809656	25050297	protein_coding	17.5576	0
ENSG00000175262	C1orf127	1	10946471	10982037	protein_coding	17.5455	0.00128074
ENSG00000169306	IL1RAPL1	X	28587399	29956723	protein_coding	17.5076	0
ENSG00000145386	CCNA2	4	121816444	121823933	protein_coding	17.5063	0
ENSG00000091128	LAMB4	7	108023548	108130356	protein_coding	17.4667	0
ENSG00000165084	C8orf34	8	68330722	68819022	protein_coding	17.4545	0
ENSG00000183032	SLC25A21	14	36677921	37172866	protein_coding	17.3981	0.000669569
ENSG00000075218	GTSE1	22	46296741	46330810	protein_coding	17.3337	0.00128074
ENSG00000086570	FAT2	5	151504093	151568944	protein_coding	17.3161	0
ENSG00000145839	IL9	5	135892246	135895827	protein_coding	17.3	0.00253476
ENSG00000177275	OR2AJ1	1	247933769	247934755	protein_coding	17.3	0.0418702
ENSG00000095981	KCNK16	6	39314698	39322968	protein_coding	17.2	0.00128074
ENSG00000198929	NOS1AP	1	162069774	162370475	protein_coding	17.177	0.0148097
ENSG00000134873	CLDN10	13	95433604	95579759	protein_coding	16.8611	0
ENSG00000198028	ZNF560	19	9466507	9498607	protein_coding	16.86	0
ENSG00000186314	PRELID2	5	145471799	145835369	protein_coding	16.8393	0
ENSG00000164440	TXLNB	6	139240061	139292139	protein_coding	16.8235	0
ENSG00000149488	TMC2	20	2536607	2641784	protein_coding	16.8	0
ENSG00000166426	CRABP1	15	78340324	78348230	protein_coding	16.7593	0
ENSG00000153779	TGIF2LX	X	89921882	89922883	protein_coding	16.7	0.00128074
ENSG00000123219	CENPK	5	65517766	65563171	protein_coding	16.5545	0
ENSG00000248905	FMN1	15	32765545	33194733	protein_coding	16.5437	0
ENSG00000173175	ADCY5	3	123282296	123449758	protein_coding	16.5385	0.00128074
ENSG00000261652	C15orf65	15	55408548	55418764	protein_coding	16.5161	0.0300092
ENSG00000180044	C3orf80	3	160225636	160228213	protein_coding	16.5	0.00128074
ENSG00000091651	ORC6	16	46689643	46698394	protein_coding	16.3849	0
ENSG00000134343	ANO3	11	26309599	26663288	protein_coding	16.3404	0.0300092
ENSG00000197721	CR1L	1	207645113	207738416	protein_coding	16.3	0.00253476
ENSG00000129173	E2F8	11	19224063	19241620	protein_coding	16.284	0
ENSG00000066279	ASPM	1	197084128	197146694	protein_coding	16.2017	0
ENSG00000163535	SGOL2	2	200510008	200583782	protein_coding	16.1229	0
ENSG00000189320	FAM180A	7	135728348	135748846	protein_coding	16.0909	0.0793786
ENSG00000101958	GLRA2	X	14529298	14731812	protein_coding	16.0495	0.00128074
ENSG00000105357	MYH14	19	50188186	50310545	protein_coding	16	0.0184474
ENSG00000142920	AZIN2	1	33081104	33120530	protein_coding	15.9167	0
ENSG00000197849	OR8G1	11	124249676	124250611	protein_coding	15.9	0.00128074
ENSG00000177186	OR2M7	1	248323630	248324568	protein_coding	15.9	0.000669569
ENSG00000169247	SH3TC2	5	148923639	149063163	protein_coding	15.875	0
ENSG00000125878	TCF15	20	603797	610398	protein_coding	15.8095	0
ENSG00000110195	FOLR1	11	72189558	72196301	protein_coding	15.8	0.00253476
ENSG00000134533	RERG	12	15107783	15348675	protein_coding	15.7632	0.00128074
ENSG00000170044	ZPLD1	3	102099244	102479841	protein_coding	15.7308	0.00128074
ENSG00000105852	PON3	7	95359944	95396368	protein_coding	15.6744	0
ENSG00000135476	ESPL1	12	53268299	53293643	protein_coding	15.5971	0
ENSG00000187527	ATP13A5	3	193274790	193378843	protein_coding	15.5455	0.00502709
ENSG00000180116	C12orf40	12	39626167	39908300	protein_coding	15.5316	0.00128074
ENSG00000167014	C15orf43	15	44956702	44979229	protein_coding	15.5	0.000669569
ENSG00000175183	CSRP2	12	76858715	76879060	protein_coding	15.4484	0
ENSG00000104814	MAP4K1	19	38587641	38618882	protein_coding	15.354	0.00128074
ENSG00000175305	CCNE2	8	94879770	94896678	protein_coding	15.3366	0.00253476
ENSG00000159259	CHAF1B	21	36385378	36419015	protein_coding	15.2761	0
ENSG00000165730	STOX1	10	68827541	68895432	protein_coding	15.2451	0.00128074
ENSG00000203972	GLYATL3	6	49499958	49527047	protein_coding	15.2	0
ENSG00000228198	OR2M3	1	248203068	248204006	protein_coding	15.2	0.00128074
ENSG00000119938	PPP1R3C	10	91628442	91633054	protein_coding	15.1116	0
ENSG00000180347	CCDC129	7	31514071	31658720	protein_coding	15.1	0.000669569
ENSG00000149527	PLCH2	1	2425980	2505530	protein_coding	15.0714	0
ENSG00000145491	ROPN1L	5	10441524	10472029	protein_coding	15.0667	0.0111464
ENSG00000237515	SHISA9	16	12901620	13240413	protein_coding	15	0.00128074
ENSG00000185038	MROH2A	2	233775679	233833423	protein_coding	15	0.0111464
ENSG00000165124	SVEP1	9	110365251	110579880	protein_coding	14.976	0
ENSG00000120685	PROSER1	13	39009866	39038076	protein_coding	14.9331	0
ENSG00000183654	2016-03-11	5	16067139	16180762	protein_coding	14.9091	0.00128074
ENSG00000074317	SNCB	5	176620084	176630556	protein_coding	14.907	0
ENSG00000015133	CCDC88C	14	91271323	91417844	protein_coding	14.8249	0
ENSG00000112984	KIF20A	5	138178719	138187715	protein_coding	14.6404	0
ENSG00000157087	ATP2B2	3	10324023	10708031	protein_coding	14.625	0.00128074
ENSG00000066923	STAG3	7	100177563	100221488	protein_coding	14.4501	0
ENSG00000105219	CNTD2	19	40222208	40226690	protein_coding	14.432	0
ENSG00000163281	GNPDA2	4	44682200	44726595	protein_coding	14.431	0.000669569
ENSG00000156469	MTERF3	8	96239398	96261610	protein_coding	14.3723	0
ENSG00000164086	DUSP7	3	52048919	52056550	protein_coding	14.3626	0
ENSG00000111783	RFX4	12	106582907	106762803	protein_coding	14.3571	0.00625914
ENSG00000022556	NLRP2	19	54953130	55001142	protein_coding	14.3454	0
ENSG00000152580	IGSF10	3	151425384	151458709	protein_coding	14.3198	0
ENSG00000167346	MMP26	11	4704927	4992429	protein_coding	14.3	0.0111464
ENSG00000138669	PRKG2	4	81087370	81215117	protein_coding	14.2857	0.00253476
ENSG00000132825	PPP1R3D	20	59936668	59940297	protein_coding	14.25	0
ENSG00000169064	ZBBX	3	167240287	167381346	protein_coding	14.1875	0.00625914
ENSG00000112214	FHL5	6	96562548	96616636	protein_coding	14.1429	0.00128074
ENSG00000164123	C4orf45	4	158893134	159038760	protein_coding	14.12	0.00128074
ENSG00000184347	SLIT3	5	168661733	169301129	protein_coding	14.1154	0.00128074
ENSG00000214107	MAGEB1	X	30243730	30252038	protein_coding	14.1	0.00253476
ENSG00000135362	PRR5L	11	36296288	36465204	protein_coding	14.054	0
ENSG00000182010	RTKN2	10	62183035	62268707	protein_coding	14.0079	0
ENSG00000152910	CNTNAP4	16	76277278	76559238	protein_coding	13.9412	0
ENSG00000104381	GDAP1	8	74321130	74488872	protein_coding	13.8046	0
ENSG00000075043	KCNQ2	20	63400210	63472677	protein_coding	13.8	0.00253476
ENSG00000011426	ANLN	7	36389806	36453791	protein_coding	13.6873	0
ENSG00000133958	UNC79	14	93333219	93707876	protein_coding	13.6154	0
ENSG00000142512	SIGLEC10	19	51410021	51417803	protein_coding	13.6083	0
ENSG00000187323	DCC	18	52340172	53535903	protein_coding	13.5804	0.00128074
ENSG00000142973	CYP4B1	1	46757838	46819413	protein_coding	13.5455	0.00502709
ENSG00000132386	SERPINF1	17	1761959	1777574	protein_coding	13.5348	0
ENSG00000086506	HBQ1	16	180453	181181	protein_coding	13.5263	0.0148097
ENSG00000139351	SYCP3	12	101728648	101739472	protein_coding	13.5144	0
ENSG00000033122	LRRC7	1	69568398	70151945	protein_coding	13.4522	0
ENSG00000280148	ENSG00000280148	6	143857318	143938471	protein_coding	13.4	0.0111464
ENSG00000173890	GPR160	3	170037929	170085403	protein_coding	13.3405	0.00128074
ENSG00000153347	FAM81B	5	95391344	95450454	protein_coding	13.25	0.00379962
ENSG00000214050	FBXO16	8	28348287	28490318	protein_coding	13.2051	0
ENSG00000101695	RNF125	18	32018372	32073213	protein_coding	13.1926	0.000669569
ENSG00000172239	PAIP1	5	43526267	43557758	protein_coding	13.1923	0
ENSG00000054282	SDCCAG8	1	243256034	243500092	protein_coding	13.1853	0
ENSG00000205358	MT1H	16	56669814	56671129	protein_coding	13.1613	0.00625914
ENSG00000163449	TMEM169	2	216081866	216102783	protein_coding	13.1613	0.00128074
ENSG00000136943	CTSV	9	97029679	97039643	protein_coding	13.1063	0
ENSG00000182698	RESP18	2	219327409	219333177	protein_coding	13.1	0.0418702
ENSG00000183831	ANKRD45	1	173609561	173669862	protein_coding	13.0227	0.00128074
ENSG00000176225	RTTN	18	70003793	70205945	protein_coding	13.0152	0
ENSG00000109674	NEIL3	4	177309836	177362943	protein_coding	13.0145	0
ENSG00000115194	SLC30A3	2	27253684	27275817	protein_coding	12.9865	0.00128074
ENSG00000135127	CCDC64	12	119989869	120094494	protein_coding	12.9363	0
ENSG00000174016	FAM46D	X	80335504	80445311	protein_coding	12.9286	0.00128074
ENSG00000135218	CD36	7	80369575	80679277	protein_coding	12.8955	0
ENSG00000187672	ERC2	3	55508308	56468363	protein_coding	12.8847	0
ENSG00000164451	FAM26D	6	116529013	116558868	protein_coding	12.8571	0.177567
ENSG00000154479	CCDC173	2	169645425	169694433	protein_coding	12.8138	0.00625914
ENSG00000064692	SNCAIP	5	122311354	122464219	protein_coding	12.7895	0.00253476
ENSG00000113231	PDE8B	5	77210449	77429807	protein_coding	12.7307	0.00128074
ENSG00000175866	BAIAP2	17	81035122	81117432	protein_coding	12.7208	0
ENSG00000263715	ENSG00000263715	17	45620344	45835826	protein_coding	12.7	0.00128074
ENSG00000189350	FAM179A	2	28956611	29061373	protein_coding	12.697	0
ENSG00000150361	KLHL1	13	69700594	70108493	protein_coding	12.6667	0.00128074
ENSG00000164379	FOXQ1	6	1312473	1314187	protein_coding	12.6364	0.00128074
ENSG00000181690	PLAG1	8	56160904	56211324	protein_coding	12.6216	0
ENSG00000166569	CPLX4	18	59275156	59318649	protein_coding	12.5769	0.0335607
ENSG00000080644	CHRNA3	15	78593052	78621295	protein_coding	12.4324	0
ENSG00000109832	DDX25	11	125903376	125928829	protein_coding	12.4074	0.00128074
ENSG00000106018	VIPR2	7	159028175	159144957	protein_coding	12.3824	0.0335607
ENSG00000174514	MFSD4	1	205568885	205602918	protein_coding	12.375	0.000669569
ENSG00000124140	SLC12A5	20	46021690	46060152	protein_coding	12.3531	0
ENSG00000187950	OVCH1	12	29412474	29497686	protein_coding	12.2821	0.00750745
ENSG00000155719	OTOA	16	21678514	21760729	protein_coding	12.2727	0
ENSG00000185352	HS6ST3	13	96090839	96839562	protein_coding	12.2727	0.00128074
ENSG00000178795	GDPD4	11	77216558	77301687	protein_coding	12.25	0.00502709
ENSG00000165553	NGB	14	77265483	77271312	protein_coding	12.2308	0.00625914
ENSG00000157851	DPYSL5	2	26847747	26950351	protein_coding	12.2308	0.0335607
ENSG00000134864	GGACT	13	100530164	100589528	protein_coding	12.2146	0
ENSG00000138075	ABCG5	2	43812472	43838865	protein_coding	12.2121	0.00128074
ENSG00000126337	KRT36	17	41486136	41492546	protein_coding	12.2	0.00128074
ENSG00000112038	OPRM1	6	154010496	154246867	protein_coding	12.2	0.0111464
ENSG00000168903	BTNL3	5	180988845	181006727	protein_coding	12.2	0.124528
ENSG00000111665	CDCA3	12	6844793	6852066	protein_coding	12.1339	0
ENSG00000029993	HMGB3	X	150980509	150990775	protein_coding	12.1221	0
ENSG00000004948	CALCR	7	93424487	93574730	protein_coding	12.1	0.614262
ENSG00000203760	CENPW	6	126340174	126348875	protein_coding	12.0806	0
ENSG00000185532	PRKG1	10	50991358	52298350	protein_coding	12.0566	0
ENSG00000169635	HIC2	22	21417404	21451463	protein_coding	12.0292	0.00253476
ENSG00000166387	PPFIBP2	11	7513298	7657127	protein_coding	12.0148	0.00128074
ENSG00000178184	PARD6G	18	80157232	80247546	protein_coding	12.0109	0
ENSG00000150656	CNDP1	18	74534440	74587212	protein_coding	12	0.00253476
ENSG00000136155	SCEL	13	77535674	77645263	protein_coding	12	0.00128074
ENSG00000037241	RPL26L1	5	172958729	172969771	protein_coding	11.9521	0
ENSG00000136250	AOAH	7	36512949	36724549	protein_coding	11.9406	0
ENSG00000215475	SIAH3	13	45777243	45851736	protein_coding	11.9333	0.0111464
ENSG00000151962	RBM46	4	154781213	154828813	protein_coding	11.913	0
ENSG00000129422	MTUS1	8	17643795	17800917	protein_coding	11.8931	0
ENSG00000241484	ARHGAP8	22	44752558	44862788	protein_coding	11.8667	0.00128074
ENSG00000162849	KIF26B	1	245154985	245709431	protein_coding	11.8379	0
ENSG00000248746	ACTN3	11	66546395	66563329	protein_coding	11.8205	0.600301
ENSG00000173894	CBX2	17	79778132	79787983	protein_coding	11.801	0
ENSG00000145321	GC	4	71741693	71804041	protein_coding	11.8	0.00128074
ENSG00000100749	VRK1	14	96797304	96931722	protein_coding	11.7402	0
ENSG00000196511	TPK1	7	144451941	144836395	protein_coding	11.7215	0
ENSG00000164627	KIF6	6	39329990	39725405	protein_coding	11.7126	0.00128074
ENSG00000067715	SYT1	12	78863993	79452008	protein_coding	11.6921	0.00625914
ENSG00000115289	PCGF1	2	74505043	74508580	protein_coding	11.6685	0
ENSG00000155275	TRMT44	4	8436140	8493531	protein_coding	11.6614	0
ENSG00000079101	CLUL1	18	596988	650334	protein_coding	11.5217	0.00128074
ENSG00000157212	PAXIP1	7	154943687	155003084	protein_coding	11.5035	0
ENSG00000108423	TUBD1	17	59859482	59892945	protein_coding	11.434	0
ENSG00000166971	AKTIP	16	53491040	53504411	protein_coding	11.4302	0
ENSG00000135697	BCO1	16	81238448	81291142	protein_coding	11.4286	0.00128074
ENSG00000205089	CCNI2	5	132747445	132754403	protein_coding	11.4085	0.00128074
ENSG00000104369	JPH1	8	74234700	74321328	protein_coding	11.3889	0.00128074
ENSG00000139187	KLRG1	12	8950044	9010760	protein_coding	11.3778	0.00128074
ENSG00000158246	FAM46B	1	27005020	27012836	protein_coding	11.3469	0.00502709
ENSG00000108852	MPP2	17	43875357	43909711	protein_coding	11.3212	0.00502709
ENSG00000180287	PLD5	1	242082986	242524696	protein_coding	11.2917	0.00128074
ENSG00000157423	HYDIN	16	70807378	71230722	protein_coding	11.2812	0.00128074
ENSG00000138079	SLC3A1	2	44275458	44321494	protein_coding	11.269	0
ENSG00000051341	POLQ	3	121431427	121546641	protein_coding	11.2589	0
ENSG00000134874	DZIP1	13	95578202	95644703	protein_coding	11.2293	0
ENSG00000198846	TOX	8	58805418	59119208	protein_coding	11.1993	0
ENSG00000188610	FAM72B	1	121167646	121185539	protein_coding	11.1754	0
ENSG00000151575	TEX9	15	56244009	56445997	protein_coding	11.158	0
ENSG00000151136	BTBD11	12	107318413	107659642	protein_coding	11.1515	0
ENSG00000157388	CACNA1D	3	53494656	53813733	protein_coding	11.1242	0
ENSG00000089116	LHX5	12	113462034	113472280	protein_coding	11.1	0.0418702
ENSG00000165078	CPA6	8	67422125	67746345	protein_coding	11.1	0.00128074
ENSG00000172752	COL6A5	3	130345516	130484844	protein_coding	11.1	0.00128074
ENSG00000183631	PRR32	X	126819764	126821786	protein_coding	11.1	0.00253476
ENSG00000137947	GTF2B	1	88852932	88891944	protein_coding	11.0727	0
ENSG00000133302	SLF1	5	94618347	94739436	protein_coding	11.0662	0
ENSG00000121101	TEX14	17	58556678	58692055	protein_coding	11.0595	0
ENSG00000135063	FAM189A2	9	69324572	69392455	protein_coding	11.0339	0
ENSG00000197653	DNAH10	12	123762188	123936206	protein_coding	11.0315	0
ENSG00000205212	CCDC144NL	17	20836447	20896140	protein_coding	11	0.00253476
ENSG00000164815	ORC5	7	104126341	104208047	protein_coding	10.9917	0
ENSG00000182329	KIAA2012	2	202073255	202197862	protein_coding	10.981	0.0105771
ENSG00000144278	GALNT13	2	153871913	154453849	protein_coding	10.9714	0.00253476
ENSG00000141052	MYOCD	17	12665890	12768949	protein_coding	10.9612	0.00128074
ENSG00000127337	YEATS4	12	69359703	69390796	protein_coding	10.9298	0.00128074
ENSG00000153044	CENPH	5	69189548	69210357	protein_coding	10.9226	0.00128074
ENSG00000205409	OR52E6	11	5840928	5841952	protein_coding	10.9	0.0111464
ENSG00000100628	ASB2	14	93934153	93976791	protein_coding	10.8824	0.00128074
ENSG00000137767	SQRDL	15	45631148	45691294	protein_coding	10.8807	0.000669569
ENSG00000111664	GNB3	12	6839954	6847393	protein_coding	10.8113	0.00128074
ENSG00000012048	BRCA1	17	43044295	43170245	protein_coding	10.7957	0.00128074
ENSG00000166352	C11orf74	11	36594493	36659290	protein_coding	10.7939	0.00253476
ENSG00000163624	CDS1	4	84582979	84651338	protein_coding	10.7872	0
ENSG00000168925	CTRB1	16	75219000	75224924	protein_coding	10.7531	0.00253476
ENSG00000065057	NTHL1	16	2039815	2047866	protein_coding	10.7437	0.00128074
ENSG00000181355	OFCC1	6	9596110	10211608	protein_coding	10.7	0.000669569
ENSG00000064655	EYA2	20	46894624	47188844	protein_coding	10.6811	0
ENSG00000075884	ARHGAP15	2	143091362	143768352	protein_coding	10.6667	0.00128074
ENSG00000046651	OFD1	X	13734745	13769353	protein_coding	10.638	0.0418702
ENSG00000145375	SPATA5	4	122923074	123319450	protein_coding	10.6148	0
ENSG00000140859	KIFC3	16	57758217	57863053	protein_coding	10.5926	0.00128074
ENSG00000145506	NKD2	5	1008829	1038943	protein_coding	10.5862	0.0418702
ENSG00000085117	CD82	11	44564427	44620363	protein_coding	10.5528	0.0257457
ENSG00000112053	SLC26A8	6	35943514	36024868	protein_coding	10.5429	0.00502709
ENSG00000144559	TAMM41	3	11790442	11846919	protein_coding	10.508	0
ENSG00000078053	AMPH	7	38383704	38631567	protein_coding	10.5065	0.00128074
ENSG00000050405	LIMA1	12	50175788	50283546	protein_coding	10.5038	0
ENSG00000111837	MAK	6	10762723	10838555	protein_coding	10.5017	0
ENSG00000142408	CACNG8	19	53963040	53990215	protein_coding	10.5	0.00750745
ENSG00000140534	TICRR	15	89575482	89631056	protein_coding	10.4356	0
ENSG00000076043	REXO2	11	114439386	114450279	protein_coding	10.4189	0.00128074
ENSG00000180176	TH	11	2163929	2171877	protein_coding	10.4	0.124528
ENSG00000225830	ERCC6	10	49455368	49539538	protein_coding	10.3121	0
ENSG00000184156	KCNQ3	8	132120859	132480953	protein_coding	10.2456	0.000669569
ENSG00000167311	ART5	11	3638503	3642316	protein_coding	10.2	0.00128074
ENSG00000114805	PLCH1	3	155375580	155745067	protein_coding	10.2	0.0184474
ENSG00000172935	MRGPRF	11	69004395	69013409	protein_coding	10.1842	0.00128074
ENSG00000141452	C18orf8	18	23503470	23531807	protein_coding	10.1826	0
ENSG00000167281	RBFOX3	17	79089345	79516148	protein_coding	10.1809	0.00128074
ENSG00000135951	TSGA10	2	98997261	99154964	protein_coding	10.1758	0
ENSG00000182111	ZNF716	7	57450177	57473546	protein_coding	10.1667	0.00625914
ENSG00000140743	CDR2	16	22345936	22437165	protein_coding	10.1373	0
ENSG00000175894	TSPEAR	21	44497892	44711580	protein_coding	10.1277	0.00379962
ENSG00000166823	MESP1	15	89748661	89751310	protein_coding	10.1067	0.00128074
ENSG00000139151	PLCZ1	12	18683169	18738057	protein_coding	10.1	0.124528
ENSG00000150750	C11orf53	11	111255982	111286401	protein_coding	10.0526	0.260009
ENSG00000164941	INTS8	8	94813311	94881746	protein_coding	10.0187	0.00128074
ENSG00000115425	PECR	2	215996329	216082955	protein_coding	9.99194	0
ENSG00000133640	LRRIQ1	12	85036314	85263224	protein_coding	9.97436	0.00750745
ENSG00000175449	RFESD	5	95646754	95684773	protein_coding	9.96774	0.00128074
ENSG00000180305	WFDC10A	20	45629526	45631196	protein_coding	9.90909	0.0184474
ENSG00000106648	GALNTL5	7	151956379	152019934	protein_coding	9.9	0.326966
ENSG00000157445	CACNA2D3	3	54122547	55074557	protein_coding	9.8764	0
ENSG00000070882	OSBPL3	7	24796539	24981634	protein_coding	9.86837	0
ENSG00000148513	ANKRD30A	10	37125788	37384111	protein_coding	9.8	0.0418702
ENSG00000177174	OR14C36	1	248348775	248349713	protein_coding	9.8	0.124528
ENSG00000085871	MGST2	4	139665768	139740745	protein_coding	9.72847	0
ENSG00000121057	AKAP1	17	57085092	57121349	protein_coding	9.72081	0.00750745
ENSG00000164270	HTR4	5	148451032	148677235	protein_coding	9.7	0.00253476
ENSG00000128594	LRRC4	7	128027071	128032107	protein_coding	9.69723	0.124528
ENSG00000103056	SMPD3	16	68358325	68448688	protein_coding	9.63578	0.00128074
ENSG00000162755	KLHDC9	1	161098361	161100346	protein_coding	9.61538	0.00128074
ENSG00000164162	ANAPC10	4	144967112	145098541	protein_coding	9.60288	0.00502709
ENSG00000143355	LHX9	1	197911902	197935478	protein_coding	9.6	0.00128074
ENSG00000147262	GPR119	X	130384440	130385447	protein_coding	9.6	0.0418702
ENSG00000143507	DUSP10	1	221701424	221742176	protein_coding	9.59794	0.00128074
ENSG00000127423	AUNIP	1	25831913	25859458	protein_coding	9.55663	0
ENSG00000145700	ANKRD31	5	75068275	75236878	protein_coding	9.53488	0.00128074
ENSG00000178997	EXD1	15	41182725	41230743	protein_coding	9.53333	0
ENSG00000042062	FAM65C	20	50586108	50691528	protein_coding	9.48161	0
ENSG00000151725	CENPU	4	184694618	184734133	protein_coding	9.4559	0
ENSG00000206043	C18orf63	18	74315813	74359187	protein_coding	9.45455	0.222977
ENSG00000177675	CD163L1	12	7346685	7479897	protein_coding	9.42308	0.00128074
ENSG00000167550	RHEBL1	12	49064685	49070025	protein_coding	9.41935	0.00128074
ENSG00000244020	MT1HL1	1	237004103	237004418	protein_coding	9.36364	0.00625914
ENSG00000135423	GLS2	12	56470944	56488414	protein_coding	9.35897	0.00128074
ENSG00000148200	NR6A1	9	124517275	124771310	protein_coding	9.35187	0
ENSG00000164430	MB21D1	6	73413515	73452276	protein_coding	9.31429	0
ENSG00000138182	KIF20B	10	89701610	89774939	protein_coding	9.29055	0
ENSG00000129048	ACKR4	3	132597237	132618967	protein_coding	9.2808	0.00128074
ENSG00000111799	COL12A1	6	75084326	75206051	protein_coding	9.26273	0
ENSG00000182459	TEX19	17	82359247	82363776	protein_coding	9.25	0.0418702
ENSG00000137501	SYTL2	11	85694224	85811159	protein_coding	9.24878	0
ENSG00000173578	XCR1	3	46017024	46027742	protein_coding	9.24242	0.00502709
ENSG00000171804	WDR87	19	37884823	37906677	protein_coding	9.23077	0.00502709
ENSG00000160801	PTH1R	3	46877746	46903799	protein_coding	9.22857	0.00128074
ENSG00000038295	TLL1	4	165873258	166103895	protein_coding	9.19481	0
ENSG00000130167	TSPAN16	19	11296139	11326996	protein_coding	9.16667	0.00625914
ENSG00000122543	OCM	7	5879827	5886362	protein_coding	9.16667	0.260009
ENSG00000214814	FER1L6	8	123851987	124120061	protein_coding	9.16031	0.00253476
ENSG00000134709	HOOK1	1	59814786	59876378	protein_coding	9.15493	0
ENSG00000186710	CFAP73	12	113149858	113159276	protein_coding	9.15263	0.00128074
ENSG00000174469	CNTNAP2	7	146116002	148420998	protein_coding	9.14021	0
ENSG00000142405	NLRP12	19	53793603	53824394	protein_coding	9.11628	0.00128074
ENSG00000129007	CALML4	15	68190705	68206110	protein_coding	9.11153	0.0538744
ENSG00000177103	DSCAML1	11	117427773	117817525	protein_coding	9.10714	0.00502709
ENSG00000100354	TNRC6B	22	40044817	40335808	protein_coding	9.09096	0.0538744
ENSG00000123473	STIL	1	47250139	47314147	protein_coding	9.06352	0
ENSG00000197734	C14orf178	14	77760830	77769742	protein_coding	9.04651	0.0609506
ENSG00000077327	SPAG6	10	22345445	22454224	protein_coding	9.0411	0
ENSG00000172673	THEMIS	6	127708072	127918631	protein_coding	9.02632	0
ENSG00000115297	TLX2	2	74513463	74517147	protein_coding	9	0.00253476
ENSG00000075275	CELSR1	22	46360834	46537170	protein_coding	8.99081	0
ENSG00000172000	ZNF556	19	2867335	2883445	protein_coding	8.97619	0.00750745
ENSG00000148835	TAF5	10	103367967	103389065	protein_coding	8.96469	0.00128074
ENSG00000183690	EFHC2	X	44147882	44343672	protein_coding	8.95714	0
ENSG00000150628	SPATA4	4	176184638	176195671	protein_coding	8.94118	0
ENSG00000145220	LYAR	4	4267701	4290169	protein_coding	8.91993	0.00128074
ENSG00000145934	TENM2	5	167284799	168264157	protein_coding	8.91803	0.00625914
ENSG00000140876	NUDT7	16	77722492	77742260	protein_coding	8.91639	0.00128074
ENSG00000189252	SPANXN3	X	143508735	143517475	protein_coding	8.9	0.00253476
ENSG00000140367	UBE2Q2	15	75843285	75901078	protein_coding	8.89592	0.000669569
ENSG00000105929	ATP6V0A4	7	138706295	138799560	protein_coding	8.84615	0.00625914
ENSG00000168062	BATF2	11	64987943	64997045	protein_coding	8.83478	0.00128074
ENSG00000257743	MGAM2	7	142111749	142222324	protein_coding	8.83333	0.0586426
ENSG00000102452	NALCN	13	101053776	101416492	protein_coding	8.81818	0
ENSG00000173702	MUC13	3	124905442	124953819	protein_coding	8.81818	0.0717418
ENSG00000174567	GOLT1A	1	204198160	204214092	protein_coding	8.81818	0.0184474
ENSG00000124019	FAM124B	2	224378698	224402085	protein_coding	8.8125	0.00128074
ENSG00000036448	MYOM2	8	2045040	2165552	protein_coding	8.79798	0.0111464
ENSG00000151789	ZNF385D	3	21412222	22373321	protein_coding	8.75	0.000669569
ENSG00000164929	BAALC	8	103140710	103230305	protein_coding	8.74742	0
ENSG00000169567	HINT1	5	131159027	131171735	protein_coding	8.70895	0
ENSG00000113302	IL12B	5	159314783	159330887	protein_coding	8.7	0.00128074
ENSG00000163132	MSX1	4	4859666	4863936	protein_coding	8.69784	0.00128074
ENSG00000150672	DLG2	11	83455012	85627922	protein_coding	8.68728	0
ENSG00000134183	GNAT2	1	109603267	109619929	protein_coding	8.67526	0.00128074
ENSG00000005075	POLR2J	7	102473118	102478907	protein_coding	8.66291	0.00128074
ENSG00000148948	LRRC4C	11	40114203	41459773	protein_coding	8.63636	0.0717418
ENSG00000162643	WDR63	1	84999147	85133138	protein_coding	8.61224	0.0172684
ENSG00000167210	LOXHD1	18	46476972	46657033	protein_coding	8.6	0.00128074
ENSG00000197971	MBP	18	76978827	77133683	protein_coding	8.57418	0
ENSG00000169933	FRMPD4	X	12138466	12724523	protein_coding	8.57143	0.00128074
ENSG00000142609	CFAP74	1	1921951	2003837	protein_coding	8.56667	0.00253476
ENSG00000186453	FAM228A	2	24175069	24200849	protein_coding	8.55682	0.0148097
ENSG00000128944	KNSTRN	15	40382721	40394246	protein_coding	8.55164	0
ENSG00000124641	MED20	6	41905354	41921139	protein_coding	8.53632	0.000669569
ENSG00000132749	MTL5	11	68707440	68751564	protein_coding	8.51125	0.000669569
ENSG00000204952	FBXO47	17	38936432	38967402	protein_coding	8.5	0.0111464
ENSG00000188124	OR2AG2	11	6767987	6769055	protein_coding	8.5	0.0111464
ENSG00000083457	ITGAE	17	3714628	3801243	protein_coding	8.48489	0.00128074
ENSG00000112312	GMNN	6	24774931	24786099	protein_coding	8.45676	0
ENSG00000174928	C3orf33	3	155762617	155806351	protein_coding	8.45531	0
ENSG00000189046	ALKBH2	12	109088188	109093631	protein_coding	8.4491	0.00128074
ENSG00000135090	TAOK3	12	118149801	118372945	protein_coding	8.44387	0.00128074
ENSG00000147419	CCDC25	8	27733311	27772653	protein_coding	8.4227	0
ENSG00000231274	SBK3	19	55540656	55545543	protein_coding	8.4	0.0418702
ENSG00000167941	SOST	17	43753731	43758788	protein_coding	8.38462	0.0172684
ENSG00000073111	MCM2	3	127598223	127622436	protein_coding	8.3567	0
ENSG00000178752	FAM132B	2	238158982	238168900	protein_coding	8.3375	0
ENSG00000151655	ITIH2	10	7703269	7749520	protein_coding	8.33333	0.00128074
ENSG00000124784	RIOK1	6	7389496	7418037	protein_coding	8.32202	0
ENSG00000171729	TMEM51	1	15152532	15220480	protein_coding	8.3172	0.00502709
ENSG00000187720	THSD4	15	71096952	71783383	protein_coding	8.3167	0
ENSG00000122550	KLHL7	7	23105758	23177914	protein_coding	8.30762	0
ENSG00000186832	KRT16	17	41609778	41615899	protein_coding	8.3	0.124528
ENSG00000007933	FMO3	1	171090877	171117819	protein_coding	8.3	0.124528
ENSG00000113356	POLR3G	5	90471748	90514553	protein_coding	8.28399	0
ENSG00000197769	MAP1LC3C	1	241995490	241999073	protein_coding	8.26667	0.0418702
ENSG00000088002	SULT2B1	19	48552075	48599425	protein_coding	8.25926	0.00379962
ENSG00000105499	PLA2G4C	19	48047843	48110817	protein_coding	8.25185	0
ENSG00000198825	INPP5F	10	119726097	119829278	protein_coding	8.23834	0.00128074
ENSG00000161040	FBXL13	7	102813230	103074843	protein_coding	8.23022	0.0335607
ENSG00000169856	ONECUT1	15	52756989	52791078	protein_coding	8.22222	0.00253476
ENSG00000180016	OR1E1	17	3397104	3398410	protein_coding	8.2	0.124528
ENSG00000166596	CFAP52	17	9576627	9643459	protein_coding	8.16667	0.0509539
ENSG00000103995	CEP152	15	48712928	48811146	protein_coding	8.16253	0
ENSG00000171817	ZNF540	19	37551406	37614097	protein_coding	8.15789	0.00128074
ENSG00000214694	ARHGEF33	2	38889880	38975449	protein_coding	8.15487	0.00128074
ENSG00000122691	TWIST1	7	19020991	19117672	protein_coding	8.14655	0
ENSG00000106603	COA1	7	43608456	43729717	protein_coding	8.14508	0
ENSG00000167077	MEI1	22	41699499	41799456	protein_coding	8.12821	0.00128074
ENSG00000182103	FAM181B	11	82729941	82733864	protein_coding	8.11765	0.00128074
ENSG00000059378	PARP12	7	140023744	140063721	protein_coding	8.10845	0
ENSG00000100024	UPB1	22	24494107	24528390	protein_coding	8.10714	0.0257457
ENSG00000135931	ARMC9	2	231198546	231374837	protein_coding	8.09524	0
ENSG00000148156	ACTL7B	9	108854589	108856967	protein_coding	8.07143	0.0586426
ENSG00000107371	EXOSC3	9	37766978	37801437	protein_coding	8.01362	0.00128074
ENSG00000186231	KLHL32	6	96924620	97140754	protein_coding	8.01108	0
ENSG00000204086	RPA4	X	96883908	96885467	protein_coding	8.01087	0.00128074
ENSG00000070190	DAPP1	4	99816833	99870154	protein_coding	8.01071	0.660641
ENSG00000144401	METTL21A	2	207580631	207625928	protein_coding	8.0013	0
ENSG00000153684	GOLGA8F	15	28378621	28392018	protein_coding	8	0.326966
ENSG00000139610	CELA1	12	51328443	51346679	protein_coding	8	0.00128074
ENSG00000187790	FANCM	14	45135940	45200890	protein_coding	7.99115	0
ENSG00000096433	ITPR3	6	33620365	33696574	protein_coding	7.98217	0
ENSG00000104290	FZD3	8	28494205	28574268	protein_coding	7.97257	0
ENSG00000066629	EML1	14	99737693	99942060	protein_coding	7.96571	0
ENSG00000148798	INA	10	103277163	103290351	protein_coding	7.96124	0.00750745
ENSG00000163950	SLBP	4	1692800	1712555	protein_coding	7.95591	0
ENSG00000233757	ENSG00000233757	2	95207535	95259774	protein_coding	7.95238	0.124528
ENSG00000121104	FAM117A	17	49710332	49789180	protein_coding	7.92265	0
ENSG00000056277	ZNF280C	X	130202711	130268899	protein_coding	7.92141	0
ENSG00000112029	FBXO5	6	152970519	152983579	protein_coding	7.91252	0.124528
ENSG00000072657	TRHDE	12	72087266	72670757	protein_coding	7.91089	0.00128074
ENSG00000177301	KCNA2	1	110593580	110631474	protein_coding	7.90909	0.0184474
ENSG00000145808	ADAMTS19	5	129460265	129738683	protein_coding	7.90476	0.614262
ENSG00000256061	DYX1C1	15	55410525	55508234	protein_coding	7.9	0.00128074
ENSG00000168078	PBK	8	27809620	27838095	protein_coding	7.89627	0.00128074
ENSG00000136014	USP44	12	95516560	95551490	protein_coding	7.89118	0.00128074
ENSG00000156374	PCGF6	10	103302796	103351134	protein_coding	7.88548	0.00253476
ENSG00000008083	JARID2	6	15246296	15522040	protein_coding	7.86079	0
ENSG00000109458	GAB1	4	143336762	143474568	protein_coding	7.81892	0
ENSG00000090932	DLL3	19	39498895	39508481	protein_coding	7.81538	0.00128074
ENSG00000173610	UGT2A1	4	69588417	69653249	protein_coding	7.8	0.0418702
ENSG00000156853	ZNF689	16	30602558	30624012	protein_coding	7.74765	0.159865
ENSG00000071539	TRIP13	5	892643	919357	protein_coding	7.74567	0
ENSG00000164104	HMGB2	4	173331695	173335125	protein_coding	7.73161	0
ENSG00000183571	PGPEP1L	15	98968230	99007795	protein_coding	7.72222	0.0184474
ENSG00000119801	YPEL5	2	30146941	30160533	protein_coding	7.7139	0.00128074
ENSG00000143033	MTF2	1	93079235	93139081	protein_coding	7.70558	0.00253476
ENSG00000109881	CCDC34	11	27330827	27363868	protein_coding	7.70537	0.0257457
ENSG00000135346	CGA	6	87085498	87095406	protein_coding	7.7	0.0418702
ENSG00000172179	PRL	6	22287244	22297501	protein_coding	7.7	0.0111464
ENSG00000169752	NRG4	15	75935969	76059795	protein_coding	7.68545	0
ENSG00000168785	TSPAN5	4	98470367	98658629	protein_coding	7.65228	0
ENSG00000187537	POTEG	14	19402486	19434341	protein_coding	7.61538	0.124528
ENSG00000164362	TERT	5	1253147	1295069	protein_coding	7.6	0.0418702
ENSG00000162460	TMEM82	1	15742422	15747982	protein_coding	7.6	0.124528
ENSG00000073350	LLGL2	17	75525080	75575208	protein_coding	7.57711	0.00502709
ENSG00000180448	HMHA1	19	1065923	1086628	protein_coding	7.54013	0
ENSG00000153993	SEMA3D	7	84995553	85186855	protein_coding	7.50476	0.00128074
ENSG00000237452	BHMG1	19	45733251	45764534	protein_coding	7.5	0.326966
ENSG00000198759	EGFL6	X	13569605	13633575	protein_coding	7.5	0.222977
ENSG00000196550	FAM72A	1	206186179	206204414	protein_coding	7.48101	0
ENSG00000101384	JAG1	20	10637684	10674107	protein_coding	7.4803	0.00625914
ENSG00000167977	KCTD5	16	2682475	2709030	protein_coding	7.46767	0.00128074
ENSG00000156697	UTP14A	X	129906121	129929761	protein_coding	7.46412	0
ENSG00000188452	CERKL	2	181536676	181680665	protein_coding	7.40656	0
ENSG00000136319	TTC5	14	20256558	20305994	protein_coding	7.37322	0
ENSG00000178031	ADAMTSL1	9	18473894	18910950	protein_coding	7.37184	0.00128074
ENSG00000144161	ZC3H8	2	112211525	112255136	protein_coding	7.3553	0
ENSG00000112414	ADGRG6	6	142301854	142446266	protein_coding	7.33648	0.00128074
ENSG00000127585	FBXL16	16	692498	705829	protein_coding	7.33333	0.00128074
ENSG00000137807	KIF23	15	69414246	69448427	protein_coding	7.322	0
ENSG00000165480	SKA3	13	21153595	21176602	protein_coding	7.31579	0
ENSG00000185306	C12orf56	12	64264762	64391192	protein_coding	7.3	0.124528
ENSG00000183775	KCTD16	5	144170832	144485686	protein_coding	7.27778	0.186787
ENSG00000115687	PASK	2	241106099	241150264	protein_coding	7.2734	0
ENSG00000164287	CDC20B	5	55112995	55173175	protein_coding	7.27273	0.0717418
ENSG00000134597	RBMX2	X	130401969	130413343	protein_coding	7.26921	0.00128074
ENSG00000133106	EPSTI1	13	42886388	42992271	protein_coding	7.25896	0
ENSG00000106415	GLCCI1	7	7968794	8094272	protein_coding	7.25667	0
ENSG00000186094	AGBL4	1	48532855	50023913	protein_coding	7.25	0.0111464
ENSG00000072571	HMMR	5	163460203	163491945	protein_coding	7.23214	0.0609506
ENSG00000184990	SIVA1	14	104753100	104768494	protein_coding	7.22068	0.00128074
ENSG00000164414	SLC35A1	6	87470623	87512336	protein_coding	7.21686	0.670261
ENSG00000034971	MYOC	1	171635417	171652683	protein_coding	7.21429	0.0105771
ENSG00000184933	OR6A2	11	6794627	6795783	protein_coding	7.2	0.326966
ENSG00000167487	KLHL26	19	18636965	18671714	protein_coding	7.18805	0
ENSG00000166860	ZBTB39	12	56998834	57006446	protein_coding	7.18619	0.00750745
ENSG00000137812	CASC5	15	40594020	40664342	protein_coding	7.16645	0.0111464
ENSG00000187398	LUZP2	11	24496970	25082631	protein_coding	7.15686	0.00128074
ENSG00000172301	COPRS	17	31851864	31859337	protein_coding	7.15028	0.00128074
ENSG00000198691	ABCA4	1	93992835	94121132	protein_coding	7.14286	0.0257457
ENSG00000198121	LPAR1	9	110873263	111038458	protein_coding	7.13158	0.00253476
ENSG00000151611	MMAA	4	145618263	145660035	protein_coding	7.11254	0.000669569
ENSG00000162961	DPY30	2	31867809	32039812	protein_coding	7.10929	0.00253476
ENSG00000168418	KCNG4	16	84218667	84239750	protein_coding	7.1	0.124528
ENSG00000171815	PCDHB1	5	141051135	141059344	protein_coding	7.1	0.00128074
ENSG00000157890	MEGF11	15	65895079	66253747	protein_coding	7.09804	0.00128074
ENSG00000091181	IL5RA	3	3066326	3126613	protein_coding	7.06667	0.00379962
ENSG00000166535	A2ML1	12	8822472	8887001	protein_coding	7.06154	0.00750745
ENSG00000263155	MYZAP	15	57591941	57685364	protein_coding	7.05692	0
ENSG00000217442	SYCE3	22	50551112	50562905	protein_coding	7.05556	0.00128074
ENSG00000092470	WDR76	15	43826963	43868419	protein_coding	7.05273	0
ENSG00000130762	ARHGEF16	1	3454426	3481113	protein_coding	7.038	0.00128074
ENSG00000268744	ENSG00000268744	19	12379189	12401274	protein_coding	7	0.00128074
ENSG00000133710	SPINK5	5	148025683	148137289	protein_coding	7	0.326966
ENSG00000189023	MAGEB16	X	35798342	35803735	protein_coding	7	0.0418702
ENSG00000154237	LRRK1	15	100919215	101078254	protein_coding	6.9946	0
ENSG00000204564	C6orf136	6	30647039	30653210	protein_coding	6.98681	0
ENSG00000189227	C15orf61	15	67521068	67530143	protein_coding	6.98372	0.00128074
ENSG00000158402	CDC25C	5	138285265	138338355	protein_coding	6.94631	0.0111464
ENSG00000196132	MYT1	20	64151791	64242253	protein_coding	6.94444	0.0184474
ENSG00000137210	TMEM14B	6	10747759	10852753	protein_coding	6.93686	0.00128074
ENSG00000197299	BLM	15	90717327	90816165	protein_coding	6.92796	0
ENSG00000125872	LRRN4	20	6040778	6054049	protein_coding	6.90244	0.00128074
ENSG00000259120	SMIM6	17	75646243	75647977	protein_coding	6.9	0.00128074
ENSG00000170325	PRDM10	11	129899706	130002835	protein_coding	6.89192	0
ENSG00000175279	APITD1	1	10430443	10442809	protein_coding	6.88732	0.0418702
ENSG00000165164	CFAP47	X	35919734	36385319	protein_coding	6.88462	0.00128074
ENSG00000184860	SDR42E1	16	81988855	82011488	protein_coding	6.87805	0.00502709
ENSG00000112293	GPLD1	6	24424565	24495205	protein_coding	6.845	0.0300092
ENSG00000143842	SOX13	1	204073115	204127743	protein_coding	6.83737	0
ENSG00000162385	MAGOH	1	53226892	53238610	protein_coding	6.8163	0
ENSG00000198478	SH3BGRL2	6	79631283	79703659	protein_coding	6.80967	0.00253476
ENSG00000196581	AJAP1	1	4654732	4792534	protein_coding	6.8	0.0418702
ENSG00000181938	GINS3	16	58295080	58406144	protein_coding	6.79478	0
ENSG00000188611	ASAH2	10	50182778	50248610	protein_coding	6.7803	0
ENSG00000186952	TMEM232	5	110289233	110738956	protein_coding	6.77778	0.00128074
ENSG00000198633	ZNF534	19	52429187	52452315	protein_coding	6.77241	0.0335607
ENSG00000100592	DAAM1	14	59188646	59371405	protein_coding	6.77216	0.00128074
ENSG00000224689	ZNF812	19	9689924	9700817	protein_coding	6.76923	0.660641
ENSG00000157368	IL34	16	70579895	70660682	protein_coding	6.76923	0.00625914
ENSG00000144962	SPATA16	3	172889358	173141268	protein_coding	6.76923	0.00625914
ENSG00000165959	CLMN	14	95181940	95319906	protein_coding	6.7574	0.00253476
ENSG00000185442	FAM174B	15	92617443	92809884	protein_coding	6.75099	0
ENSG00000089101	CFAP61	20	20052514	20360702	protein_coding	6.75	0
ENSG00000100600	LGMN	14	92703807	92748702	protein_coding	6.74464	0
ENSG00000157657	ZNF618	9	113876282	114056591	protein_coding	6.7424	0.124528
ENSG00000011332	DPF1	19	38211006	38229714	protein_coding	6.73705	0.260009
ENSG00000161944	ASGR2	17	7101322	7115700	protein_coding	6.72727	0.186787
ENSG00000187240	DYNC2H1	11	103109431	103479863	protein_coding	6.71533	0
ENSG00000178381	ZFAND2A	7	1152071	1160759	protein_coding	6.70091	0
ENSG00000154548	SRSF12	6	89095959	89118081	protein_coding	6.69657	0.000669569
ENSG00000130347	RTN4IP1	6	106571971	106629487	protein_coding	6.69166	0
ENSG00000186281	GPAT2	2	96021946	96039451	protein_coding	6.68617	0.177567
ENSG00000256525	POLG2	17	64477785	64497036	protein_coding	6.66789	0
ENSG00000145526	CDH18	5	19472951	20575873	protein_coding	6.66154	0.00128074
ENSG00000164758	MED30	8	117520713	117540262	protein_coding	6.6606	0.00128074
ENSG00000091073	DTX2	7	76461676	76505995	protein_coding	6.65571	0.00128074
ENSG00000152193	RNF219	13	78614291	78659179	protein_coding	6.64633	0
ENSG00000144407	PTH2R	2	208359714	208854503	protein_coding	6.6383	0.0111464
ENSG00000120332	TNN	1	175067858	175148066	protein_coding	6.63636	0.00502709
ENSG00000087086	FTL	19	48965301	48966878	protein_coding	6.63624	0
ENSG00000004468	CD38	4	15778275	15853230	protein_coding	6.63274	0.00128074
ENSG00000180263	FGD6	12	95076749	95217482	protein_coding	6.62693	0
ENSG00000142449	FBN3	19	8065402	8149846	protein_coding	6.625	0.0717418
ENSG00000166619	BLCAP	20	37492472	37527931	protein_coding	6.6101	0
ENSG00000136573	BLK	8	11494001	11564604	protein_coding	6.6	0.0538744
ENSG00000146143	PRIM2	6	57314805	57646849	protein_coding	6.59159	0
ENSG00000110944	IL23A	12	56334174	56340410	protein_coding	6.57778	0.00128074
ENSG00000154646	TMPRSS15	21	18269116	18485879	protein_coding	6.56863	0.00128074
ENSG00000114346	ECT2	3	172750682	172821474	protein_coding	6.56543	0
ENSG00000180855	ZNF443	19	12429707	12441112	protein_coding	6.56186	0.00128074
ENSG00000165632	TAF3	10	7818504	8016627	protein_coding	6.54337	0.124528
ENSG00000122952	ZWINT	10	56357228	56361275	protein_coding	6.53776	0
ENSG00000130475	FCHO1	19	17747718	17788568	protein_coding	6.5349	0.00128074
ENSG00000120647	CCDC77	12	389273	442645	protein_coding	6.52477	0
ENSG00000057757	PITHD1	1	23778405	23788232	protein_coding	6.50905	0
ENSG00000140374	ETFA	15	76215355	76311472	protein_coding	6.50197	0.000669569
ENSG00000218819	TDRD15	2	21123917	21143272	protein_coding	6.5	0.00253476
ENSG00000004848	ARX	X	25003694	25015948	protein_coding	6.5	0.326966
ENSG00000203952	CCDC160	X	134237047	134246207	protein_coding	6.48148	0.00128074
ENSG00000134070	IRAK2	3	10164865	10243743	protein_coding	6.46909	0
ENSG00000076248	UNG	12	109097574	109110992	protein_coding	6.44016	0
ENSG00000115539	PDCL3	2	100562690	100576735	protein_coding	6.43348	0.00128074
ENSG00000133641	C12orf29	12	88033846	88050160	protein_coding	6.41673	0.00253476
ENSG00000066032	CTNNA2	2	79185231	80648861	protein_coding	6.41615	0
ENSG00000150625	GPM6A	4	175632934	176002664	protein_coding	6.39216	0.00128074
ENSG00000173409	ARV1	1	230978981	231000595	protein_coding	6.38929	0.00750745
ENSG00000100629	CEP128	14	80476983	80959517	protein_coding	6.37803	0
ENSG00000065609	SNAP91	6	83552880	83709691	protein_coding	6.35897	0.00128074
ENSG00000139835	GRTP1	13	113324164	113364148	protein_coding	6.33866	0
ENSG00000163508	EOMES	3	27715949	27722711	protein_coding	6.31579	0.260009
ENSG00000153140	CETN3	5	90392261	90409786	protein_coding	6.31037	0.124528
ENSG00000163249	CCNYL1	2	207711540	207761839	protein_coding	6.30871	0.00128074
ENSG00000118194	TNNT2	1	201359008	201377762	protein_coding	6.30769	0.0335607
ENSG00000128683	GAD1	2	170813213	170861151	protein_coding	6.30748	0.00128074
ENSG00000101624	CEP76	18	12661833	12702777	protein_coding	6.29481	0
ENSG00000183765	CHEK2	22	28687743	28742422	protein_coding	6.27976	0.00128074
ENSG00000141469	SLC14A1	18	45724127	45752520	protein_coding	6.27542	0.00128074
ENSG00000213551	DNAJC9	10	73183362	73248862	protein_coding	6.27428	0.00128074
ENSG00000187862	TTC24	1	156579727	156586770	protein_coding	6.26316	0.0111464
ENSG00000100330	MTMR3	22	29883155	30030866	protein_coding	6.24777	0
ENSG00000105278	ZFR2	19	3804024	3869032	protein_coding	6.23333	0.212746
ENSG00000113749	HRH2	5	175658030	175686242	protein_coding	6.21407	0.00128074
ENSG00000066379	ZNRD1	6	30058899	30064909	protein_coding	6.21359	0
ENSG00000154040	CABYR	18	24138956	24161603	protein_coding	6.2116	0
ENSG00000164532	TBX20	7	35202430	35254147	protein_coding	6.2	0.0418702
ENSG00000257365	FNTB	14	64986720	65062652	protein_coding	6.19321	0.00128074
ENSG00000133863	TEX15	8	30831544	30890606	protein_coding	6.17311	0.00128074
ENSG00000056291	NPFFR2	4	72031804	72148067	protein_coding	6.16667	0.0995111
ENSG00000078487	ZCWPW1	7	100400826	100428992	protein_coding	6.14286	0.0538744
ENSG00000127824	TUBA4A	2	219249711	219278170	protein_coding	6.13767	0.00128074
ENSG00000090581	GNPTG	16	1351923	1364113	protein_coding	6.13376	0
ENSG00000214491	SEC14L6	22	30522799	30546682	protein_coding	6.11842	0.00128074
ENSG00000158516	CPA2	7	130266827	130289798	protein_coding	6.09091	0.00128074
ENSG00000169946	ZFPM2	8	104590733	105804532	protein_coding	6.08893	0
ENSG00000197124	ZNF682	19	19997058	20039506	protein_coding	6.08696	0.00128074
ENSG00000106069	CHN2	7	29122274	29514328	protein_coding	6.08325	0
ENSG00000164070	HSPA4L	4	127781821	127840733	protein_coding	6.07563	0.00128074
ENSG00000166664	CHRFAM7A	15	30357766	30393849	protein_coding	6.07207	0
ENSG00000081059	TCF7	5	134114711	134151865	protein_coding	6.0601	0
ENSG00000173846	PLK3	1	44800225	44805990	protein_coding	6.04626	0.00128074
ENSG00000065320	NTN1	17	9021542	9244000	protein_coding	6.04494	0.00128074
ENSG00000140835	CHST4	16	71525233	71538746	protein_coding	6.04167	0.0538744
ENSG00000176769	TCERG1L	10	131092391	131311721	protein_coding	6.03571	0.159865
ENSG00000072832	CRMP1	4	5748084	5893058	protein_coding	6.03304	0
ENSG00000121621	KIF18A	11	28020620	28108308	protein_coding	6.03209	0
ENSG00000137601	NEK1	4	169393275	169612629	protein_coding	6.03043	0
ENSG00000111199	TRPV4	12	109783085	109833401	protein_coding	6.02564	0.159865
ENSG00000118402	ELOVL4	6	79914812	79947580	protein_coding	6.01809	0.00128074
ENSG00000169894	MUC3A	7	100949555	100968346	protein_coding	6.01705	0.000669569
ENSG00000186732	MPPED1	22	43411196	43507848	protein_coding	6	0.00253476
ENSG00000140798	ABCC12	16	48082973	48156018	protein_coding	6	0.0111464
ENSG00000156206	CFAP161	15	81007033	81149175	protein_coding	6	0.00625914
ENSG00000105996	HOXA2	7	27100354	27102811	protein_coding	6	0.00625914
ENSG00000186352	ANKRD37	4	185396021	185400628	protein_coding	5.9954	0
ENSG00000063127	SLC6A16	19	49289638	49325225	protein_coding	5.98765	0
ENSG00000171365	CLCN5	X	49922615	50099235	protein_coding	5.98696	0.0111464
ENSG00000117477	CCDC181	1	169394870	169460669	protein_coding	5.98141	0.00625914
ENSG00000118197	DDX59	1	200623896	200669969	protein_coding	5.97588	0.00128074
ENSG00000176371	ZSCAN2	15	84600986	84627796	protein_coding	5.96569	0
ENSG00000186153	WWOX	16	78099413	79212667	protein_coding	5.95564	0.00750745
ENSG00000163864	NMNAT3	3	139560180	139678017	protein_coding	5.95189	0
ENSG00000261115	TMEM178B	7	141074232	141480380	protein_coding	5.94872	0.00128074
ENSG00000185947	ZNF267	16	31873758	31917357	protein_coding	5.94282	0
ENSG00000111145	ELK3	12	96194382	96269835	protein_coding	5.93675	0.00128074
ENSG00000149050	ZNF214	11	6999318	7020368	protein_coding	5.92537	0
ENSG00000186777	ZNF732	4	270675	305321	protein_coding	5.91667	0
ENSG00000184349	EFNA5	5	107376889	107670895	protein_coding	5.91135	0.00379962
ENSG00000165471	MBL2	10	52765380	52771700	protein_coding	5.9	0.614262
ENSG00000166897	ELFN2	22	37367960	37427470	protein_coding	5.88889	0.0793786
ENSG00000100253	MIOX	22	50486784	50490648	protein_coding	5.88235	0.0793786
ENSG00000196653	ZNF502	3	44712643	44723831	protein_coding	5.8591	0.00128074
ENSG00000130176	CNN1	19	11538717	11550323	protein_coding	5.85429	0.00128074
ENSG00000136928	GABBR2	9	98288082	98709197	protein_coding	5.8368	0.000669569
ENSG00000174371	EXO1	1	241847967	241895148	protein_coding	5.83558	0.00502709
ENSG00000104848	KCNA7	19	49067418	49072941	protein_coding	5.83333	0.0793786
ENSG00000164989	CCDC171	9	15552897	16061663	protein_coding	5.8267	0.0111464
ENSG00000187268	FAM9C	X	13035618	13044682	protein_coding	5.81081	0.00128074
ENSG00000130545	CRB3	19	6463777	6467221	protein_coding	5.8	0.0418702
ENSG00000214216	IQCJ	3	158962928	159266307	protein_coding	5.8	0.0111464
ENSG00000003147	ICA1	7	8113184	8262687	protein_coding	5.79974	0.00128074
ENSG00000184992	BRI3BP	12	124993700	125031231	protein_coding	5.78929	0
ENSG00000151500	THYN1	11	134248279	134253370	protein_coding	5.77412	0.00128074
ENSG00000214456	PLIN5	19	4522531	4535224	protein_coding	5.77251	0.396318
ENSG00000078246	TULP3	12	2877223	2941140	protein_coding	5.76945	0
ENSG00000124143	ARHGAP40	20	38601934	38651035	protein_coding	5.76923	0.00625914
ENSG00000077514	POLD3	11	74493851	74669117	protein_coding	5.76476	0.00128074
ENSG00000163507	KIAA1524	3	108549869	108589644	protein_coding	5.75921	0.116822
ENSG00000167553	TUBA1C	12	49188736	49274603	protein_coding	5.73612	0.00128074
ENSG00000119147	C2orf40	2	106063246	106078159	protein_coding	5.72727	0.0184474
ENSG00000213123	TCTEX1D2	3	196291219	196318299	protein_coding	5.72455	0.0586426
ENSG00000183960	KCNH8	3	19148454	19535646	protein_coding	5.71495	0.00128074
ENSG00000100601	ALKBH1	14	77672404	77708020	protein_coding	5.70446	0
ENSG00000198208	RPS6KL1	14	74903954	74923396	protein_coding	5.68372	0.00253476
ENSG00000078081	LAMP3	3	183122213	183163839	protein_coding	5.67925	0.00128074
ENSG00000137804	NUSAP1	15	41332694	41381050	protein_coding	5.67185	0
ENSG00000119969	HELLS	10	94501434	94613905	protein_coding	5.66248	0
ENSG00000114124	GRK7	3	141778148	141818490	protein_coding	5.65625	0.0793786
ENSG00000120210	INSL6	9	5131979	5185668	protein_coding	5.64	0.0995111
ENSG00000113430	IRX4	5	1877413	1887236	protein_coding	5.63636	0.0184474
ENSG00000221866	PLXNA4	7	132123332	132648688	protein_coding	5.63523	0.0111464
ENSG00000178404	CEP295NL	17	78870910	78903217	protein_coding	5.62857	0.0335607
ENSG00000104626	ERI1	8	9002147	9116746	protein_coding	5.62521	0.00128074
ENSG00000137962	ARHGAP29	1	94148988	94275068	protein_coding	5.62207	0.0300092
ENSG00000152359	POC5	5	75674124	75717481	protein_coding	5.61888	0
ENSG00000125144	MT1G	16	56666731	56668065	protein_coding	5.61863	0.0300092
ENSG00000166153	DEPDC4	12	100203669	100267079	protein_coding	5.6087	0.00128074
ENSG00000182606	TRAK1	3	42013802	42225889	protein_coding	5.60165	0
ENSG00000069248	NUP133	1	229440260	229508341	protein_coding	5.60072	0.00128074
ENSG00000106536	POU6F2	7	38977998	39493095	protein_coding	5.58824	0.0335607
ENSG00000124226	RNF114	20	49936336	49953892	protein_coding	5.58272	0
ENSG00000167034	NKX3-1	8	23678693	23682927	protein_coding	5.57615	0.0148097
ENSG00000266265	KLF14	7	130731235	130734061	protein_coding	5.57143	0.00253476
ENSG00000144152	FBLN7	2	112138385	112188216	protein_coding	5.56912	0.00253476
ENSG00000186976	EFCAB6	22	43528744	43812337	protein_coding	5.55696	0.000669569
ENSG00000122507	BBS9	7	33129244	33606068	protein_coding	5.55323	0.00128074
ENSG00000117595	IRF6	1	209785623	209806175	protein_coding	5.55011	0
ENSG00000168297	PXK	3	58332880	58426126	protein_coding	5.54591	0.0793786
ENSG00000160282	FTCD	21	46136262	46155567	protein_coding	5.54499	0.0538744
ENSG00000084453	SLCO1A2	12	21264600	21419594	protein_coding	5.53846	0.00379962
ENSG00000129028	THAP10	15	70881342	70892785	protein_coding	5.53219	0
ENSG00000177042	TMEM80	11	695428	705028	protein_coding	5.52923	0.000669569
ENSG00000158480	SPATA2	20	49903391	49915508	protein_coding	5.5203	0
ENSG00000111845	PAK1IP1	6	10694695	10709782	protein_coding	5.515	0.00253476
ENSG00000155849	ELMO1	7	36854361	37449249	protein_coding	5.50935	0
ENSG00000181963	OR52K2	11	4449295	4450361	protein_coding	5.5	0.124528
ENSG00000140386	SCAPER	15	76347904	76905444	protein_coding	5.48719	0.00625914
ENSG00000132554	RGS22	8	99960936	100131268	protein_coding	5.48611	0.00750745
ENSG00000120696	KBTBD7	13	41189833	41194566	protein_coding	5.46154	0
ENSG00000167797	CDK2AP2	11	67506497	67508649	protein_coding	5.46114	0
ENSG00000140297	GCNT3	15	59594875	59640239	protein_coding	5.46092	0.00253476
ENSG00000076554	TPD52	8	80034745	80231232	protein_coding	5.44896	0.0172684
ENSG00000188312	CENPP	9	92325484	92620533	protein_coding	5.44688	0.00128074
ENSG00000115232	ITGA4	2	181457202	181536187	protein_coding	5.4463	0.00128074
ENSG00000122966	CIT	12	119685790	119877291	protein_coding	5.44373	0
ENSG00000135211	TMEM60	7	77793728	77798580	protein_coding	5.44002	0.00379962
ENSG00000113396	SLC27A6	5	128538013	129033642	protein_coding	5.43906	0
ENSG00000151623	NR3C2	4	148078762	148444698	protein_coding	5.43456	0.00128074
ENSG00000088305	DNMT3B	20	32762385	32809356	protein_coding	5.43229	0
ENSG00000159079	C21orf59	21	32592079	32612866	protein_coding	5.42415	0.00502709
ENSG00000131941	RHPN2	19	32978593	33064888	protein_coding	5.41758	0.00128074
ENSG00000180767	CHST13	3	126524283	126543291	protein_coding	5.40741	0.0148097
ENSG00000197275	RAD54B	8	94371960	94475109	protein_coding	5.4065	0.00128074
ENSG00000143106	PSMA5	1	109399031	109426427	protein_coding	5.3974	0.00128074
ENSG00000104044	OCA2	15	27754875	28099358	protein_coding	5.38964	0.00128074
ENSG00000140527	WDR93	15	89690797	89743638	protein_coding	5.38889	0.536473
ENSG00000196071	OR2L13	1	247937191	248100922	protein_coding	5.38889	0.0148097
ENSG00000163793	DNAJC5G	2	27275421	27281499	protein_coding	5.375	0.0148097
ENSG00000187288	CIDEC	3	9866711	9880254	protein_coding	5.35294	0.260009
ENSG00000168263	KCNV2	9	2717502	2730037	protein_coding	5.34483	0.0586426
ENSG00000104611	SH2D4A	8	19313617	19396218	protein_coding	5.3421	0
ENSG00000185736	ADARB2	10	1177318	1737476	protein_coding	5.33333	0.212746
ENSG00000184838	PRR16	5	120464278	120687332	protein_coding	5.33117	0.00128074
ENSG00000081479	LRP2	2	169127109	169362685	protein_coding	5.32836	0.124528
ENSG00000161381	PLXDC1	17	39063303	39154394	protein_coding	5.32432	0.00253476
ENSG00000131437	KIF3A	5	132692628	132737638	protein_coding	5.31735	0.00253476
ENSG00000114854	TNNC1	3	52451102	52454070	protein_coding	5.3	0.0418702
ENSG00000159173	TNNI1	1	201403768	201429866	protein_coding	5.3	0.124528
ENSG00000273274	ZBTB8B	1	32465069	32496686	protein_coding	5.29091	0.00128074
ENSG00000180611	MB21D2	3	192796815	192918161	protein_coding	5.28333	0.00128074
ENSG00000118193	KIF14	1	200551497	200620734	protein_coding	5.27202	0.00128074
ENSG00000036530	CYP46A1	14	99684304	99727301	protein_coding	5.26316	0.00128074
ENSG00000187726	DNAJB13	11	73950319	73970366	protein_coding	5.25676	0.00502709
ENSG00000166407	LMO1	11	8224304	8268716	protein_coding	5.25587	0.00128074
ENSG00000095002	MSH2	2	47402969	47562311	protein_coding	5.24503	0
ENSG00000185798	WDR53	3	196554177	196568674	protein_coding	5.24305	0.00128074
ENSG00000129993	CBFA2T3	16	88874858	88977204	protein_coding	5.23867	0.0418702
ENSG00000198650	TAT	16	71565660	71577130	protein_coding	5.2381	0.00379962
ENSG00000178568	ERBB4	2	211375717	212538841	protein_coding	5.23278	0
ENSG00000146263	MMS22L	6	97142161	97283217	protein_coding	5.22742	0
ENSG00000135040	NAA35	9	85941146	86022298	protein_coding	5.21721	0.00128074
ENSG00000131018	SYNE1	6	152121684	152637801	protein_coding	5.20401	0
ENSG00000165097	KDM1B	6	18155329	18223853	protein_coding	5.18128	0.00128074
ENSG00000175344	CHRNA7	15	32030488	32172521	protein_coding	5.17872	0.00128074
ENSG00000213066	FGFR1OP	6	166999182	167052713	protein_coding	5.16866	0.00128074
ENSG00000100351	GRAP2	22	39901082	39973721	protein_coding	5.13889	0.272575
ENSG00000136842	TMOD1	9	97501180	97601748	protein_coding	5.11394	0.00128074
ENSG00000143633	C1orf131	1	231223763	231241187	protein_coding	5.11373	0.00128074
ENSG00000167703	SLC43A2	17	1569267	1628886	protein_coding	5.10997	0.00128074
ENSG00000197006	METTL9	16	21597218	21657473	protein_coding	5.10122	0.00128074
ENSG00000104442	ARMC1	8	65602456	65634217	protein_coding	5.10091	0
ENSG00000196169	KIF19	17	74326210	74355820	protein_coding	5.1	0.124528
ENSG00000214215	C12orf74	12	92702843	92708549	protein_coding	5.1	0.0418702
ENSG00000188958	UTS2B	3	191267168	191330536	protein_coding	5.09524	0.222977
ENSG00000129221	AIPL1	17	6393693	6435199	protein_coding	5.09091	0.0717418
ENSG00000120656	TAF12	1	28589323	28643085	protein_coding	5.08737	0
ENSG00000077063	CTTNBP2	7	117710651	117874139	protein_coding	5.08633	0.00128074
ENSG00000123737	EXOSC9	4	121801317	121817021	protein_coding	5.08574	0.00128074
ENSG00000146243	IRAK1BP1	6	78867472	78946440	protein_coding	5.0743	0
ENSG00000198924	DCLRE1A	10	113834725	113854383	protein_coding	5.07258	0.0995111
ENSG00000111834	RSPH4A	6	116616479	116632985	protein_coding	5.06103	0.00128074
ENSG00000077585	GPR137B	1	236142505	236221865	protein_coding	5.05788	0
ENSG00000128340	RAC2	22	37225261	37244448	protein_coding	5.05538	0.00128074
ENSG00000170965	PLAC1	X	134565838	134764322	protein_coding	5.05333	0.00128074
ENSG00000037042	TUBG2	17	42659305	42667006	protein_coding	5.04925	0
ENSG00000125319	C17orf53	17	44141906	44162476	protein_coding	5.04615	0.00128074
ENSG00000074319	TSG101	11	18468336	18527232	protein_coding	5.04317	0.000669569
ENSG00000105143	SLC1A6	19	14950034	15022990	protein_coding	5.03597	0.00128074
ENSG00000075914	EXOSC7	3	44975241	45036066	protein_coding	5.03551	0
ENSG00000106399	RPA3	7	7636518	7718607	protein_coding	5.01679	0.0335607
ENSG00000173681	CXorf23	X	19912860	19970298	protein_coding	5.00082	0.00128074
ENSG00000175318	GRAMD2	15	72159807	72197785	protein_coding	5	0.0105771
ENSG00000181609	OR52D1	11	5488685	5489749	protein_coding	5	0.124528
ENSG00000148426	PROSER2	10	11823339	11872277	protein_coding	4.98565	0.0184474
ENSG00000112118	MCM3	6	52264009	52284881	protein_coding	4.97884	0.0335607
ENSG00000185989	RASA3	13	113977783	114132611	protein_coding	4.97647	0
ENSG00000139220	PPFIA2	12	81257975	81759553	protein_coding	4.97554	0.00128074
ENSG00000148925	BTBD10	11	13388001	13463297	protein_coding	4.97197	0.00128074
ENSG00000138433	CIR1	2	174348022	174395715	protein_coding	4.96729	0.186787
ENSG00000105784	RUNDC3B	7	87627548	87832296	protein_coding	4.9566	0.00750745
ENSG00000139915	MDGA2	14	46839629	47674954	protein_coding	4.94898	0.00128074
ENSG00000171094	ALK	2	29192774	29921566	protein_coding	4.94737	0.0148097
ENSG00000170448	NFXL1	4	47847233	47914667	protein_coding	4.92579	0.00128074
ENSG00000188738	FSIP2	2	185738628	185833290	protein_coding	4.9215	0.0586426
ENSG00000169914	OTUD3	1	19882513	19912945	protein_coding	4.9158	0
ENSG00000133398	MED10	5	6371881	6378594	protein_coding	4.91378	0.00128074
ENSG00000185087	FAM169B	15	98437162	98514382	protein_coding	4.9	0.00253476
ENSG00000152944	MED21	12	27022546	27066343	protein_coding	4.88673	0.0793786
ENSG00000158023	WDR66	12	121917862	122003927	protein_coding	4.88276	0.00128074
ENSG00000258986	TMEM179	14	104474678	104605647	protein_coding	4.88235	0.0184474
ENSG00000099958	DERL3	22	23834503	23839128	protein_coding	4.87887	0.00128074
ENSG00000132436	FIGNL1	7	50444128	50542535	protein_coding	4.87591	0.00128074
ENSG00000170390	DCLK2	4	150078274	150257457	protein_coding	4.87453	0.00128074
ENSG00000148660	CAMK2G	10	73812501	73874591	protein_coding	4.87292	0.0335607
ENSG00000143001	TMEM61	1	54980792	54992293	protein_coding	4.87097	0.0335607
ENSG00000145757	SPATA9	5	95652181	95698711	protein_coding	4.86325	0.00253476
ENSG00000033867	SLC4A7	3	27372721	27484420	protein_coding	4.85884	0.00253476
ENSG00000213186	TRIM59	3	160432445	160485773	protein_coding	4.84752	0.0793786
ENSG00000112167	SAYSD1	6	39104064	39115189	protein_coding	4.83613	0.000669569
ENSG00000070718	AP3M2	8	42152946	42171673	protein_coding	4.81158	0.00128074
ENSG00000121898	CPXM2	10	123706207	123940267	protein_coding	4.80851	0.0184474
ENSG00000179930	ZNF648	1	182054570	182061712	protein_coding	4.8	0.614262
ENSG00000198729	PPP1R14C	6	150143076	150250357	protein_coding	4.78855	0.00128074
ENSG00000187098	MITF	3	69739435	69968337	protein_coding	4.78486	0.00128074
ENSG00000196466	ZNF799	19	12390016	12401271	protein_coding	4.7807	0.00128074
ENSG00000149418	ST14	11	130159562	130210376	protein_coding	4.77803	0.0184474
ENSG00000165181	C9orf84	9	111686173	111795008	protein_coding	4.77419	0.272575
ENSG00000105865	DUS4L	7	107563484	107578464	protein_coding	4.77316	0
ENSG00000145781	COMMD10	5	116084991	116412762	protein_coding	4.76475	0.0418702
ENSG00000260314	MRC1	10	17809344	17911170	protein_coding	4.75374	0.00128074
ENSG00000129235	TXNDC17	17	6640758	6644541	protein_coding	4.75214	0.00502709
ENSG00000173698	ADGRG2	X	18989309	19122637	protein_coding	4.73554	0.000669569
ENSG00000135540	NHSL1	6	138422043	138692571	protein_coding	4.713	0
ENSG00000059588	TARBP1	1	234391313	234479103	protein_coding	4.70916	0.00502709
ENSG00000136011	STAB2	12	103587273	103766727	protein_coding	4.70283	0.00128074
ENSG00000132780	NASP	1	45583846	45618904	protein_coding	4.70249	0
ENSG00000170584	NUDCD2	5	163446526	163460140	protein_coding	4.69364	0.00128074
ENSG00000100479	POLE2	14	49643555	49688422	protein_coding	4.69184	0.0609506
ENSG00000170807	LMOD2	7	123655807	123664290	protein_coding	4.68421	0.378516
ENSG00000131944	FAAP24	19	32972209	32978222	protein_coding	4.67251	0.148864
ENSG00000188385	JAKMIP3	10	132104671	132184809	protein_coding	4.66436	0.00379962
ENSG00000132874	SLC14A2	18	45212995	45683686	protein_coding	4.66364	0.00128074
ENSG00000041353	RAB27B	18	54717860	54895516	protein_coding	4.64906	0.00128074
ENSG00000172209	GPR22	7	107470018	107475659	protein_coding	4.63636	0.0184474
ENSG00000151332	MBIP	14	36298558	36320676	protein_coding	4.62507	0.00128074
ENSG00000172687	ZNF738	19	21358930	21379302	protein_coding	4.61897	0.00128074
ENSG00000214189	ZNF788	19	12092263	12137235	protein_coding	4.59805	0.00502709
ENSG00000134049	IER3IP1	18	47152998	47176374	protein_coding	4.5854	0.124528
ENSG00000177459	ERICH5	8	98064311	98093610	protein_coding	4.58029	0
ENSG00000188613	NANOS1	10	119029716	119033732	protein_coding	4.5742	0.00128074
ENSG00000072952	MRVI1	11	10573091	10693988	protein_coding	4.57277	0.000669569
ENSG00000160813	PPP1R35	7	100435282	100436565	protein_coding	4.57112	0.00128074
ENSG00000165929	TC2N	14	91779751	91867536	protein_coding	4.57089	0.000669569
ENSG00000182004	SNRPE	1	203861603	203870550	protein_coding	4.56599	0.0257457
ENSG00000101003	GINS1	20	25407727	25452628	protein_coding	4.55444	0.00128074
ENSG00000156831	NSMCE2	8	125091679	125367120	protein_coding	4.53561	0.00625914
ENSG00000134758	RNF138	18	32091855	32131561	protein_coding	4.53492	0.212746
ENSG00000186625	KATNA1	6	149594873	149648972	protein_coding	4.53436	0.00128074
ENSG00000143375	CGN	1	151510510	151538692	protein_coding	4.52792	0.00128074
ENSG00000203965	EFCAB7	1	63523372	63572693	protein_coding	4.5249	0.614262
ENSG00000135045	C9orf40	9	74946581	74952886	protein_coding	4.52405	0.00502709
ENSG00000106034	CPED1	7	120988677	121297444	protein_coding	4.51732	0
ENSG00000109452	INPP4B	4	142023160	142847432	protein_coding	4.51306	0.00128074
ENSG00000113734	BNIP1	5	173144442	173164387	protein_coding	4.51234	0
ENSG00000120156	TEK	9	27109141	27230175	protein_coding	4.50784	0.00128074
ENSG00000166266	CUL5	11	108008733	108107776	protein_coding	4.50518	0
ENSG00000175779	C15orf53	15	38696598	38700038	protein_coding	4.5	0.614262
ENSG00000179088	C12orf42	12	103237591	103496010	protein_coding	4.5	0.0111464
ENSG00000146013	GFRA3	5	138252379	138274671	protein_coding	4.5	0.000669569
ENSG00000071243	ING3	7	120950749	120977216	protein_coding	4.49513	0.0793786
ENSG00000147905	ZCCHC7	9	37120539	37358149	protein_coding	4.4891	0.0335607
ENSG00000242950	ERVW-1	7	92468380	92477986	protein_coding	4.48649	0.00750745
ENSG00000205111	CDKL4	2	39175646	39229588	protein_coding	4.47619	0.00750745
ENSG00000149636	DSN1	20	36751791	36773818	protein_coding	4.47522	0.499966
ENSG00000140284	SLC27A2	15	50182196	50236395	protein_coding	4.47032	0.00128074
ENSG00000154277	UCHL1	4	41256413	41268455	protein_coding	4.46833	0.0257457
ENSG00000101811	CSTF2	X	100820359	100840932	protein_coding	4.46779	0
ENSG00000051596	THOC3	5	175917873	176034680	protein_coding	4.45856	0.000669569
ENSG00000107833	NPM3	10	101781325	101783413	protein_coding	4.45161	0.00379962
ENSG00000177138	FAM9B	X	9024232	9164639	protein_coding	4.44	0.0335607
ENSG00000163166	IWS1	2	127436207	127526886	protein_coding	4.43972	0.159865
ENSG00000136824	SMC2	9	104094260	104141417	protein_coding	4.43503	0.00502709
ENSG00000120533	ENY2	8	109334324	109345953	protein_coding	4.43419	0.0111464
ENSG00000055609	KMT2C	7	152134922	152436005	protein_coding	4.4311	0.00128074
ENSG00000083635	NUFIP1	13	44939249	44989483	protein_coding	4.42929	0.00625914
ENSG00000115252	PDE1A	2	182140036	182523192	protein_coding	4.42466	0
ENSG00000116525	TRIM62	1	33145402	33182059	protein_coding	4.4189	0
ENSG00000183527	PSMG1	21	39174769	39183851	protein_coding	4.41669	0.00128074
ENSG00000088325	TPX2	20	31739271	31801805	protein_coding	4.40308	0
ENSG00000054796	SPO11	20	57329759	57343994	protein_coding	4.4	0.0418702
ENSG00000088256	GNA11	19	3094410	3124004	protein_coding	4.39403	0.396318
ENSG00000257093	KIAA1147	7	141656728	141702153	protein_coding	4.3918	0
ENSG00000272886	DCP1A	3	53283428	53347610	protein_coding	4.38471	0
ENSG00000172817	CYP7B1	8	64587763	64798761	protein_coding	4.38462	0.0105771
ENSG00000106686	SPATA6L	9	4553386	4666674	protein_coding	4.38321	0.00128074
ENSG00000135334	AKIRIN2	6	87675072	87702209	protein_coding	4.3822	0.00379962
ENSG00000166529	ZSCAN21	7	100049774	100065038	protein_coding	4.38203	0
ENSG00000248710	ENSG00000248710	3	160227454	160449829	protein_coding	4.375	0.614262
ENSG00000120306	CYSTM1	5	140174642	140282052	protein_coding	4.37457	0
ENSG00000166851	PLK1	16	23677656	23690367	protein_coding	4.37372	0.0148097
ENSG00000111554	MDM1	12	68272443	68332381	protein_coding	4.36222	0.00128074
ENSG00000137393	RNF144B	6	18387350	18468874	protein_coding	4.35714	0.00128074
ENSG00000196876	SCN8A	12	51590266	51812864	protein_coding	4.34715	0.00128074
ENSG00000115705	TPO	2	1374223	1543711	protein_coding	4.33579	0.0717418
ENSG00000135094	SDS	12	113392445	113426301	protein_coding	4.33396	0.00128074
ENSG00000169379	ARL13B	3	93980139	94055668	protein_coding	4.32399	0.00253476
ENSG00000172530	BANP	16	87949244	88118422	protein_coding	4.32323	0.0257457
ENSG00000135205	CCDC146	7	77122434	77329533	protein_coding	4.3171	0.0538744
ENSG00000058729	RIOK2	5	97160867	97183260	protein_coding	4.30269	0.00253476
ENSG00000168907	PLA2G4F	15	42139034	42156636	protein_coding	4.3	0.0111464
ENSG00000235711	ANKRD34C	15	79293285	79298235	protein_coding	4.3	0.00128074
ENSG00000162456	KNCN	1	46545644	46551527	protein_coding	4.3	0.0418702
ENSG00000099715	PCDH11Y	X	5000226	5742224	protein_coding	4.3	0.00128074
ENSG00000147003	TMEM27	X	15627318	15665031	protein_coding	4.29412	0.0793786
ENSG00000197128	ZNF772	19	57466663	57477570	protein_coding	4.27679	0.00128074
ENSG00000095777	MYO3A	10	25934267	26212527	protein_coding	4.27273	0.222977
ENSG00000112759	SLC29A1	6	44219505	44234151	protein_coding	4.27031	0.00128074
ENSG00000174473	GALNTL6	4	171812254	173041559	protein_coding	4.25926	0.0717418
ENSG00000173065	FAM222B	17	28755978	28855232	protein_coding	4.25758	0.00128074
ENSG00000086967	MYBPC2	19	50432903	50466321	protein_coding	4.25	0.0148097
ENSG00000112379	ARFGEF3	6	138161921	138344663	protein_coding	4.24496	0.0172684
ENSG00000132383	RPA1	17	1829702	1900082	protein_coding	4.23804	0.000669569
ENSG00000154783	FGD5	3	14818962	14934565	protein_coding	4.23248	0.00750745
ENSG00000011083	SLC6A7	5	150189957	150222788	protein_coding	4.23077	0.124528
ENSG00000116741	RGS2	1	192809039	192812283	protein_coding	4.21661	0.00128074
ENSG00000174667	OR7D4	19	9213850	9214871	protein_coding	4.2	0.0418702
ENSG00000176239	OR51B6	11	5351508	5352446	protein_coding	4.2	0.124528
ENSG00000182674	KCNB2	8	72537391	72938349	protein_coding	4.2	0.0111464
ENSG00000278705	HIST1H4B	6	26026815	26027252	protein_coding	4.2	0.0418702
ENSG00000104327	CALB1	8	90058608	90095475	protein_coding	4.1989	0.0335607
ENSG00000137692	DCUN1D5	11	103062076	103092215	protein_coding	4.19494	0.00625914
ENSG00000175097	RAG2	11	36575574	36598279	protein_coding	4.19394	0.00253476
ENSG00000163012	ZSWIM2	2	186827835	186849208	protein_coding	4.18182	0.0184474
ENSG00000078401	EDN1	6	12290363	12297194	protein_coding	4.17857	0.0184474
ENSG00000149308	NPAT	11	108157215	108222642	protein_coding	4.17532	0.124528
ENSG00000028839	TBPL1	6	133952170	133990432	protein_coding	4.16923	0.00128074
ENSG00000183569	SERHL2	22	42553617	42574382	protein_coding	4.16492	0.00128074
ENSG00000032389	TSSC1	2	3188925	3377882	protein_coding	4.16274	0.00128074
ENSG00000146267	FAXC	6	99271169	99350062	protein_coding	4.15	0.0300092
ENSG00000116273	PHF13	1	6613685	6624033	protein_coding	4.14675	0
ENSG00000165643	SOHLH1	9	135693407	135699528	protein_coding	4.14583	0.499966
ENSG00000181378	CCDC108	2	219002846	219041527	protein_coding	4.14286	0.00750745
ENSG00000164253	WDR41	5	77425970	77620611	protein_coding	4.13316	0.0148097
ENSG00000174013	FBXO45	3	196568611	196589059	protein_coding	4.12982	0.00750745
ENSG00000162607	USP1	1	62436297	62451804	protein_coding	4.12888	0.00128074
ENSG00000105849	TWISTNB	7	19695462	19709087	protein_coding	4.12375	0.00750745
ENSG00000267909	CCDC177	14	69569816	69574837	protein_coding	4.11696	0.00128074
ENSG00000064652	SNX24	5	122843439	123029354	protein_coding	4.11442	0.00625914
ENSG00000110108	TMEM109	11	60913874	60923443	protein_coding	4.11096	0
ENSG00000163159	VPS72	1	151169987	151195321	protein_coding	4.10375	0.0418702
ENSG00000136944	LMX1B	9	126614443	126701032	protein_coding	4.1	0.0418702
ENSG00000131686	CA6	1	8945867	8975092	protein_coding	4.1	0.0418702
ENSG00000176208	ATAD5	17	30831970	30895869	protein_coding	4.09387	0.0538744
ENSG00000175267	VWA3A	16	22092538	22156966	protein_coding	4.08738	0.00128074
ENSG00000158435	CNOT11	2	101252802	101270316	protein_coding	4.08668	0.00253476
ENSG00000135100	HNF1A	12	120978543	121002512	protein_coding	4.08437	0.0111464
ENSG00000107864	CPEB3	10	92046692	92291087	protein_coding	4.08293	0.00625914
ENSG00000198948	MFAP3L	4	169986597	170033031	protein_coding	4.08198	0.00625914
ENSG00000088926	F11	4	186265945	186288806	protein_coding	4.07692	0.00750745
ENSG00000135838	NPL	1	182789293	182830384	protein_coding	4.0739	0.222977
ENSG00000159596	TMEM69	1	45687214	45694443	protein_coding	4.07148	0.00128074
ENSG00000239521	GATS	7	100200653	100272218	protein_coding	4.0677	0.00128074
ENSG00000137075	RNF38	9	36336396	36487548	protein_coding	4.05189	0.00128074
ENSG00000163935	SFMBT1	3	52903572	53046750	protein_coding	4.04968	0.00128074
ENSG00000152382	TADA1	1	166856510	166876327	protein_coding	4.04909	0.00502709
ENSG00000108001	EBF3	10	129835283	129963841	protein_coding	4.04902	0.0184474
ENSG00000176896	TCEANC	X	13653189	13681964	protein_coding	4.04696	0.00502709
ENSG00000116016	EPAS1	2	46293667	46386703	protein_coding	4.0462	0
ENSG00000151892	GFRA1	10	116056925	116273467	protein_coding	4.04	0.0111464
ENSG00000166920	C15orf48	15	45430529	45448761	protein_coding	4.03774	0.00253476
ENSG00000103942	HOMER2	15	82836946	82986153	protein_coding	4.03542	0
ENSG00000130349	C6orf203	6	107028213	107051342	protein_coding	4.03297	0.0257457
ENSG00000167600	CYP2S1	19	41193049	41207539	protein_coding	4.02885	0.148864
ENSG00000147010	SH3KBP1	X	19533975	19887601	protein_coding	4.0241	0
ENSG00000065154	OAT	10	124397303	124418976	protein_coding	4.01121	0.00128074
ENSG00000169607	CKAP2L	2	112736607	112764677	protein_coding	4.00985	0.0172684
ENSG00000172728	FUT10	8	33370824	33473422	protein_coding	4.00272	0
ENSG00000108055	SMC3	10	110567691	110604636	protein_coding	4.00228	0
ENSG00000169032	MAP2K1	15	66386817	66492312	protein_coding	4.00064	0.00128074
ENSG00000096092	TMEM14A	6	52671109	52686588	protein_coding	4.00024	0.00625914
ENSG00000161973	CCDC42	17	8729934	8745219	protein_coding	4	0.326966
ENSG00000139767	SRRM4	12	118981495	119163051	protein_coding	4	0.124528
ENSG00000259305	ZHX1-C8orf76	8	123226189	123274284	protein_coding	4	0.378516
ENSG00000272636	DOC2B	17	142789	181636	protein_coding	3.97973	0.00502709
ENSG00000065457	ADAT1	16	75596981	75623300	protein_coding	3.97856	0
ENSG00000059728	MXD1	2	69897688	69942945	protein_coding	3.97578	0
ENSG00000137880	GCHFR	15	40764020	40767710	protein_coding	3.96689	0.159865
ENSG00000141854	ENSG00000141854	19	14072536	14075062	protein_coding	3.95833	0.00750745
ENSG00000214960	ISPD	7	16087527	16421322	protein_coding	3.95652	0.00128074
ENSG00000070019	GUCY2C	12	14612632	14696585	protein_coding	3.95522	0.00128074
ENSG00000157570	TSPAN18	11	44726465	44932421	protein_coding	3.95129	0.0793786
ENSG00000112110	MRPL18	6	159789812	159798436	protein_coding	3.94904	0.000669569
ENSG00000161920	MED11	17	4731428	4733610	protein_coding	3.94659	0.00128074
ENSG00000127152	BCL11B	14	99169287	99271524	protein_coding	3.94595	0.159865
ENSG00000170365	SMAD1	4	145481194	145558079	protein_coding	3.93906	0.186787
ENSG00000162493	PDPN	1	13583465	13617957	protein_coding	3.93398	0.00128074
ENSG00000174827	PDZK1	1	145670852	145708148	protein_coding	3.92405	0
ENSG00000255529	POLR2M	15	57706629	57782762	protein_coding	3.91793	0
ENSG00000131148	EMC8	16	85771758	85799608	protein_coding	3.912	0
ENSG00000176890	TYMS	18	657604	673578	protein_coding	3.90383	0.00253476
ENSG00000111046	MYF6	12	80707498	80709474	protein_coding	3.9	0.326966
ENSG00000186280	KDM4D	11	94973681	94999518	protein_coding	3.89474	0.0335607
ENSG00000137273	FOXF2	6	1389834	1395597	protein_coding	3.88462	0.0335607
ENSG00000129295	LRRC6	8	132571953	132675617	protein_coding	3.87097	0.0105771
ENSG00000138346	DNA2	10	68414064	68472121	protein_coding	3.86986	0
ENSG00000176124	DLEU1	13	50082171	50723236	protein_coding	3.869	0.0257457
ENSG00000080986	NDC80	18	2571511	2616635	protein_coding	3.8642	0.00502709
ENSG00000166831	RBPMS2	15	64739892	64775587	protein_coding	3.86337	0.00502709
ENSG00000143195	ILDR2	1	166895711	166975482	protein_coding	3.86132	0.00128074
ENSG00000122873	CISD1	10	58269058	58289586	protein_coding	3.85714	0.499966
ENSG00000205464	ATP6AP1L	5	82279462	82386977	protein_coding	3.85714	0.0609506
ENSG00000171984	C20orf196	20	5750393	5863912	protein_coding	3.85201	0.00379962
ENSG00000129460	NGDN	14	23469688	23509862	protein_coding	3.83019	0.00253476
ENSG00000215421	ZNF407	18	74597870	75065671	protein_coding	3.82857	0
ENSG00000182732	RGS6	14	71932439	72566529	protein_coding	3.82143	0.00253476
ENSG00000141664	ZCCHC2	18	62523007	62587709	protein_coding	3.8187	0.0257457
ENSG00000105185	PDCD5	19	32581068	32587452	protein_coding	3.80425	0.186787
ENSG00000136153	LMO7	13	75620434	75859870	protein_coding	3.80304	0
ENSG00000141458	NPC1	18	23506184	23586898	protein_coding	3.8005	0
ENSG00000177047	IFNW1	9	21140214	21142145	protein_coding	3.8	0.124528
ENSG00000106541	AGR2	7	16791811	16833433	protein_coding	3.8	0.0111464
ENSG00000197323	TRIM33	1	114392777	114511160	protein_coding	3.79143	0.00128074
ENSG00000115271	GCA	2	162318840	162371595	protein_coding	3.78854	0.159865
ENSG00000102054	RBBP7	X	16839283	16870414	protein_coding	3.78524	0.00128074
ENSG00000148950	IMMP1L	11	31432401	31509645	protein_coding	3.7748	0.00502709
ENSG00000185666	SYN3	22	32512552	33058372	protein_coding	3.76923	0.0335607
ENSG00000184277	TM2D3	15	101621444	101652391	protein_coding	3.75916	0.00128074
ENSG00000135900	MRPL44	2	223957404	223967714	protein_coding	3.75654	0.00128074
ENSG00000164900	GBX1	7	151148589	151174745	protein_coding	3.75	0.00625914
ENSG00000277149	TYW1B	7	72558744	72828198	protein_coding	3.74514	0.0300092
ENSG00000141540	TTYH2	17	74213514	74262020	protein_coding	3.74413	0.0148097
ENSG00000175691	ZNF77	19	2933218	2944971	protein_coding	3.73981	0.00128074
ENSG00000129170	CSRP3	11	19182030	19210573	protein_coding	3.73684	0.660641
ENSG00000125898	FAM110A	20	833715	857463	protein_coding	3.73563	0.00128074
ENSG00000109685	WHSC1	4	1871424	1982207	protein_coding	3.71987	0.00128074
ENSG00000099282	TSPAN15	10	69451473	69507669	protein_coding	3.71717	0.0257457
ENSG00000123612	ACVR1C	2	157526767	157629005	protein_coding	3.71605	0.00750745
ENSG00000221988	PPT2	6	32153441	32163680	protein_coding	3.7085	0.00128074
ENSG00000101331	CCM2L	20	32010450	32032180	protein_coding	3.7037	0.0184474
ENSG00000158901	WFDC8	20	45551153	45579326	protein_coding	3.7	0.124528
ENSG00000223638	RFPL4A	19	55759014	55763175	protein_coding	3.7	0.614262
ENSG00000166368	OR2D2	11	6891490	6892599	protein_coding	3.7	0.0418702
ENSG00000170819	BFSP2	3	133399995	133475222	protein_coding	3.7	0.124528
ENSG00000133773	CCDC59	12	82223681	82358805	protein_coding	3.69462	0.159865
ENSG00000132938	MTUS2	13	28820348	29505947	protein_coding	3.69188	0.0586426
ENSG00000139131	YARS2	12	32727490	32755902	protein_coding	3.69036	0.00128074
ENSG00000157680	DGKI	7	137381037	137847092	protein_coding	3.6898	0.00502709
ENSG00000132016	C19orf57	19	13882348	13906452	protein_coding	3.68382	0.00128074
ENSG00000088766	CRLS1	20	6006090	6040053	protein_coding	3.68248	0.0995111
ENSG00000163634	THOC7	3	63833870	63863903	protein_coding	3.67583	0.0995111
ENSG00000121851	POLR3GL	1	145964702	145978848	protein_coding	3.67071	0.186787
ENSG00000165113	GKAP1	9	83739421	83829516	protein_coding	3.66826	0.0335607
ENSG00000137221	TJAP1	6	43477523	43506556	protein_coding	3.66651	0
ENSG00000143190	POU2F1	1	167220829	167427345	protein_coding	3.66423	0.124528
ENSG00000172361	CFAP53	18	50227193	50266522	protein_coding	3.64957	0.00502709
ENSG00000108984	MAP2K6	17	69414698	69543331	protein_coding	3.64198	0.0335607
ENSG00000158715	SLC45A3	1	205657851	205680459	protein_coding	3.64147	0
ENSG00000130695	CEP85	1	26234153	26279038	protein_coding	3.62977	0.00128074
ENSG00000196660	SLC30A10	1	219685427	219958647	protein_coding	3.625	0.446342
ENSG00000153012	LGI2	4	24998847	25030879	protein_coding	3.62353	0.0172684
ENSG00000102738	MRPS31	13	40729135	40771173	protein_coding	3.62347	0.272575
ENSG00000138801	PAPSS1	4	107590276	107720452	protein_coding	3.62172	0
ENSG00000273611	ZNHIT3	17	36486629	36499310	protein_coding	3.6161	0.00128074
ENSG00000273559	CWC25	17	38800434	38825481	protein_coding	3.60961	0.0793786
ENSG00000145979	TBC1D7	6	13266542	13328583	protein_coding	3.60879	0.00128074
ENSG00000148700	ADD3	10	109996368	110135565	protein_coding	3.60038	0.00128074
ENSG00000138136	LBX1	10	101226195	101229794	protein_coding	3.6	0.614262
ENSG00000101981	F9	X	139530758	139563458	protein_coding	3.6	0.326966
ENSG00000054654	SYNE2	14	63852983	64226433	protein_coding	3.59512	0.124528
ENSG00000171202	TMEM126A	11	85647967	85656547	protein_coding	3.59433	0.0418702
ENSG00000156273	BACH1	21	29194071	29630751	protein_coding	3.58927	0
ENSG00000151572	ANO4	12	100717526	101128641	protein_coding	3.58333	0
ENSG00000144395	CCDC150	2	196639554	196763490	protein_coding	3.58005	0
ENSG00000109944	C11orf63	11	122882528	122959798	protein_coding	3.57909	0.212746
ENSG00000149970	CNKSR2	X	21374418	21654695	protein_coding	3.57876	0.00128074
ENSG00000214212	C19orf38	19	10836575	10869790	protein_coding	3.57547	0.499966
ENSG00000121039	RDH10	8	73294612	73325281	protein_coding	3.57189	0.00253476
ENSG00000158545	ZC3H18	16	88570381	88631966	protein_coding	3.56741	0.499966
ENSG00000116791	CRYZ	1	74705482	74733408	protein_coding	3.56708	0.00128074
ENSG00000164778	EN2	7	155458129	155464831	protein_coding	3.56522	0.0509539
ENSG00000144554	FANCD2	3	10026414	10101930	protein_coding	3.56159	0.0538744
ENSG00000152192	POU4F1	13	78598362	78603560	protein_coding	3.56105	0.124528
ENSG00000112394	SLC16A10	6	111087503	111231194	protein_coding	3.56067	0.00128074
ENSG00000166455	C16orf46	16	81053497	81077267	protein_coding	3.55779	0.00502709
ENSG00000167065	DUSP18	22	30652051	30667890	protein_coding	3.54253	0.00379962
ENSG00000177483	RBM44	2	237798389	237842808	protein_coding	3.54115	0.186787
ENSG00000160588	MPZL3	11	118226690	118252350	protein_coding	3.54015	0.0586426
ENSG00000115363	EVA1A	2	75469302	75569722	protein_coding	3.53846	0.396318
ENSG00000187908	DMBT1	10	122560665	122643736	protein_coding	3.53333	0.48082
ENSG00000204842	ATXN2	12	111452214	111599676	protein_coding	3.5253	0.124528
ENSG00000178966	RMI1	9	83980711	84004074	protein_coding	3.52338	0.00128074
ENSG00000166452	AKIP1	11	8911139	8920084	protein_coding	3.51636	0.00128074
ENSG00000168589	DYNLRB2	16	80540734	80550760	protein_coding	3.51282	0.159865
ENSG00000134222	PSRC1	1	109279556	109283186	protein_coding	3.50901	0
ENSG00000183431	SF3A3	1	37956975	37990921	protein_coding	3.50149	0.00128074
ENSG00000164105	SAP30	4	173369969	173377532	protein_coding	3.50048	0.0257457
ENSG00000176177	ENTHD1	22	39743044	39893864	protein_coding	3.5	0.124528
ENSG00000137090	DMRT1	9	841690	969090	protein_coding	3.5	0.124528
ENSG00000168913	ENHO	9	34521040	34523041	protein_coding	3.5	0.177567
ENSG00000178919	FOXE1	9	97853254	97856715	protein_coding	3.5	0.0418702
ENSG00000130368	MAS1	6	159906690	159916530	protein_coding	3.5	0.0111464
ENSG00000065534	MYLK	3	123610049	123884331	protein_coding	3.49229	0.00502709
ENSG00000169375	SIN3A	15	75369379	75455842	protein_coding	3.49093	0
ENSG00000067798	NAV3	12	77830905	78213008	protein_coding	3.48969	0.00128074
ENSG00000198604	BAZ1A	14	34752731	34875647	protein_coding	3.48384	0.00750745
ENSG00000085840	ORC1	1	52372829	52404459	protein_coding	3.48249	0.186787
ENSG00000121274	PAPD5	16	50152918	50235310	protein_coding	3.47118	0.0793786
ENSG00000115758	ODC1	2	10439968	10448504	protein_coding	3.46983	0.00128074
ENSG00000181333	HEPHL1	11	94021361	94113751	protein_coding	3.46667	0.0111464
ENSG00000163618	CADPS	3	62398346	62875389	protein_coding	3.45714	0.00128074
ENSG00000105991	HOXA1	7	27092993	27095996	protein_coding	3.45312	0.00750745
ENSG00000151164	RAD9B	12	110501655	110532086	protein_coding	3.44828	0.309608
ENSG00000159208	CIART	1	150282543	150287093	protein_coding	3.44348	0.00128074
ENSG00000179270	C2orf71	2	29060976	29074261	protein_coding	3.43011	0.00625914
ENSG00000139168	ZCRB1	12	42312078	42326118	protein_coding	3.42933	0.222977
ENSG00000131747	TOP2A	17	40388516	40417950	protein_coding	3.42207	0.0335607
ENSG00000183023	SLC8A1	2	40097270	40611053	protein_coding	3.41252	0.00128074
ENSG00000081870	HSPB11	1	53916574	53945929	protein_coding	3.4079	0.0538744
ENSG00000121542	SEC22A	3	123201927	123274130	protein_coding	3.40677	0.00750745
ENSG00000139350	NEDD1	12	96907223	96953777	protein_coding	3.40212	0.00750745
ENSG00000186106	ANKRD46	8	100509752	100559784	protein_coding	3.39636	0.0184474
ENSG00000182578	CSF1R	5	150053291	150113372	protein_coding	3.39569	0.00128074
ENSG00000197977	ELOVL2	6	10980759	11044314	protein_coding	3.39432	0.00128074
ENSG00000113318	MSH3	5	80654648	80876460	protein_coding	3.38727	0.00253476
ENSG00000187775	DNAH17	17	78423697	78577394	protein_coding	3.38378	0.0300092
ENSG00000135945	REV1	2	99400475	99490035	protein_coding	3.37986	0.00128074
ENSG00000151948	GLT1D1	12	128853427	128984968	protein_coding	3.37778	0.00128074
ENSG00000167554	ZNF610	19	52336245	52367778	protein_coding	3.37389	0.124528
ENSG00000185480	PARPBP	12	102120185	102197520	protein_coding	3.37143	0
ENSG00000154611	PSMA8	18	26133852	26193355	protein_coding	3.36842	0.0300092
ENSG00000154914	USP43	17	9644698	9729691	protein_coding	3.36842	0.272575
ENSG00000146857	STRA8	7	135231979	135258492	protein_coding	3.36364	0.222977
ENSG00000102984	ZNF821	16	71859680	71895336	protein_coding	3.36059	0.00128074
ENSG00000086061	DNAJA1	9	33025211	33039907	protein_coding	3.34963	0.00750745
ENSG00000169564	PCBP1	2	70087454	70089203	protein_coding	3.3406	0.00128074
ENSG00000131626	PPFIA1	11	70270700	70384403	protein_coding	3.33572	0
ENSG00000085449	WDFY1	2	223855716	223945387	protein_coding	3.33514	0.00253476
ENSG00000205038	PKHD1L1	8	109362477	109530330	protein_coding	3.33333	0.378516
ENSG00000157191	NECAP2	1	16440672	16460078	protein_coding	3.33232	0.00128074
ENSG00000172575	RASGRP1	15	38488103	38565575	protein_coding	3.32584	0
ENSG00000130560	UBAC1	9	135932969	135961380	protein_coding	3.32278	0.00128074
ENSG00000133477	FAM83F	22	39994949	40043529	protein_coding	3.32258	0.148864
ENSG00000141858	SAMD1	19	14087840	14091036	protein_coding	3.31561	0.0717418
ENSG00000162244	RPL29	3	51993600	51995942	protein_coding	3.3	0.0335607
ENSG00000124196	GTSF1L	20	43726164	43726998	protein_coding	3.3	0.0418702
ENSG00000204671	IL31	12	122172030	122174199	protein_coding	3.3	0.326966
ENSG00000122194	PLG	6	160702238	160753315	protein_coding	3.3	0.0111464
ENSG00000181867	FTMT	5	121851955	121852833	protein_coding	3.3	0.124528
ENSG00000162490	DRAXIN	1	11691729	11725857	protein_coding	3.3	0.0418702
ENSG00000268988	SPANXN2	X	143711955	143721423	protein_coding	3.3	0.124528
ENSG00000197928	ZNF677	19	53235381	53254898	protein_coding	3.29942	0.00750745
ENSG00000089006	SNX5	20	17941597	17968980	protein_coding	3.29916	0.00128074
ENSG00000138193	PLCE1	10	93993989	94332823	protein_coding	3.29523	0.186787
ENSG00000094804	CDC6	17	40287633	40304657	protein_coding	3.2895	0.186787
ENSG00000183814	LIN9	1	226231149	226309869	protein_coding	3.28723	0.00128074
ENSG00000186184	POLR1D	13	27620742	27667415	protein_coding	3.28197	0.0335607
ENSG00000141576	RNF157	17	76142453	76240373	protein_coding	3.28125	0.0793786
ENSG00000006634	DBF4	7	87876216	87909541	protein_coding	3.28111	0.186787
ENSG00000167513	CDT1	16	88803213	88809258	protein_coding	3.27815	0.00379962
ENSG00000075035	WSCD2	12	108129471	108250537	protein_coding	3.27273	0.0793786
ENSG00000148942	SLC5A12	11	26667019	26723427	protein_coding	3.27273	0.260009
ENSG00000197077	KIAA1671	22	24952730	25197448	protein_coding	3.26839	0
ENSG00000164114	MAP9	4	155342658	155376970	protein_coding	3.2652	0.124528
ENSG00000001460	STPG1	1	24356999	24416934	protein_coding	3.26442	0
ENSG00000173253	DMRT2	9	1049858	1057552	protein_coding	3.26316	0.326966
ENSG00000185267	CDNF	10	14819250	14838575	protein_coding	3.25714	0.0793786
ENSG00000241978	AKAP2	9	110048598	110172512	protein_coding	3.2562	0.159865
ENSG00000120833	SOCS2	12	93569814	93583487	protein_coding	3.24553	0.00128074
ENSG00000115109	EPB41L5	2	120013005	120179119	protein_coding	3.23839	0.00253476
ENSG00000149596	JPH2	20	44111695	44187578	protein_coding	3.23529	0.212746
ENSG00000042813	ZPBP	7	49850421	50121329	protein_coding	3.23529	0.159865
ENSG00000032219	ARID4A	14	58298385	58373887	protein_coding	3.2234	0.186787
ENSG00000151748	SAV1	14	50632058	50668331	protein_coding	3.22242	0.00128074
ENSG00000182759	MAFA	8	143419182	143430406	protein_coding	3.21429	0.177567
ENSG00000144645	OSBPL10	3	31657890	32077580	protein_coding	3.21349	0.00128074
ENSG00000131351	HAUS8	19	17049729	17075625	protein_coding	3.21301	0.0418702
ENSG00000004779	NDUFAB1	16	23581002	23596356	protein_coding	3.21055	0.00253476
ENSG00000139445	FOXN4	12	109277979	109309220	protein_coding	3.21053	0.116822
ENSG00000133020	MYH8	17	10390322	10421950	protein_coding	3.2	0.124528
ENSG00000103355	PRSS33	16	2783953	2787948	protein_coding	3.2	0.326966
ENSG00000149452	SLC22A8	11	62989154	63015839	protein_coding	3.2	0.0418702
ENSG00000168267	PTF1A	10	23192327	23194252	protein_coding	3.2	0.326966
ENSG00000260220	CCDC187	9	136280942	136306901	protein_coding	3.2	0.614262
ENSG00000106302	HYAL4	7	123828983	123877478	protein_coding	3.2	0.614262
ENSG00000156925	ZIC3	X	137566142	137577691	protein_coding	3.2	0.0111464
ENSG00000069020	MAST4	5	66596361	67169595	protein_coding	3.19066	0.0184474
ENSG00000124596	OARD1	6	41033627	41097787	protein_coding	3.1881	0.00128074
ENSG00000263809	ENSG00000263809	17	8368638	8383187	protein_coding	3.1875	0.499966
ENSG00000144452	ABCA12	2	214931542	215138428	protein_coding	3.18657	0
ENSG00000205838	TTC23L	5	34838833	34899456	protein_coding	3.18367	0.260009
ENSG00000215186	GOLGA6B	15	72654738	72666394	protein_coding	3.18182	0.222977
ENSG00000140543	DET1	15	88511559	88546675	protein_coding	3.1815	0.00128074
ENSG00000168216	LMBRD1	6	69675802	69797111	protein_coding	3.17218	0.124528
ENSG00000120149	MSX2	5	174724533	174730893	protein_coding	3.16959	0.00502709
ENSG00000241186	TDGF1	3	46574555	46626543	protein_coding	3.16575	0.326966
ENSG00000005108	THSD7A	7	11370357	11832198	protein_coding	3.16499	0.124528
ENSG00000136925	TSTD2	9	97600080	97633575	protein_coding	3.16401	0.00128074
ENSG00000197808	ZNF461	19	36637192	36666853	protein_coding	3.16176	0.0335607
ENSG00000146707	POMZP3	7	76609986	76627261	protein_coding	3.15808	0.00253476
ENSG00000183150	GPR19	12	12660891	12696207	protein_coding	3.15789	0.00625914
ENSG00000151849	CENPJ	13	24882284	24922889	protein_coding	3.15771	0.0717418
ENSG00000087302	C14orf166	14	51989475	52010691	protein_coding	3.15648	0.0111464
ENSG00000160886	LY6K	8	142700111	142705127	protein_coding	3.15385	0.0148097
ENSG00000168658	VWA3B	2	98087116	98313299	protein_coding	3.15385	0.396318
ENSG00000157470	FAM81A	15	59372693	59523549	protein_coding	3.1454	0.00128074
ENSG00000106305	AIMP2	7	6009245	6023834	protein_coding	3.14326	0.00128074
ENSG00000175354	PTPN2	18	12785478	12929643	protein_coding	3.13707	0.00253476
ENSG00000131969	ABHD12B	14	50872160	50904970	protein_coding	3.13402	0.0335607
ENSG00000156983	BRPF1	3	9731729	9748018	protein_coding	3.12975	0.499966
ENSG00000184635	ZNF93	19	19900913	19935575	protein_coding	3.12598	0.00128074
ENSG00000144451	SPAG16	2	213284379	214410501	protein_coding	3.1252	0.00128074
ENSG00000149658	YTHDF1	20	63195429	63216234	protein_coding	3.12119	0.00128074
ENSG00000114737	CISH	3	50606490	50611831	protein_coding	3.11831	0.0184474
ENSG00000115128	SF3B6	2	24067584	24076443	protein_coding	3.10419	0.326966
ENSG00000166004	CEP295	11	93661639	93730358	protein_coding	3.10057	0.00128074
ENSG00000196504	PRPF40A	2	152651593	152717997	protein_coding	3.09946	0.222977
ENSG00000169129	AFAP1L2	10	114294824	114404756	protein_coding	3.09862	0.116822
ENSG00000181035	SLC25A42	19	19063999	19112888	protein_coding	3.0955	0.00128074
ENSG00000151025	GPR158	10	25175062	25602226	protein_coding	3.0923	0.0335607
ENSG00000134852	CLOCK	4	55427903	55547138	protein_coding	3.092	0.0111464
ENSG00000262655	SPON1	11	13962689	14267884	protein_coding	3.09152	0.00128074
ENSG00000196470	SIAH1	16	48356364	48448402	protein_coding	3.08932	0.0111464
ENSG00000181826	RELL1	4	37590800	37686376	protein_coding	3.08429	0.0995111
ENSG00000137513	NARS2	11	78435961	78574874	protein_coding	3.07967	0.00253476
ENSG00000111913	FAM65B	6	24804282	25042168	protein_coding	3.06946	0.0335607
ENSG00000005020	SKAP2	7	26667062	26995239	protein_coding	3.06872	0.0111464
ENSG00000179399	GPC5	13	91398607	92873682	protein_coding	3.06736	0.0184474
ENSG00000006757	PNPLA4	X	7898247	7927739	protein_coding	3.06259	0.00128074
ENSG00000164236	ANKRD33B	5	10564330	10657816	protein_coding	3.06	0.0793786
ENSG00000170854	MINA	3	97941818	97972457	protein_coding	3.05761	0.00128074
ENSG00000186812	ZNF397	18	35241030	35267133	protein_coding	3.05597	0.0609506
ENSG00000065717	TLE2	19	2997638	3047635	protein_coding	3.05263	0.272575
ENSG00000139988	RDH12	14	67701886	67734452	protein_coding	3.04918	0.177567
ENSG00000132819	RBM38	20	57391407	57409333	protein_coding	3.04202	0.124528
ENSG00000186868	MAPT	17	45894382	46028334	protein_coding	3.03505	0.272575
ENSG00000169599	NFU1	2	69395750	69437628	protein_coding	3.03368	0.00750745
ENSG00000154839	SKA1	18	50374995	50394173	protein_coding	3.03	0.116822
ENSG00000197576	HOXA4	7	27128507	27130799	protein_coding	3.02381	0.0509539
ENSG00000169155	ZBTB43	9	126805006	126838210	protein_coding	3.02334	0.0184474
ENSG00000166477	LEO1	15	51938025	51971806	protein_coding	3.02063	0.00253476
ENSG00000181274	FRAT2	10	97332497	97334709	protein_coding	3.01752	0.00128074
ENSG00000128276	RFPL3	22	32354885	32361161	protein_coding	3.01075	0.00253476
ENSG00000153064	BANK1	4	101411286	102074812	protein_coding	3.00957	0.00750745
ENSG00000183230	CTNNA3	10	65912518	67696169	protein_coding	3.00786	0.00253476
ENSG00000136045	PWP1	12	107685732	107713167	protein_coding	3.00702	0.00750745
ENSG00000102781	KATNAL1	13	30202630	30307484	protein_coding	3.00367	0.00128074
ENSG00000138767	CNOT6L	4	77713387	77819615	protein_coding	3.00256	0.00128074
ENSG00000196091	MYBPC1	12	101568353	101686018	protein_coding	3	0.124528
ENSG00000170290	SLN	11	107707378	107719693	protein_coding	3	0.0184474
ENSG00000183715	OPCML	11	132414977	133532519	protein_coding	3	0.0418702
ENSG00000183621	ZNF438	10	30820207	31031937	protein_coding	3	0.00128074
ENSG00000013293	SLC7A14	3	170459584	170586074	protein_coding	3	0.326966
ENSG00000205086	C2orf91	2	41935368	41954266	protein_coding	3	0.124528
ENSG00000170340	B3GNT2	2	62196113	62224731	protein_coding	2.99322	0.00750745
ENSG00000160563	MED27	9	131860107	132079908	protein_coding	2.99118	0.00128074
ENSG00000164116	GUCY1A3	4	155666711	155732349	protein_coding	2.9854	0.260009
ENSG00000112182	BACH2	6	89926529	90296908	protein_coding	2.97481	0.0335607
ENSG00000111581	NUP107	12	68686734	68745809	protein_coding	2.97449	0.124528
ENSG00000198780	FAM169A	5	74777574	74866951	protein_coding	2.95608	0.00128074
ENSG00000171914	TLN2	15	62390526	62844631	protein_coding	2.94811	0.0418702
ENSG00000105928	DFNA5	7	24698353	24758113	protein_coding	2.94637	0.00128074
ENSG00000132326	PER2	2	238244038	238290102	protein_coding	2.94625	0.00128074
ENSG00000100281	HMGXB4	22	35257452	35295807	protein_coding	2.9449	0.0184474
ENSG00000114648	KLHL18	3	47282917	47346816	protein_coding	2.94237	0.0111464
ENSG00000261794	GOLGA8H	15	30604126	30614561	protein_coding	2.94118	0.536473
ENSG00000164615	CAMLG	5	134738501	134752160	protein_coding	2.94036	0.0418702
ENSG00000183780	SLC35F3	1	233904933	234324516	protein_coding	2.9375	0.0257457
ENSG00000175906	ARL4D	17	43398959	43401137	protein_coding	2.93441	0.0148097
ENSG00000170310	STX8	17	9250471	9576591	protein_coding	2.93201	0.186787
ENSG00000156076	WIF1	12	65050626	65121566	protein_coding	2.93103	0.0995111
ENSG00000171055	FEZ2	2	36531805	36646087	protein_coding	2.93093	0.0335607
ENSG00000109762	SNX25	4	185204237	185370185	protein_coding	2.92562	0.00128074
ENSG00000266094	RASSF5	1	206507530	206589283	protein_coding	2.91969	0.0793786
ENSG00000184949	FAM227A	22	38578120	38656629	protein_coding	2.91501	0.0335607
ENSG00000136492	BRIP1	17	61681266	61863521	protein_coding	2.91031	0.00379962
ENSG00000115652	UXS1	2	106093303	106194339	protein_coding	2.90082	0.00128074
ENSG00000215455	KRTAP10-1	21	44538981	44540195	protein_coding	2.9	0.614262
ENSG00000185372	OR2V1	5	181124357	181125304	protein_coding	2.9	0.0418702
ENSG00000184022	OR2T10	1	248592830	248593768	protein_coding	2.9	0.326966
ENSG00000138400	MDH1B	2	206737763	206765547	protein_coding	2.89583	0.0148097
ENSG00000170322	NFRKB	11	129863636	129895590	protein_coding	2.89491	0.00128074
ENSG00000076650	GPATCH1	19	33080880	33130542	protein_coding	2.89466	0.186787
ENSG00000172795	DCP2	5	112976702	113020970	protein_coding	2.88955	0
ENSG00000146670	CDCA5	11	65066300	65084164	protein_coding	2.88889	0.00379962
ENSG00000119397	CNTRL	9	121074863	121177610	protein_coding	2.88841	0.0793786
ENSG00000083093	PALB2	16	23603160	23641310	protein_coding	2.88747	0.00128074
[truncated: 423 more rows]
