# Supplementary material for: Differential long non-coding RNA expression profiles in human oocytes and cumulus cells
Source: Sci Rep. 2018 Feb 2;8:2202. doi: 10.1038/s41598-018-20727-0 (PMC5797088; doi:10.1038/s41598-018-20727-0)
Supplement: Supplementary file 4 — Dataset 2 [file 41598_2018_20727_MOESM4_ESM.xls]

## Sheet: Coding proteins Up in Cumulus g
Supplementary Table S2: List of the 9,045 protein-coding genes upregulated in cumulus granulosa cells
Gene ID	Gene Name	Chromosome	Start_position	End_position	Gene_biotype	Fold Change	q-value(%)
ENSG00000099194	SCD	10	100347124	100364834	protein_coding	62207.9	0
ENSG00000147465	STAR	8	38143649	38151265	protein_coding	48811.5	0
ENSG00000166710	B2M	15	44711477	44718877	protein_coding	43073	0
ENSG00000142798	HSPG2	1	21822245	21937297	protein_coding	36646.6	0
ENSG00000152661	GJA1	6	121435692	121449727	protein_coding	33062.8	0
ENSG00000117594	HSD11B1	1	209686178	209734950	protein_coding	30510.3	0
ENSG00000102038	SMARCA1	X	129446501	129523500	protein_coding	30296.4	0
ENSG00000106366	SERPINE1	7	101127089	101139266	protein_coding	29155.1	0
ENSG00000041982	TNC	9	115019578	115118257	protein_coding	28368.5	0
ENSG00000023171	GRAMD1B	11	123454398	123627774	protein_coding	26643.8	0
ENSG00000187498	COL4A1	13	110148963	110307149	protein_coding	25779.4	0
ENSG00000142494	SLC47A1	17	19495385	19579034	protein_coding	23234.1	0
ENSG00000124942	AHNAK	11	62433542	62556235	protein_coding	22059.5	0
ENSG00000172201	ID4	6	19837386	19840684	protein_coding	20956.7	0
ENSG00000185070	FLRT2	14	85530144	85654426	protein_coding	20326.8	0
ENSG00000197747	S100A10	1	151982915	151994390	protein_coding	18689.9	0
ENSG00000140459	CYP11A1	15	74337759	74367740	protein_coding	18656.1	0
ENSG00000147872	PLIN2	9	19108375	19149290	protein_coding	18403.8	0
ENSG00000140279	DUOX2	15	45092650	45114344	protein_coding	16442.3	0
ENSG00000203859	HSD3B2	1	119414931	119423035	protein_coding	16001.4	0
ENSG00000120885	CLU	8	27596917	27615031	protein_coding	14190.9	0
ENSG00000073756	PTGS2	1	186671791	186680427	protein_coding	14000.9	0
ENSG00000177606	JUN	1	58780788	58784327	protein_coding	13614.6	0
ENSG00000154734	ADAMTS1	21	26835747	26845409	protein_coding	13530.8	0
ENSG00000143878	RHOB	2	20447074	20449445	protein_coding	13305.7	0
ENSG00000169908	TM4SF1	3	149369022	149377865	protein_coding	13015.2	0
ENSG00000034510	TMSB10	2	84905625	84906675	protein_coding	12722.9	0
ENSG00000182718	ANXA2	15	60347134	60402883	protein_coding	12628.9	0
ENSG00000137801	THBS1	15	39581079	39599466	protein_coding	12458.7	0
ENSG00000123999	INHA	2	219569162	219575713	protein_coding	12421.4	0
ENSG00000102271	KLHL4	X	87517749	87670050	protein_coding	12077.6	0
ENSG00000204262	COL5A2	2	189031896	189179879	protein_coding	12073.3	0
ENSG00000172037	LAMB2	3	49121114	49133118	protein_coding	11669.3	0
ENSG00000123560	PLP1	X	103773718	103792619	protein_coding	11373.4	0
ENSG00000139329	LUM	12	91102629	91111831	protein_coding	11134.5	0
ENSG00000167460	TPM4	19	16067021	16103005	protein_coding	10791	0
ENSG00000108679	LGALS3BP	17	78971238	78980109	protein_coding	10724	0
ENSG00000102265	TIMP1	X	47582313	47586789	protein_coding	10633.6	0
ENSG00000187942	LDLRAD2	1	21812265	21825221	protein_coding	10493.2	0
ENSG00000204525	HLA-C	6	31268749	31272130	protein_coding	10441.1	0
ENSG00000115594	IL1R1	2	102064544	102179874	protein_coding	10398	0
ENSG00000099250	NRP1	10	33177492	33336262	protein_coding	10000.6	0
ENSG00000115380	EFEMP1	2	55865967	55924139	protein_coding	9517.73	0
ENSG00000113657	DPYSL3	5	147390811	147510056	protein_coding	9269.66	0
ENSG00000122863	CHST3	10	71964365	72013564	protein_coding	9073.8	0
ENSG00000166033	HTRA1	10	122461525	122514908	protein_coding	8813	0
ENSG00000113140	SPARC	5	151661096	151687165	protein_coding	8733.44	0
ENSG00000141756	FKBP10	17	41812680	41823217	protein_coding	8639.8	0
ENSG00000163430	FSTL1	3	120392293	120451253	protein_coding	8486.8	0
ENSG00000163661	PTX3	3	157436789	157443628	protein_coding	8423.4	0
ENSG00000060982	BCAT1	12	24810022	24949459	protein_coding	8184.26	0
ENSG00000112936	C7	5	40909252	40982939	protein_coding	8080.4	0
ENSG00000164125	FAM198B	4	158124474	158173318	protein_coding	8018.6	0
ENSG00000102316	MAGED2	X	54807599	54816012	protein_coding	7970.71	0
ENSG00000187479	C11orf96	11	43925342	43944338	protein_coding	7810.7	0
ENSG00000107742	SPOCK2	10	72059035	72089032	protein_coding	7399.2	0
ENSG00000206503	HLA-A	6	29941260	29945884	protein_coding	7260.5	0
ENSG00000141448	GATA6	18	22169443	22202528	protein_coding	7144.3	0
ENSG00000014257	ACPP	3	132317367	132368298	protein_coding	7042.9	0
ENSG00000159403	C1R	12	7080209	7092607	protein_coding	7028.4	0
ENSG00000092421	SEMA6A	5	116443616	116574934	protein_coding	6855	0
ENSG00000164171	ITGA2	5	52989326	53094779	protein_coding	6819.27	0
ENSG00000134285	FKBP11	12	48921518	48926474	protein_coding	6766.55	0
ENSG00000105825	TFPI2	7	93885397	93890991	protein_coding	6753.2	0
ENSG00000110148	CCKBR	11	6259736	6272127	protein_coding	6451.4	0
ENSG00000171223	JUNB	19	12791496	12793315	protein_coding	6423.4	0
ENSG00000272398	CD24	6	106969831	106975627	protein_coding	6392.18	0
ENSG00000156515	HK1	10	69269984	69401882	protein_coding	6386	0
ENSG00000147065	MSN	X	65588377	65741931	protein_coding	6351.9	0
ENSG00000234745	HLA-B	6	31353872	31357188	protein_coding	6338.35	0
ENSG00000122862	SRGN	10	69088106	69104811	protein_coding	6237.8	0
ENSG00000135404	CD63	12	55725323	55729707	protein_coding	6135.7	0
ENSG00000145730	PAM	5	102753981	103031105	protein_coding	6069.64	0
ENSG00000177469	PTRF	17	42402452	42423517	protein_coding	5805.6	0
ENSG00000101439	CST3	20	23626706	23638473	protein_coding	5799.8	0
ENSG00000179388	EGR3	8	22687659	22693302	protein_coding	5727.3	0
ENSG00000124813	RUNX2	6	45328157	45664349	protein_coding	5722.2	0
ENSG00000185650	ZFP36L1	14	68787660	68796253	protein_coding	5653.53	0
ENSG00000186854	TRABD2A	2	84821650	84907008	protein_coding	5620.1	0
ENSG00000136717	BIN1	2	127048027	127107355	protein_coding	5595.9	0
ENSG00000166681	NGFRAP1	X	103376340	103378077	protein_coding	5590.8	0
ENSG00000089199	CHGB	20	5911430	5925361	protein_coding	5580.6	0
ENSG00000171303	KCNK3	2	26692690	26733420	protein_coding	5563.2	0
ENSG00000113389	NPR3	5	32689070	32791724	protein_coding	5368.27	0
ENSG00000204592	HLA-E	6	30489467	30494205	protein_coding	5363.5	0
ENSG00000108821	COL1A1	17	50183289	50201632	protein_coding	5333	0
ENSG00000114115	RBP1	3	139517434	139539829	protein_coding	5199.78	0
ENSG00000130203	APOE	19	44905754	44909393	protein_coding	5037.16	0
ENSG00000122574	WIPF3	7	29806486	29917066	protein_coding	5009.2	0
ENSG00000011465	DCN	12	91140484	91183123	protein_coding	4997.1	0
ENSG00000064666	CNN2	19	1026581	1039068	protein_coding	4926.6	0
ENSG00000049449	RCN1	11	31812391	32105755	protein_coding	4814.2	0
ENSG00000188643	S100A16	1	153606886	153613145	protein_coding	4730.86	0
ENSG00000084628	NKAIN1	1	31179745	31239554	protein_coding	4664.9	0
ENSG00000111716	LDHB	12	21635342	21757857	protein_coding	4602.56	0
ENSG00000130202	PVRL2	19	44846175	44889228	protein_coding	4563	0
ENSG00000168461	RAB31	18	9708165	9862551	protein_coding	4447.4	0
ENSG00000145284	SCD5	4	82629539	82798857	protein_coding	4437.2	0
ENSG00000185222	WBP5	X	103356445	103358469	protein_coding	4418.8	0
ENSG00000178695	KCTD12	13	76880166	76886390	protein_coding	4339.1	0
ENSG00000116133	DHCR24	1	54849633	54887218	protein_coding	4260.04	0
ENSG00000148344	PTGES	9	129738331	129753047	protein_coding	4131.09	0
ENSG00000106236	NPTX2	7	98617297	98629868	protein_coding	4092.69	0
ENSG00000250722	SEPP1	5	42799880	42887392	protein_coding	4033.6	0
ENSG00000050165	DKK3	11	11963106	12009769	protein_coding	4031.8	0
ENSG00000024422	EHD2	19	47713343	47743134	protein_coding	3968.7	0
ENSG00000114771	AADAC	3	151814037	151828488	protein_coding	3931	0
ENSG00000079432	CIC	19	42268537	42295797	protein_coding	3930.5	0
ENSG00000256235	SMIM3	5	150777946	150796734	protein_coding	3919.5	0
ENSG00000184731	FAM110C	2	38814	46870	protein_coding	3918.9	0
ENSG00000136002	ARHGEF4	2	130836916	131047263	protein_coding	3910.1	0
ENSG00000108551	RASD1	17	17494437	17496395	protein_coding	3907.92	0
ENSG00000112715	VEGFA	6	43770184	43786487	protein_coding	3907.2	0
ENSG00000134824	FADS2	11	61792980	61867354	protein_coding	3905.42	0
ENSG00000133169	BEX1	X	103062651	103064240	protein_coding	3847.9	0
ENSG00000102359	SRPX2	X	100644218	100671299	protein_coding	3808.5	0
ENSG00000142089	IFITM3	11	319669	327537	protein_coding	3711.46	0
ENSG00000101335	MYL9	20	36541484	36551447	protein_coding	3684.3	0
ENSG00000134352	IL6ST	5	55935095	55994993	protein_coding	3643.5	0
ENSG00000108786	HSD17B1	17	42549214	42555213	protein_coding	3632	0
ENSG00000149257	SERPINH1	11	75562056	75572783	protein_coding	3600.21	0
ENSG00000168542	COL3A1	2	188974320	189012746	protein_coding	3584.7	0
ENSG00000075618	FSCN1	7	5592823	5606655	protein_coding	3536.2	0
ENSG00000141753	IGFBP4	17	40443461	40457731	protein_coding	3518.7	0
ENSG00000176978	DPP7	9	137110542	137115177	protein_coding	3509.91	0
ENSG00000154930	ACSS1	20	25006230	25058980	protein_coding	3506.6	0
ENSG00000083444	PLOD1	1	11934205	11975538	protein_coding	3475.62	0
ENSG00000124882	EREG	4	74365143	74388751	protein_coding	3450.2	0
ENSG00000115641	FHL2	2	105357712	105438513	protein_coding	3418.64	0
ENSG00000135272	MDFIC	7	114922154	115019916	protein_coding	3401.2	0
ENSG00000106624	AEBP1	7	44104361	44114562	protein_coding	3396.6	0
ENSG00000116983	HPCAL4	1	39678648	39691689	protein_coding	3394.75	0
ENSG00000169116	PARM1	4	74933095	75050115	protein_coding	3389.8	0
ENSG00000197956	S100A6	1	153534599	153536244	protein_coding	3361.25	0
ENSG00000135424	ITGA7	12	55684568	55716043	protein_coding	3316.27	0
ENSG00000122641	INHBA	7	41685114	41703108	protein_coding	3305.7	0
ENSG00000171227	TMEM37	2	119429901	119438520	protein_coding	3271.3	0
ENSG00000165757	KIAA1462	10	30012800	30115494	protein_coding	3270.78	0
ENSG00000163565	IFI16	1	158999968	159055155	protein_coding	3195.9	0
ENSG00000109072	VTN	17	28367276	28373091	protein_coding	3192.3	0
ENSG00000140961	OSGIN1	16	83948282	83966332	protein_coding	3176.3	0
ENSG00000167601	AXL	19	41219203	41261766	protein_coding	3170.5	0
ENSG00000139514	SLC7A1	13	29509410	29595688	protein_coding	3146.7	0
ENSG00000053747	LAMA3	18	23689443	23955066	protein_coding	3119.8	0
ENSG00000000971	CFH	1	196651878	196747504	protein_coding	3083.6	0
ENSG00000067182	TNFRSF1A	12	6328757	6342114	protein_coding	3057.64	0
ENSG00000108175	ZMIZ1	10	79069035	79316528	protein_coding	3054.8	0
ENSG00000169871	TRIM56	7	101085439	101097967	protein_coding	3050.6	0
ENSG00000171992	SYNPO	5	150601080	150659220	protein_coding	3041.58	0
ENSG00000196507	TCEAL3	X	103607451	103629690	protein_coding	3035.8	0
ENSG00000012779	ALOX5	10	45374176	45446119	protein_coding	3027.8	0
ENSG00000130822	PNCK	X	153669730	153689010	protein_coding	3027.7	0
ENSG00000205403	CFI	4	109740694	109802179	protein_coding	2991.7	0
ENSG00000076770	MBNL3	X	132369317	132489968	protein_coding	2972.45	0
ENSG00000122786	CALD1	7	134744252	134970728	protein_coding	2967	0
ENSG00000061273	HDAC7	12	47782722	47833132	protein_coding	2936.5	0
ENSG00000175445	LPL	8	19901717	19967258	protein_coding	2910.45	0
ENSG00000111321	LTBR	12	6375045	6391571	protein_coding	2873.7	0
ENSG00000249242	TMEM150C	4	82483170	82562357	protein_coding	2865.2	0
ENSG00000120057	SFRP5	10	97766751	97771952	protein_coding	2817.32	0
ENSG00000179222	MAGED1	X	51803007	51902357	protein_coding	2811.67	0
ENSG00000106571	GLI3	7	41960950	42237870	protein_coding	2788.2	0
ENSG00000175164	ABO	9	133250401	133275214	protein_coding	2783.4	0
ENSG00000164692	COL1A2	7	94394561	94431232	protein_coding	2765.56	0
ENSG00000104415	WISP1	8	133191039	133230344	protein_coding	2747.8	0
ENSG00000166888	STAT6	12	57095408	57132139	protein_coding	2722.6	0
ENSG00000166250	CLMP	11	123069865	123195281	protein_coding	2701.9	0
ENSG00000196924	FLNA	X	154348524	154374638	protein_coding	2686.88	0
ENSG00000198865	CCDC152	5	42756801	42802360	protein_coding	2674.3	0
ENSG00000124145	SDC4	20	45325288	45348424	protein_coding	2672	0
ENSG00000123689	G0S2	1	209675420	209676388	protein_coding	2637	0
ENSG00000146676	PURB	7	44876293	44885361	protein_coding	2634.27	0
ENSG00000102024	PLS3	X	115561174	115650861	protein_coding	2634	0
ENSG00000198467	TPM2	9	35681992	35691020	protein_coding	2619.64	0
ENSG00000160360	GPSM1	9	136327476	136359605	protein_coding	2617	0
ENSG00000026025	VIM	10	17228259	17237593	protein_coding	2616.51	0
ENSG00000117525	F3	1	94529225	94541800	protein_coding	2601.3	0
ENSG00000122877	EGR2	10	62811996	62919900	protein_coding	2592.9	0
ENSG00000171867	PRNP	20	4686236	4701590	protein_coding	2590.9	0
ENSG00000167580	AQP2	12	49950741	49958881	protein_coding	2587	0
ENSG00000109107	ALDOC	17	28573115	28577264	protein_coding	2580.3	0
ENSG00000164442	CITED2	6	139371807	139374620	protein_coding	2577.7	0
ENSG00000157227	MMP14	14	22836557	22849027	protein_coding	2561.9	0
ENSG00000197122	SRC	20	37344685	37406050	protein_coding	2554.5	0
ENSG00000038427	VCAN	5	83471465	83582303	protein_coding	2543.69	0
ENSG00000100403	ZC3H7B	22	41301522	41360147	protein_coding	2525.7	0
ENSG00000146648	EGFR	7	55019021	55256620	protein_coding	2524.8	0
ENSG00000136158	SPRY2	13	80335976	80340951	protein_coding	2507.9	0
ENSG00000159388	BTG2	1	203305491	203309602	protein_coding	2493.8	0
ENSG00000019582	CD74	5	150401637	150412929	protein_coding	2479.3	0
ENSG00000159164	SV2A	1	149903318	149917882	protein_coding	2477	0
ENSG00000102007	PLP2	X	49171926	49175239	protein_coding	2462.73	0
ENSG00000120659	TNFSF11	13	42562736	42608013	protein_coding	2454.7	0
ENSG00000169710	FASN	17	82078333	82098332	protein_coding	2434.14	0
ENSG00000124570	SERPINB6	6	2948159	2972165	protein_coding	2425.9	0
ENSG00000162772	ATF3	1	212565334	212620777	protein_coding	2424.8	0
ENSG00000002587	HS3ST1	4	11393150	11429765	protein_coding	2402.5	0
ENSG00000197635	DPP4	2	161992241	162074542	protein_coding	2402.2	0
ENSG00000099949	LZTR1	22	20979462	20999038	protein_coding	2377.82	0
ENSG00000184897	H1FX	3	129314771	129316277	protein_coding	2370.9	0
ENSG00000170899	GSTA4	6	52977948	52995378	protein_coding	2352	0
ENSG00000186432	KPNA4	3	160494995	160565588	protein_coding	2340.45	0
ENSG00000169554	ZEB2	2	144384081	144524583	protein_coding	2333.57	0
ENSG00000163083	INHBB	2	120346143	120351808	protein_coding	2319.9	0
ENSG00000103855	CD276	15	73683966	73714518	protein_coding	2318.85	0
ENSG00000182871	COL18A1	21	45405137	45513720	protein_coding	2296.7	0
ENSG00000196230	TUBB	6	30720201	30725426	protein_coding	2293.98	0
ENSG00000159069	FBXW5	9	136940435	136944696	protein_coding	2279.42	0
ENSG00000144655	CSRNP1	3	39141855	39154562	protein_coding	2262	0
ENSG00000102409	BEX4	X	103215092	103217246	protein_coding	2259.5	0
ENSG00000140682	TGFB1I1	16	31471585	31477960	protein_coding	2253.36	0
ENSG00000004139	SARM1	17	28364356	28404049	protein_coding	2237.9	0
ENSG00000172638	EFEMP2	11	65866441	65873592	protein_coding	2227.1	0
ENSG00000163191	S100A11	1	152032506	152047907	protein_coding	2225.67	0
ENSG00000136931	NR5A1	9	124481236	124507430	protein_coding	2225.1	0
ENSG00000123358	NR4A1	12	52022832	52059507	protein_coding	2219.7	0
ENSG00000231925	TAPBP	6	33299694	33314387	protein_coding	2214.85	0
ENSG00000153721	CNKSR3	6	154159828	154510659	protein_coding	2210.92	0
ENSG00000119138	KLF9	9	70384597	70414624	protein_coding	2209.1	0
ENSG00000118418	HMGN3	6	79201245	79234738	protein_coding	2208.3	0
ENSG00000147119	CHST7	X	46573784	46598408	protein_coding	2189.45	0
ENSG00000102401	ARMCX3	X	101622797	101627843	protein_coding	2183.3	0
ENSG00000012171	SEMA3B	3	50267558	50277546	protein_coding	2178.6	0
ENSG00000171310	CHST11	12	104455295	104762014	protein_coding	2163.5	0
ENSG00000148926	ADM	11	10304680	10307397	protein_coding	2147.4	0
ENSG00000185559	DLK1	14	100725705	100738224	protein_coding	2145.9	0
ENSG00000161638	ITGA5	12	54395261	54419460	protein_coding	2130.77	0
ENSG00000186635	ARAP1	11	72685069	72793599	protein_coding	2112.58	0
ENSG00000134121	CHL1	3	196596	409417	protein_coding	2107.2	0
ENSG00000177697	CD151	11	832843	839831	protein_coding	2093.56	0
ENSG00000137463	MGARP	4	139266163	139280338	protein_coding	2077.27	0
ENSG00000082212	ME2	18	50879049	50954257	protein_coding	2072.52	0
ENSG00000091428	RAPGEF4	2	172735274	173052893	protein_coding	2068.2	0
ENSG00000198563	DDX39B	6	31530219	31542448	protein_coding	2049.5	0
ENSG00000198300	PEG3	19	56810083	56840728	protein_coding	2040.59	0
ENSG00000140931	CMTM3	16	66603874	66613892	protein_coding	2035.91	0
ENSG00000165507	C10orf10	10	44970981	44978810	protein_coding	2033.7	0
ENSG00000003436	TFPI	2	187464230	187565760	protein_coding	2032.59	0
ENSG00000139289	PHLDA1	12	76025447	76033932	protein_coding	2030.54	0
ENSG00000109787	KLF3	4	38664196	38701042	protein_coding	1990.4	0
ENSG00000149639	SOGA1	20	36777442	36863686	protein_coding	1988.83	0
ENSG00000111674	ENO2	12	6913745	6923698	protein_coding	1980.8	0
ENSG00000168394	TAP1	6	32845209	32853978	protein_coding	1957.7	0
ENSG00000279576	ENSG00000279576	11	65502034	65503622	protein_coding	1957.63	0
ENSG00000143515	ATP8B2	1	154325553	154351307	protein_coding	1956	0
ENSG00000072422	RHOBTB1	10	60869438	61001440	protein_coding	1933.7	0
ENSG00000107796	ACTA2	10	88935074	88991390	protein_coding	1930.18	0
ENSG00000076351	SLC46A1	17	28394756	28407197	protein_coding	1920.5	0
ENSG00000100003	SEC14L2	22	30396857	30425317	protein_coding	1906.14	0
ENSG00000136295	TTYH3	7	2631951	2664802	protein_coding	1905.83	0
ENSG00000082175	PGR	11	101029624	101130524	protein_coding	1903.6	0
ENSG00000134871	COL4A2	13	110305812	110513027	protein_coding	1898.52	0
ENSG00000111684	LPCAT3	12	6976186	7018510	protein_coding	1881.62	0
ENSG00000116711	PLA2G4A	1	186828953	186988981	protein_coding	1879.5	0
ENSG00000118137	APOA1	11	116835751	116837950	protein_coding	1850.08	0
ENSG00000136997	MYC	8	127735434	127741434	protein_coding	1837	0
ENSG00000165801	ARHGEF40	14	21070270	21090240	protein_coding	1833.6	0
ENSG00000184557	SOCS3	17	78356778	78360077	protein_coding	1821.6	0
ENSG00000107819	SFXN3	10	101031234	101041244	protein_coding	1815.6	0
ENSG00000171812	COL8A2	1	36095236	36125220	protein_coding	1797.9	0
ENSG00000130589	HELZ2	20	63558086	63574239	protein_coding	1781.23	0
ENSG00000140263	SORD	15	45023104	45077185	protein_coding	1765.86	0
ENSG00000118523	CTGF	6	131948176	131951373	protein_coding	1763.18	0
ENSG00000121060	TRIM25	17	56887909	56914038	protein_coding	1762.3	0
ENSG00000265107	GJA5	1	147756199	147773362	protein_coding	1757.2	0
ENSG00000120129	DUSP1	5	172768090	172771195	protein_coding	1754.15	0
ENSG00000165169	DYNLT3	X	37836757	37847637	protein_coding	1744.2	0
ENSG00000169429	CXCL8	4	73740506	73743716	protein_coding	1740.7	0
ENSG00000162745	OLFML2B	1	161983192	162023854	protein_coding	1740.1	0
ENSG00000140937	CDH11	16	64943753	65126112	protein_coding	1719.6	0
ENSG00000144802	NFKBIZ	3	101827991	101861022	protein_coding	1718.7	0
ENSG00000243955	GSTA1	6	52791664	52803910	protein_coding	1712.3	0
ENSG00000173334	TRIB1	8	125430321	125438405	protein_coding	1709.93	0
ENSG00000196576	PLXNB2	22	50274979	50307627	protein_coding	1705.08	0
ENSG00000134250	NOTCH2	1	119911553	120069626	protein_coding	1703.02	0
ENSG00000130821	SLC6A8	X	153688099	153696593	protein_coding	1682.08	0
ENSG00000101680	LAMA1	18	6941744	7117814	protein_coding	1676.11	0
ENSG00000197586	ENTPD6	20	25195693	25226729	protein_coding	1668.33	0
ENSG00000152785	BMP3	4	81030965	81057531	protein_coding	1662.64	0
ENSG00000145391	SETD7	4	139495941	139606699	protein_coding	1649.2	0
ENSG00000128342	LIF	22	30240447	30246851	protein_coding	1643.3	0
ENSG00000182636	NDN	15	23685400	23687330	protein_coding	1637.1	0
ENSG00000140853	NLRC5	16	56989485	57083531	protein_coding	1628.3	0
ENSG00000122642	FKBP9	7	32957404	33006931	protein_coding	1621.8	0
ENSG00000143384	MCL1	1	150574551	150579738	protein_coding	1613.1	0
ENSG00000111371	SLC38A1	12	46183063	46270017	protein_coding	1606.5	0
ENSG00000130222	GADD45G	9	89605013	89606555	protein_coding	1601.4	0
ENSG00000100242	SUN2	22	38734725	38794143	protein_coding	1582.67	0
ENSG00000117114	ADGRL2	1	81306160	81992436	protein_coding	1576.17	0
ENSG00000100441	KHNYN	14	24429286	24441834	protein_coding	1573.61	0
ENSG00000147044	CASK	X	41514934	41923463	protein_coding	1569.24	0
ENSG00000107731	UNC5B	10	71212570	71302864	protein_coding	1561.4	0
ENSG00000170989	S1PR1	1	101236888	101241518	protein_coding	1559.1	0
ENSG00000124225	PMEPA1	20	57648392	57711536	protein_coding	1554.8	0
ENSG00000100504	PYGL	14	50857891	50944736	protein_coding	1550.8	0
ENSG00000109113	RAB34	17	28714281	28718429	protein_coding	1538	0
ENSG00000078018	MAP2	2	209424058	209734118	protein_coding	1528.7	0
ENSG00000205903	ZNF316	7	6637322	6656432	protein_coding	1521.4	0
ENSG00000137331	IER3	6	30743199	30744554	protein_coding	1518.91	0
ENSG00000213965	NUDT19	19	32691961	32713796	protein_coding	1515.5	0
ENSG00000187688	TRPV2	17	16415542	16437003	protein_coding	1512.6	0
ENSG00000170017	ALCAM	3	105366909	105576900	protein_coding	1499.7	0
ENSG00000205678	TECRL	4	64275257	64409468	protein_coding	1491.9	0
ENSG00000081189	MEF2C	5	88717117	88904257	protein_coding	1481.58	0
ENSG00000133636	NTS	12	85874295	85882992	protein_coding	1481.4	0
ENSG00000188313	PLSCR1	3	146515180	146544864	protein_coding	1474	0
ENSG00000198734	F5	1	169514166	169586588	protein_coding	1470.7	0
ENSG00000145431	PDGFC	4	156760454	156971394	protein_coding	1467.8	0
ENSG00000204681	GABBR1	6	29555629	29633976	protein_coding	1453.1	0
ENSG00000167716	WDR81	17	1716523	1738599	protein_coding	1448.6	0
ENSG00000129675	ARHGEF6	X	136665547	136782088	protein_coding	1446.71	0
ENSG00000137509	PRCP	11	82823502	82970584	protein_coding	1446.64	0
ENSG00000143390	RFX5	1	151340640	151347357	protein_coding	1444.6	0
ENSG00000139116	KIF21A	12	39293228	39443390	protein_coding	1440	0
ENSG00000163389	POGLUT1	3	119468938	119494708	protein_coding	1431.8	0
ENSG00000168685	IL7R	5	35852695	35879603	protein_coding	1425.7	0
ENSG00000077522	ACTN2	1	236686454	236764631	protein_coding	1421.09	0
ENSG00000141338	ABCA8	17	68867292	68955392	protein_coding	1418.31	0
ENSG00000090924	PLEKHG2	19	39412585	39428415	protein_coding	1416.1	0
ENSG00000090376	IRAK3	12	66188879	66254622	protein_coding	1416	0
ENSG00000225614	ZNF469	16	88427471	88440757	protein_coding	1399.3	0
ENSG00000100968	NFATC4	14	24365673	24379604	protein_coding	1394.14	0
ENSG00000104964	AES	19	3052910	3063107	protein_coding	1375.58	0
ENSG00000266714	MYO15B	17	75588058	75626501	protein_coding	1373.68	0
ENSG00000026508	CD44	11	35138870	35232402	protein_coding	1366.1	0
ENSG00000140332	TLE3	15	70047790	70098176	protein_coding	1363.36	0
ENSG00000180914	OXTR	3	8750408	8769628	protein_coding	1361.6	0
ENSG00000000003	TSPAN6	X	100627109	100639991	protein_coding	1360.55	0
ENSG00000189186	DCAF8L2	X	27590382	27748821	protein_coding	1359.1	0
ENSG00000074800	ENO1	1	8861002	8879249	protein_coding	1357.95	0
ENSG00000153714	LURAP1L	9	12775021	12822131	protein_coding	1356.6	0
ENSG00000170369	CST2	20	23823769	23826731	protein_coding	1354	0
ENSG00000134042	MRO	18	50795120	50825402	protein_coding	1353.17	0
ENSG00000165802	NSMF	9	137447570	137459334	protein_coding	1350.86	0
ENSG00000141504	SAT2	17	7626234	7627876	protein_coding	1349.8	0
ENSG00000166825	ANPEP	15	89784889	89815401	protein_coding	1344.5	0
ENSG00000221972	C3orf36	3	133928145	133929812	protein_coding	1339	0
ENSG00000102034	ELF4	X	130064874	130110716	protein_coding	1333	0
ENSG00000131171	SH3BGRL	X	81201943	81298547	protein_coding	1318	0
ENSG00000064726	BTBD1	15	83016422	83067354	protein_coding	1313.5	0
ENSG00000197872	FAM49A	2	16549459	16666331	protein_coding	1312.2	0
ENSG00000019549	SNAI2	8	48917690	48921740	protein_coding	1311.8	0
ENSG00000142227	EMP3	19	48321509	48330553	protein_coding	1296.08	0
ENSG00000143382	ADAMTSL4	1	150549369	150560937	protein_coding	1289.3	0
ENSG00000182326	C1S	12	6988259	7071032	protein_coding	1286.28	0
ENSG00000184613	NELL2	12	44508275	44921848	protein_coding	1282.2	0
ENSG00000113916	BCL6	3	187721377	187745727	protein_coding	1276.86	0
ENSG00000105767	CADM4	19	43622368	43639839	protein_coding	1264.8	0
ENSG00000116717	GADD45A	1	67685061	67688338	protein_coding	1263.95	0
ENSG00000139211	AMIGO2	12	47075707	47079951	protein_coding	1263.5	0
ENSG00000085491	SLC25A24	1	108134036	108200849	protein_coding	1256.4	0
ENSG00000172465	TCEAL1	X	103628704	103630953	protein_coding	1253	0
ENSG00000079308	TNS1	2	217799789	218002995	protein_coding	1251.08	0
ENSG00000160752	FDPS	1	155308748	155320666	protein_coding	1250.88	0
ENSG00000176155	CCDC57	17	82101460	82212830	protein_coding	1250.38	0
ENSG00000196954	CASP4	11	104942866	104969436	protein_coding	1248.4	0
ENSG00000131435	PDLIM4	5	132257671	132273454	protein_coding	1248	0
ENSG00000180921	FAM83H	8	143723933	143733801	protein_coding	1246.15	0
ENSG00000105939	ZC3HAV1	7	139043520	139109719	protein_coding	1238.52	0
ENSG00000144843	ADPRH	3	119579268	119589945	protein_coding	1229.3	0
ENSG00000198753	PLXNB3	X	153764196	153779346	protein_coding	1227.7	0
ENSG00000031081	ARHGAP31	3	119294373	119420714	protein_coding	1222.68	0
ENSG00000181458	TMEM45A	3	100492619	100577444	protein_coding	1218.3	0
ENSG00000086289	EPDR1	7	37683843	37951941	protein_coding	1214.3	0
ENSG00000157766	ACAN	15	88803443	88875354	protein_coding	1213.74	0
ENSG00000106868	SUSD1	9	112040785	112175408	protein_coding	1209.1	0
ENSG00000181751	C5orf30	5	103258702	103278660	protein_coding	1202.9	0
ENSG00000163840	DTX3L	3	122564238	122575203	protein_coding	1191.8	0
ENSG00000275832	ARHGAP23	17	38419280	38512392	protein_coding	1188.9	0
ENSG00000197043	ANXA6	5	151100712	151157882	protein_coding	1187.82	0
ENSG00000104881	PPP1R13L	19	45379634	45406349	protein_coding	1186	0
ENSG00000185565	LSAMP	3	115802363	117139389	protein_coding	1184.57	0
ENSG00000182087	TMEM259	19	1009648	1021179	protein_coding	1180.98	0
ENSG00000188522	FAM83G	17	18968789	19004804	protein_coding	1179.2	0
ENSG00000165449	SLC16A9	10	59650761	59736002	protein_coding	1170.5	0
ENSG00000165795	NDRG2	14	21016763	21070872	protein_coding	1169.4	0
ENSG00000124920	MYRF	11	61752642	61788518	protein_coding	1168.7	0
ENSG00000078596	ITM2A	X	79360384	79367667	protein_coding	1168.5	0
ENSG00000178951	ZBTB7A	19	4044364	4066945	protein_coding	1166.09	0
ENSG00000125398	SOX9	17	72121020	72126420	protein_coding	1164.03	0
ENSG00000178814	OPLAH	8	144051266	144063832	protein_coding	1158.5	0
ENSG00000117152	RGS4	1	163068775	163076802	protein_coding	1157.69	0
ENSG00000109099	PMP22	17	15229777	15265326	protein_coding	1154.2	0
ENSG00000112343	TRIM38	6	25962802	25991226	protein_coding	1149.1	0
ENSG00000156587	UBE2L6	11	57551656	57568284	protein_coding	1148.9	0
ENSG00000111981	ULBP1	6	149964007	149973710	protein_coding	1146.6	0
ENSG00000204287	HLA-DRA	6	32439842	32445046	protein_coding	1142.1	0
ENSG00000169499	PLEKHA2	8	38901235	38973909	protein_coding	1140	0
ENSG00000244509	APOBEC3C	22	39014083	39020352	protein_coding	1130	0
ENSG00000176049	JAKMIP2	5	147585439	147782848	protein_coding	1129.8	0
ENSG00000166340	TPP1	11	6612763	6619461	protein_coding	1128.69	0
ENSG00000132793	LPIN3	20	41340920	41360582	protein_coding	1120.1	0
ENSG00000054356	PTPRN	2	219289623	219309648	protein_coding	1114.52	0
ENSG00000003402	CFLAR	2	201116104	201176687	protein_coding	1112.82	0
ENSG00000133121	STARD13	13	33103135	33350630	protein_coding	1106.29	0
ENSG00000140320	BAHD1	15	40439721	40468242	protein_coding	1106.2	0
ENSG00000178209	PLEC	8	143915147	143976734	protein_coding	1104.43	0
ENSG00000086544	ITPKC	19	40717103	40740860	protein_coding	1102.69	0
ENSG00000134668	SPOCD1	1	31790422	31816051	protein_coding	1101.33	0
ENSG00000162413	KLHL21	1	6590724	6614607	protein_coding	1092.1	0
ENSG00000118596	SLC16A7	12	59596067	59789855	protein_coding	1091.6	0
ENSG00000164251	F2RL1	5	76818933	76835315	protein_coding	1091.5	0
ENSG00000157514	TSC22D3	X	107713221	107777342	protein_coding	1089.71	0
ENSG00000180964	TCEAL8	X	103252995	103255203	protein_coding	1089.36	0
ENSG00000126709	IFI6	1	27666061	27672218	protein_coding	1087.2	0
ENSG00000044090	CUL7	6	43037617	43053945	protein_coding	1086.29	0
ENSG00000146833	TRIM4	7	99876958	99919600	protein_coding	1085.18	0
ENSG00000149289	ZC3H12C	11	110093361	110171841	protein_coding	1083.46	0
ENSG00000184500	PROS1	3	93873033	93974066	protein_coding	1082.9	0
ENSG00000115850	LCT	2	135787840	135837180	protein_coding	1070.3	0
ENSG00000110719	TCIRG1	11	68039016	68050895	protein_coding	1069.25	0
ENSG00000104774	MAN2B1	19	12646511	12666742	protein_coding	1065.62	0
ENSG00000183943	PRKX	X	3604370	3713608	protein_coding	1064.14	0
ENSG00000166922	SCG5	15	32641676	32697098	protein_coding	1063.5	0
ENSG00000165175	MID1IP1	X	38801432	38806537	protein_coding	1062.7	0
ENSG00000177426	TGIF1	18	3411608	3459978	protein_coding	1062	0
ENSG00000185880	TRIM69	15	44728988	44767829	protein_coding	1061.8	0
ENSG00000152766	ANKRD22	10	88822132	88851818	protein_coding	1059.92	0
ENSG00000165476	REEP3	10	63521363	63625123	protein_coding	1058.41	0
ENSG00000087152	ATXN7L3	17	44191805	44200113	protein_coding	1053.88	0
ENSG00000183853	KIRREL	1	157993273	158100262	protein_coding	1050.9	0
ENSG00000136720	HS6ST1	2	128236716	128318577	protein_coding	1046.29	0
ENSG00000010818	HIVEP2	6	142751467	142945201	protein_coding	1045.4	0
ENSG00000134294	SLC38A2	12	46358189	46372867	protein_coding	1044.57	0
ENSG00000171451	DSEL	18	67506582	67516980	protein_coding	1042	0
ENSG00000188488	SERPINA5	14	94561442	94593120	protein_coding	1035.25	0
ENSG00000005486	RHBDD2	7	75842602	75888926	protein_coding	1029.46	0
ENSG00000166341	DCHS1	11	6621323	6655854	protein_coding	1028.23	0
ENSG00000138834	MAPK8IP3	16	1706183	1770317	protein_coding	1019.68	0
ENSG00000143862	ARL8A	1	202133404	202144743	protein_coding	1018.6	0
ENSG00000115290	GRB14	2	164492812	164621848	protein_coding	1016.73	0
ENSG00000139178	C1RL	12	7089587	7109273	protein_coding	1015.69	0
ENSG00000134504	KCTD1	18	26454910	26657401	protein_coding	1005.2	0
ENSG00000185340	GAS2L1	22	29306582	29312785	protein_coding	1003.2	0
ENSG00000178685	PARP10	8	143977153	144012772	protein_coding	1000.6	0
ENSG00000168283	BMI1	10	22321211	22331484	protein_coding	996.588	0
ENSG00000109321	AREG	4	74445134	74455009	protein_coding	985.95	0
ENSG00000173621	LRFN4	11	66856647	66860475	protein_coding	985.4	0
ENSG00000163359	COL6A3	2	237324003	237414375	protein_coding	976.793	0
ENSG00000006283	CACNA1G	17	50561068	50627474	protein_coding	974.1	0
ENSG00000091972	CD200	3	112332347	112362812	protein_coding	971.4	0
ENSG00000039523	FAM65A	16	67518418	67546788	protein_coding	967.1	0
ENSG00000175592	FOSL1	11	65892049	65900573	protein_coding	965.75	0
ENSG00000158769	F11R	1	160995211	161021348	protein_coding	963.095	0
ENSG00000171551	ECEL1	2	232479827	232487828	protein_coding	958.6	0
ENSG00000126458	RRAS	19	49635292	49640201	protein_coding	954.538	0
ENSG00000140274	DUOXA2	15	45114321	45118421	protein_coding	953.1	0
ENSG00000136147	PHF11	13	49495610	49528987	protein_coding	951.9	0
ENSG00000171557	FGG	4	154604134	154612967	protein_coding	950.2	0
ENSG00000131069	ACSS2	20	34872146	34927962	protein_coding	947.909	0
ENSG00000113369	ARRDC3	5	91368724	91383359	protein_coding	940.237	0
ENSG00000101160	CTSZ	20	58995185	59007247	protein_coding	939.429	0
ENSG00000102119	EMD	X	154379197	154381523	protein_coding	925.538	0
ENSG00000163297	ANTXR2	4	79901149	80125454	protein_coding	924.656	0
ENSG00000153071	DAB2	5	39371675	39462300	protein_coding	923	0
ENSG00000067445	TRO	X	54920462	54931431	protein_coding	921.9	0
ENSG00000179431	FJX1	11	35618419	35620868	protein_coding	921.364	0
ENSG00000173083	HPSE	4	83292461	83335153	protein_coding	918.4	0
ENSG00000160796	NBEAL2	3	46979683	47009703	protein_coding	916.9	0
ENSG00000117228	GBP1	1	89052319	89065360	protein_coding	916.9	0
ENSG00000141526	SLC16A3	17	82228397	82261129	protein_coding	915.33	0
ENSG00000123342	MMP19	12	55835433	55842966	protein_coding	914.667	0
ENSG00000163347	CLDN1	3	190305701	190322475	protein_coding	914.4	0
ENSG00000006042	TMEM98	17	32927910	32945106	protein_coding	914.3	0
ENSG00000163694	RBM47	4	40423267	40630875	protein_coding	912.8	0
ENSG00000177679	SRRM3	7	76201900	76287288	protein_coding	912.7	0
ENSG00000153443	UBALD1	16	4608883	4615027	protein_coding	910.579	0
ENSG00000161513	FDXR	17	74862497	74873031	protein_coding	910.457	0
ENSG00000131471	AOC3	17	42851184	42858130	protein_coding	906.48	0
ENSG00000197457	STMN3	20	63639705	63657682	protein_coding	904.75	0
ENSG00000104899	AMH	19	2249309	2252073	protein_coding	904.6	0
ENSG00000008056	SYN1	X	47571898	47619853	protein_coding	903.35	0
ENSG00000114019	AMOTL2	3	134355874	134375479	protein_coding	901.923	0
ENSG00000146067	FAM193B	5	177519788	177554541	protein_coding	901.563	0
ENSG00000136167	LCP1	13	46125920	46211871	protein_coding	899.75	0
ENSG00000129566	TEP1	14	20365667	20413429	protein_coding	895.8	0
ENSG00000173706	HEG1	3	124965710	125055958	protein_coding	893.375	0
ENSG00000112763	BTN2A1	6	26457904	26476621	protein_coding	892.6	0
ENSG00000013288	MAN2B2	4	6575175	6623362	protein_coding	892.368	0
ENSG00000151176	PLBD2	12	113358566	113391625	protein_coding	887.738	0
ENSG00000181104	F2R	5	76716043	76735781	protein_coding	886.6	0
ENSG00000118503	TNFAIP3	6	137867188	137883312	protein_coding	880.092	0
ENSG00000184254	ALDH1A3	15	100877714	100916626	protein_coding	877.6	0
ENSG00000144057	ST6GAL2	2	106801600	106887108	protein_coding	877.4	0
ENSG00000119508	NR4A3	9	99821855	99866891	protein_coding	874.6	0
ENSG00000178467	P4HTM	3	48989886	49007154	protein_coding	873.6	0
ENSG00000111859	NEDD9	6	11183298	11382348	protein_coding	871.4	0
ENSG00000143622	RIT1	1	155897808	155911404	protein_coding	868.091	0
ENSG00000112419	PHACTR2	6	143536845	143831185	protein_coding	867.143	0
ENSG00000213949	ITGA1	5	52787896	52959210	protein_coding	865.588	0
ENSG00000126522	ASL	7	66075798	66093558	protein_coding	865.5	0
ENSG00000116574	RHOU	1	228735077	228746669	protein_coding	862.594	0
ENSG00000143344	RGL1	1	183636085	183928531	protein_coding	855.547	0
ENSG00000185201	IFITM2	11	307631	315272	protein_coding	853.211	0
ENSG00000179532	DNHD1	11	6497260	6593758	protein_coding	852.75	0
ENSG00000100911	PSME2	14	24143362	24147570	protein_coding	848.091	0
ENSG00000142552	RCN3	19	49527618	49546962	protein_coding	847.9	0
ENSG00000125931	CITED1	X	72301638	72307187	protein_coding	847.4	0
ENSG00000105974	CAV1	7	116524785	116561184	protein_coding	847	0
ENSG00000070404	FSTL3	19	676365	683399	protein_coding	845.2	0
ENSG00000018408	WWTR1	3	149517235	149736714	protein_coding	844.435	0
ENSG00000100234	TIMP3	22	32801701	32863043	protein_coding	844.321	0
ENSG00000073060	SCARB1	12	124776856	124882668	protein_coding	840.575	0
ENSG00000204264	PSMB8	6	32840717	32844703	protein_coding	834.5	0
ENSG00000099326	MZF1	19	58561931	58573575	protein_coding	833.1	0
ENSG00000188641	DPYD	1	97077743	97921049	protein_coding	829.261	0
ENSG00000100445	SDR39U1	14	24439766	24442905	protein_coding	828.3	0
ENSG00000118515	SGK1	6	134169246	134318112	protein_coding	825.252	0
ENSG00000134755	DSC2	18	31058840	31102415	protein_coding	821.7	0
ENSG00000168916	ZNF608	5	124636913	124748807	protein_coding	813.1	0
ENSG00000130303	BST2	19	17402939	17405648	protein_coding	811.1	0
ENSG00000122824	NUDT10	X	51332231	51337525	protein_coding	809.727	0
ENSG00000119900	OGFRL1	6	71288803	71308950	protein_coding	802.909	0
ENSG00000089597	GANAB	11	62624826	62646726	protein_coding	799.957	0
ENSG00000162302	RPS6KA4	11	64359148	64372215	protein_coding	799.2	0
ENSG00000096696	DSP	6	7541575	7586717	protein_coding	794.776	0
ENSG00000141696	P3H4	17	41801947	41812604	protein_coding	791.4	0
ENSG00000035681	NSMAF	8	58583504	58659844	protein_coding	786.308	0
ENSG00000167508	MVD	16	88651935	88663161	protein_coding	785.308	0
ENSG00000198624	CCDC69	5	151181052	151224145	protein_coding	785.031	0
ENSG00000103257	SLC7A5	16	87830023	87869488	protein_coding	784.061	0
ENSG00000186919	ZACN	17	76071961	76083666	protein_coding	782.692	0
ENSG00000174640	SLCO2A1	3	133932696	134052184	protein_coding	780.748	0
ENSG00000115884	SDC1	2	20200797	20225433	protein_coding	778.1	0
ENSG00000164050	PLXNB1	3	48403854	48430051	protein_coding	776.8	0
ENSG00000165168	CYBB	X	37780011	37813461	protein_coding	775.8	0
ENSG00000108963	DPH1	17	2030110	2043430	protein_coding	774.4	0
ENSG00000196878	LAMB3	1	209614870	209652466	protein_coding	773.1	0
ENSG00000159674	SPON2	4	1166932	1208962	protein_coding	771.967	0
ENSG00000134138	MEIS2	15	36889204	37101299	protein_coding	771.615	0
ENSG00000102181	CD99L2	X	150766337	150898816	protein_coding	771.609	0
ENSG00000256043	CTSO	4	155924118	155953917	protein_coding	768.5	0
ENSG00000162734	PEA15	1	160205337	160215376	protein_coding	766.864	0
ENSG00000160408	ST6GALNAC6	9	127885321	127905408	protein_coding	764.15	0
ENSG00000168386	FILIP1L	3	99830141	100114513	protein_coding	761.9	0
ENSG00000159899	NPR2	9	35792154	35809732	protein_coding	761.091	0
ENSG00000132669	RIN2	20	19886521	20002457	protein_coding	759.688	0
ENSG00000138735	PDE5A	4	119494395	119628991	protein_coding	752.625	0
ENSG00000198833	UBE2J1	6	89326625	89352848	protein_coding	748.091	0
ENSG00000004799	PDK4	7	95583499	95596491	protein_coding	747.1	0
ENSG00000162511	LAPTM5	1	30732469	30757820	protein_coding	747	0
ENSG00000111275	ALDH2	12	111766887	111817529	protein_coding	743.857	0
ENSG00000144579	CTDSP1	2	218398256	218405941	protein_coding	743.583	0
ENSG00000133800	LYVE1	11	10556966	10611689	protein_coding	742	0
ENSG00000198932	GPRASP1	X	102651366	102659083	protein_coding	741	0
ENSG00000142156	COL6A1	21	45981737	46005050	protein_coding	740.867	0
ENSG00000137267	TUBB2A	6	3153669	3157526	protein_coding	740.143	0
ENSG00000106483	SFRP4	7	37905932	38025695	protein_coding	730.4	0
ENSG00000196159	FAT4	4	125316399	125492932	protein_coding	730.1	0
ENSG00000101955	SRPX	X	38149336	38220924	protein_coding	729.832	0
ENSG00000171517	LPAR3	1	84811602	84893213	protein_coding	729.8	0
ENSG00000162873	KLHDC8A	1	205336065	205357090	protein_coding	728	0
ENSG00000184867	ARMCX2	X	101655281	101659891	protein_coding	725.8	0
ENSG00000125848	FLRT3	20	14322988	14337616	protein_coding	724.8	0
ENSG00000114923	SLC4A3	2	219627327	219641980	protein_coding	721.545	0
ENSG00000135625	EGR4	2	73290929	73293705	protein_coding	718	0
ENSG00000134531	EMP1	12	13196716	13219939	protein_coding	717.6	0
ENSG00000146112	PPP1R18	6	30676389	30687895	protein_coding	713.588	0
ENSG00000115461	IGFBP5	2	216672105	216695525	protein_coding	712.288	0
ENSG00000099377	HSD3B7	16	30985207	30989152	protein_coding	710.2	0
ENSG00000115155	OTOF	2	26457203	26558698	protein_coding	708.5	0
ENSG00000103154	NECAB2	16	83968632	84002776	protein_coding	705.727	0
ENSG00000203963	C1orf141	1	67092165	67231853	protein_coding	702	0
ENSG00000100439	ABHD4	14	22598237	22613215	protein_coding	700.923	0
ENSG00000116584	ARHGEF2	1	155946851	156007070	protein_coding	699.3	0
ENSG00000026103	FAS	10	88990531	89015785	protein_coding	696	0
ENSG00000013297	CLDN11	3	170418865	170860380	protein_coding	695.45	0
ENSG00000177943	MAMDC4	9	136850943	136860799	protein_coding	695	0
ENSG00000182752	PAPPA	9	116153804	116402322	protein_coding	694.782	0
ENSG00000237441	RGL2	6	33291654	33299324	protein_coding	694.591	0
ENSG00000138615	CILP	15	65194758	65211488	protein_coding	693.667	0
ENSG00000025708	TYMP	22	50525752	50530056	protein_coding	693.3	0
ENSG00000130513	GDF15	19	18374731	18389176	protein_coding	692.182	0
ENSG00000168477	TNXB	6	32041154	32115334	protein_coding	690.9	0
ENSG00000185924	RTN4RL1	17	1934677	2025345	protein_coding	685.9	0
ENSG00000153029	MR1	1	181033425	181061938	protein_coding	685.6	0
ENSG00000152092	ASTN1	1	176857302	177164973	protein_coding	684.8	0
ENSG00000126947	ARMCX1	X	101550531	101554700	protein_coding	684.1	0
ENSG00000147140	NONO	X	71283192	71301168	protein_coding	682.242	0
ENSG00000143768	LEFTY2	1	225936598	225941489	protein_coding	679.9	0
ENSG00000204520	MICA	6	31399784	31415315	protein_coding	677.7	0
ENSG00000143869	GDF7	2	20666664	20679245	protein_coding	675.9	0
ENSG00000142669	SH3BGRL3	1	26279176	26281522	protein_coding	674	0
ENSG00000147576	ADHFE1	8	66430185	66471601	protein_coding	673.4	0
ENSG00000102178	UBL4A	X	154483717	154486670	protein_coding	673.1	0
ENSG00000101199	ARFGAP1	20	63272785	63289793	protein_coding	672.614	0
ENSG00000068079	IFI35	17	43006725	43014456	protein_coding	672.1	0
ENSG00000213462	ERV3-1	7	64990809	65006743	protein_coding	672.1	0
ENSG00000244734	HBB	11	5225464	5229395	protein_coding	670.3	0
ENSG00000071889	FAM3A	X	154506159	154516242	protein_coding	670.15	0
ENSG00000085719	CPNE3	8	86484830	86561498	protein_coding	665.045	0
ENSG00000185149	NPY2R	4	155208629	155217078	protein_coding	663.1	0
ENSG00000073737	DHRS9	2	169064789	169096167	protein_coding	662.909	0
ENSG00000196411	EPHB4	7	100802565	100827521	protein_coding	662.8	0
ENSG00000197283	SYNGAP1	6	33420070	33457541	protein_coding	662.45	0
ENSG00000173281	PPP1R3B	8	9136255	9151574	protein_coding	662.278	0
ENSG00000087077	TRIP6	7	100867138	100873454	protein_coding	661.038	0
ENSG00000214021	TTLL3	3	9808086	9855138	protein_coding	660.857	0
ENSG00000167615	LENG8	19	54448887	54462037	protein_coding	660.379	0
ENSG00000167543	TP53I13	17	29566052	29573157	protein_coding	657.1	0
ENSG00000167925	GHDC	17	42188799	42194532	protein_coding	656.9	0
ENSG00000135083	CCNJL	5	160251652	160345396	protein_coding	656.2	0
ENSG00000005238	FAM214B	9	35104112	35116341	protein_coding	654.273	0
ENSG00000105971	CAV2	7	116287380	116508541	protein_coding	654.107	0
ENSG00000198108	CHSY3	5	129904472	130186634	protein_coding	653.5	0
ENSG00000071655	MBD3	19	1573596	1592801	protein_coding	652.931	0
ENSG00000140553	UNC45A	15	90930180	90954093	protein_coding	652.75	0
ENSG00000230657	PRB4	12	11307083	11310435	protein_coding	652.5	0
ENSG00000125817	CENPB	20	3783851	3786690	protein_coding	651.609	0
ENSG00000175899	A2M	12	9067664	9116229	protein_coding	649.5	0
ENSG00000133083	DCLK1	13	35768652	36131306	protein_coding	645.8	0
ENSG00000213366	GSTM2	1	109668022	109709551	protein_coding	645.4	0
ENSG00000140691	ARMC5	16	31458080	31467166	protein_coding	645	0
ENSG00000077713	SLC25A43	X	119399060	119454478	protein_coding	641.182	0
ENSG00000148730	EIF4EBP2	10	70404379	70428618	protein_coding	640.887	0
ENSG00000175602	CCDC85B	11	65890112	65891635	protein_coding	640	0
ENSG00000138449	SLC40A1	2	189560579	189583758	protein_coding	637.9	0
ENSG00000120594	PLXDC2	10	19816239	20289856	protein_coding	636.879	0
ENSG00000118785	SPP1	4	87975650	87983426	protein_coding	636.5	0
ENSG00000141736	ERBB2	17	39687914	39730426	protein_coding	635.947	0
ENSG00000137869	CYP19A1	15	51208057	51338610	protein_coding	633.732	0
ENSG00000162378	ZYG11B	1	52726467	52827342	protein_coding	633.556	0
ENSG00000093010	COMT	22	19941607	19969975	protein_coding	633.028	0
ENSG00000231389	HLA-DPA1	6	33064569	33080775	protein_coding	630.9	0
ENSG00000157214	STEAP2	7	90167590	90238137	protein_coding	630.5	0
ENSG00000132274	TRIM22	11	5689689	5737089	protein_coding	630.4	0
ENSG00000174808	BTC	4	74744759	74794686	protein_coding	628.8	0
ENSG00000239713	APOBEC3G	22	39040961	39087743	protein_coding	626.8	0
ENSG00000157873	TNFRSF14	1	2555639	2565382	protein_coding	625.7	0
ENSG00000169083	AR	X	67544032	67730619	protein_coding	623.5	0
ENSG00000155287	SLC25A28	10	99610522	99620609	protein_coding	621.692	0
ENSG00000177732	SOX12	20	325401	330224	protein_coding	621.412	0
ENSG00000163932	PRKCD	3	53156009	53192717	protein_coding	620.737	0
ENSG00000140400	MAN2C1	15	75355207	75368630	protein_coding	619.906	0
ENSG00000114841	DNAH1	3	52316319	52400491	protein_coding	618.167	0
ENSG00000182179	UBA7	3	49805207	49813946	protein_coding	616.1	0
ENSG00000120708	TGFBI	5	136028895	136063818	protein_coding	615.8	0
ENSG00000067082	KLF6	10	3775996	3785281	protein_coding	615.533	0
ENSG00000180155	LYNX1	8	142764334	142778224	protein_coding	615.4	0
ENSG00000177575	CD163	12	7470813	7503893	protein_coding	610.6	0
ENSG00000147650	LRP12	8	104489231	104589024	protein_coding	610.375	0
ENSG00000162733	DDR2	1	162631373	162787400	protein_coding	606.49	0
ENSG00000140479	PCSK6	15	101297142	101525202	protein_coding	604.847	0
ENSG00000176170	SPHK1	17	76376584	76387860	protein_coding	602.5	0
ENSG00000180304	OAZ2	15	64687573	64703281	protein_coding	601.333	0
ENSG00000096060	FKBP5	6	35573585	35728583	protein_coding	601.132	0
ENSG00000177225	PDDC1	11	767220	777488	protein_coding	601	0
ENSG00000130449	ZSWIM6	5	61332273	61546170	protein_coding	600.4	0
ENSG00000167107	ACSF2	17	50426158	50474845	protein_coding	599.6	0
ENSG00000064205	WISP2	20	44714844	44728509	protein_coding	599.524	0
ENSG00000105429	MEGF8	19	42325609	42378769	protein_coding	594.527	0
ENSG00000125384	PTGER2	14	52314305	52328606	protein_coding	593.3	0
ENSG00000099960	SLC7A4	22	21028718	21032840	protein_coding	591.7	0
ENSG00000115129	TP53I3	2	24077433	24085861	protein_coding	590.7	0
ENSG00000137460	FHDC1	4	152936352	152979696	protein_coding	590.545	0
ENSG00000118762	PKD2	4	88007668	88077777	protein_coding	589.1	0
ENSG00000162687	KCNT2	1	196225779	196609225	protein_coding	587.5	0
ENSG00000176046	NUPR1	16	28532708	28539174	protein_coding	586.1	0
ENSG00000093072	CECR1	22	17178790	17221989	protein_coding	584.5	0
ENSG00000177628	GBA	1	155234452	155244699	protein_coding	584.5	0
ENSG00000183741	CBX6	22	38861450	38872314	protein_coding	580.125	0
ENSG00000132535	DLG4	17	7189890	7219702	protein_coding	580.1	0
ENSG00000220205	VAMP2	17	8159149	8163546	protein_coding	577.12	0
ENSG00000162241	SLC25A45	11	65375192	65383701	protein_coding	576.692	0
ENSG00000189077	TMEM120A	7	75986837	75994659	protein_coding	575.919	0
ENSG00000151883	PARP8	5	50665899	50846522	protein_coding	573.7	0
ENSG00000177432	NAP1L5	4	88695915	88698235	protein_coding	572.5	0
ENSG00000197496	SLC2A10	20	46709487	46736347	protein_coding	571.1	0
ENSG00000135452	TSPAN31	12	57738013	57750211	protein_coding	570.581	0
ENSG00000154262	ABCA6	17	69078702	69141888	protein_coding	570.378	0
ENSG00000106605	BLVRA	7	43758680	43807342	protein_coding	570.3	0
ENSG00000182492	BGN	X	153494939	153509554	protein_coding	568.7	0
ENSG00000131981	LGALS3	14	55124110	55145413	protein_coding	568.65	0
ENSG00000067066	SP100	2	230415942	230544090	protein_coding	568.286	0
ENSG00000173442	EHBP1L1	11	65576038	65592650	protein_coding	566.6	0
ENSG00000103264	FBXO31	16	87326987	87392142	protein_coding	566.571	0
ENSG00000124253	PCK1	20	57561080	57568112	protein_coding	564.7	0
ENSG00000165891	E2F7	12	77021247	77065580	protein_coding	563.192	0
ENSG00000160959	LRRC14	8	144517992	144525178	protein_coding	562.813	0
ENSG00000184384	MAML2	11	95976598	96343180	protein_coding	562.053	0
ENSG00000010704	HFE	6	26087281	26098343	protein_coding	560.6	0
ENSG00000198286	CARD11	7	2906141	3043945	protein_coding	560.2	0
ENSG00000110237	ARHGEF17	11	73308289	73369091	protein_coding	559.24	0
ENSG00000140254	DUOXA1	15	45117367	45129938	protein_coding	558.1	0
ENSG00000111344	RASAL1	12	113098819	113136239	protein_coding	557.6	0
ENSG00000148677	ANKRD1	10	90912096	90921276	protein_coding	557.3	0
ENSG00000277443	MARCKS	6	113857362	113863471	protein_coding	556.773	0
ENSG00000165215	CLDN3	7	73768997	73770270	protein_coding	555.8	0
ENSG00000197355	UAP1L1	9	137077501	137084539	protein_coding	554.5	0
ENSG00000076928	ARHGEF1	19	41883161	41930150	protein_coding	553.533	0
ENSG00000204439	C6orf47	6	31658298	31660772	protein_coding	551.4	0
ENSG00000115226	FNDC4	2	27491883	27495245	protein_coding	551.35	0
ENSG00000156869	FRRS1	1	99708703	99766631	protein_coding	550.7	0
ENSG00000168310	IRF2	4	184387713	184474580	protein_coding	549.895	0
ENSG00000129103	SUMF2	7	56064002	56080670	protein_coding	549.523	0
ENSG00000165633	VSTM4	10	49014245	49115509	protein_coding	549.1	0
ENSG00000123595	RAB9A	X	13689121	13710506	protein_coding	546.385	0
ENSG00000130518	KIAA1683	19	18257097	18274509	protein_coding	543.6	0
ENSG00000144815	NXPE3	3	101779202	101828229	protein_coding	543.219	0
ENSG00000124067	SLC12A4	16	67943474	67969601	protein_coding	541.212	0
ENSG00000149591	TAGLN	11	117199321	117204782	protein_coding	541.2	0
ENSG00000183337	BCOR	X	40049815	40177329	protein_coding	541	0
ENSG00000006118	TMEM132A	11	60924463	60937159	protein_coding	538.308	0
ENSG00000196123	KIAA0895L	16	67175602	67184040	protein_coding	537.735	0
ENSG00000114251	WNT5A	3	55465715	55490539	protein_coding	537.38	0
ENSG00000075399	VPS9D1	16	89707134	89720986	protein_coding	533.885	0
ENSG00000166886	NAB2	12	57088894	57095476	protein_coding	533.75	0
ENSG00000152926	ZNF117	7	64971776	65006684	protein_coding	533.519	0
ENSG00000011478	QPCTL	19	45692483	45703989	protein_coding	532.7	0
ENSG00000198959	TGM2	20	38127387	38166578	protein_coding	532.4	0
ENSG00000138134	STAMBPL1	10	88879734	88975153	protein_coding	530.9	0
ENSG00000214193	SH3D21	1	36306387	36324886	protein_coding	529.364	0
ENSG00000119314	PTBP3	9	112217716	112333667	protein_coding	526.895	0
ENSG00000169604	ANTXR1	2	69013178	69249327	protein_coding	526.254	0
ENSG00000115107	STEAP3	2	119223831	119265652	protein_coding	526.1	0
ENSG00000213722	DDAH2	6	31727038	31730617	protein_coding	525.762	0
ENSG00000156466	GDF6	8	96142330	96160792	protein_coding	525.091	0
ENSG00000110697	PITPNM1	11	67491768	67506263	protein_coding	525	0
ENSG00000149809	TM7SF2	11	65111845	65116384	protein_coding	524.4	0
ENSG00000105204	DYRK1B	19	39825350	39834201	protein_coding	523.9	0
ENSG00000101665	SMAD7	18	48919853	48950711	protein_coding	523.7	0
ENSG00000163898	LIPH	3	185506262	185552613	protein_coding	523.545	0
ENSG00000138039	LHCGR	2	48686775	48755730	protein_coding	523.1	0
ENSG00000174233	ADCY6	12	48766194	48789037	protein_coding	522.552	0
ENSG00000088899	ENSG00000088899	20	3162617	3173592	protein_coding	521.917	0
ENSG00000149131	SERPING1	11	57597387	57614853	protein_coding	521.7	0
ENSG00000186310	NAP1L3	X	93670930	93673568	protein_coding	521.6	0
ENSG00000167552	TUBA1A	12	49184796	49189324	protein_coding	521.491	0
ENSG00000114270	COL7A1	3	48564073	48595267	protein_coding	520.692	0
ENSG00000137124	ALDH1B1	9	38392664	38398661	protein_coding	520.667	0
ENSG00000105701	FKBP8	19	18531751	18544077	protein_coding	520.507	0
ENSG00000177613	CSTF2T	10	51695487	51699591	protein_coding	518.118	0
ENSG00000155252	PI4K2A	10	97640686	97676434	protein_coding	518	0
ENSG00000188157	AGRN	1	1020123	1056118	protein_coding	516.682	0
ENSG00000179862	CITED4	1	40861051	40862366	protein_coding	515.062	0
ENSG00000059804	SLC2A3	12	7919230	7936275	protein_coding	514.471	0
ENSG00000158301	GPRASP2	X	102712176	102717733	protein_coding	514.3	0
ENSG00000162236	STX5	11	62806897	62832088	protein_coding	512.8	0
ENSG00000214026	MRPL23	11	1947278	1984522	protein_coding	512.636	0
ENSG00000160712	IL6R	1	154405193	154469450	protein_coding	510.2	0
ENSG00000189369	GSPT2	X	51743431	51746232	protein_coding	509.8	0
ENSG00000014914	MTMR11	1	149928651	149936898	protein_coding	508.818	0
ENSG00000105137	SYDE1	19	15107403	15114988	protein_coding	507.4	0
ENSG00000184905	TCEAL2	X	102125688	102127711	protein_coding	506.9	0
ENSG00000065357	DGKA	12	55927319	55954027	protein_coding	505.786	0
ENSG00000105135	ILVBL	19	15114984	15125785	protein_coding	505.217	0
ENSG00000173548	SNX33	15	75647906	75662301	protein_coding	504.9	0
ENSG00000159348	CYB5R1	1	202961869	202967280	protein_coding	504.7	0
ENSG00000155090	KLF10	8	102648779	102655902	protein_coding	503.128	0
ENSG00000173230	GOLGB1	3	121663199	121749767	protein_coding	501.229	0
ENSG00000173114	LRRN3	7	111091006	111125454	protein_coding	498.4	0
ENSG00000254470	AP5B1	11	65775893	65780802	protein_coding	496.6	0
ENSG00000196126	HLA-DRB1	6	32552990	32589848	protein_coding	496.4	0
ENSG00000183770	FOXL2	3	138944224	138947140	protein_coding	495.9	0
ENSG00000178252	WDR6	3	49007062	49015953	protein_coding	494.225	0
ENSG00000160255	ITGB2	21	44885953	44931989	protein_coding	493.5	0
ENSG00000176165	FOXG1	14	28765388	28770277	protein_coding	492.5	0
ENSG00000105329	TGFB1	19	41301587	41353911	protein_coding	492.37	0
ENSG00000105810	CDK6	7	92604921	92836594	protein_coding	491.4	0
ENSG00000186470	BTN3A2	6	26365159	26378320	protein_coding	489	0
ENSG00000103066	PLA2G15	16	68245304	68261062	protein_coding	488.8	0
ENSG00000099860	GADD45B	19	2476122	2478259	protein_coding	488.458	0
ENSG00000140939	NOL3	16	67170154	67175735	protein_coding	486.857	0
ENSG00000104936	DMPK	19	45769717	45782552	protein_coding	486.76	0
ENSG00000172315	TP53RK	20	46684365	46689779	protein_coding	486.2	0
ENSG00000117298	ECE1	1	21217247	21345504	protein_coding	484.58	0
ENSG00000163884	KLF15	3	126342635	126357442	protein_coding	484.136	0
ENSG00000179094	PER1	17	8140472	8156506	protein_coding	483.703	0
ENSG00000082684	SEMA5B	3	122909193	123028605	protein_coding	482.9	0
ENSG00000143147	GPR161	1	168079543	168137667	protein_coding	481.917	0
ENSG00000160683	CXCR5	11	118883766	118897799	protein_coding	481.158	0
ENSG00000055118	KCNH2	7	150944961	150978315	protein_coding	480.085	0
ENSG00000196155	PLEKHG4	16	67277510	67289499	protein_coding	479.4	0
ENSG00000177595	PIDD1	11	799179	809753	protein_coding	479.231	0
ENSG00000110455	ACCS	11	44065925	44084222	protein_coding	479.1	0
ENSG00000117335	CD46	1	207752057	207795513	protein_coding	478.726	0
ENSG00000057019	DCBLD2	3	98795941	98901689	protein_coding	478.656	0
ENSG00000164897	TMUB1	7	151081080	151083546	protein_coding	477.786	0
ENSG00000146373	RNF217	6	124962545	125092633	protein_coding	476.8	0
ENSG00000130066	SAT1	X	23783173	23786226	protein_coding	476.588	0
ENSG00000184271	POU6F1	12	51186936	51217693	protein_coding	476.1	0
ENSG00000139266	2016-03-09	12	57755098	57760407	protein_coding	474.5	0
ENSG00000100596	SPTLC2	14	77505997	77616773	protein_coding	474.495	0
ENSG00000051523	CYBA	16	88643283	88651152	protein_coding	470.5	0
ENSG00000163739	CXCL1	4	73869393	73871242	protein_coding	470.4	0
ENSG00000139567	ACVRL1	12	51906908	51923361	protein_coding	469.6	0
ENSG00000013619	MAMLD1	X	150361422	150514178	protein_coding	468.8	0
ENSG00000137857	DUOX1	15	45129933	45165576	protein_coding	468.7	0
ENSG00000143847	PPFIA4	1	203026498	203078740	protein_coding	465.2	0
ENSG00000125810	CD93	20	23079349	23086340	protein_coding	463.3	0
ENSG00000109323	MANBA	4	102631488	102760994	protein_coding	462.6	0
ENSG00000164128	NPY1R	4	163323961	163344832	protein_coding	461.5	0
ENSG00000205413	SAMD9	7	93099513	93118023	protein_coding	461.182	0
ENSG00000137628	DDX60	4	168216293	168318807	protein_coding	460.7	0
ENSG00000121966	CXCR4	2	136114349	136118165	protein_coding	460.619	0
ENSG00000099999	RNF215	22	30368811	30421771	protein_coding	460.5	0
ENSG00000110628	SLC22A18	11	2899721	2925246	protein_coding	458.7	0
ENSG00000198354	DCAF12L2	X	126164531	126165951	protein_coding	457.8	0
ENSG00000129925	TMEM8A	16	370773	387113	protein_coding	457.343	0
ENSG00000137872	SEMA6D	15	47184101	47774223	protein_coding	456.913	0
ENSG00000128335	APOL2	22	36226203	36239954	protein_coding	456.7	0
ENSG00000124479	NDP	X	43948776	43973504	protein_coding	455.4	0
ENSG00000113108	APBB3	5	140558268	140593752	protein_coding	455.333	0
ENSG00000111676	ATN1	12	6924463	6942321	protein_coding	455.167	0
ENSG00000147174	ACRC	X	71578411	71613583	protein_coding	455	0
ENSG00000171864	PRND	20	4721910	4728460	protein_coding	454.6	0
ENSG00000180447	GAS1	9	86944363	86947189	protein_coding	454.5	0
ENSG00000132821	VSTM2L	20	37903104	37945350	protein_coding	453.5	0
ENSG00000142686	C1orf216	1	35713875	35719472	protein_coding	453	0
ENSG00000168758	SEMA4C	2	96859716	96870757	protein_coding	450.1	0
ENSG00000153294	ADGRF4	6	47685864	47722021	protein_coding	449.9	0
ENSG00000154655	L3MBTL4	18	5954706	6415237	protein_coding	449.182	0
ENSG00000159167	STC1	8	23841915	23854807	protein_coding	447.8	0
ENSG00000133142	TCEAL4	X	103576231	103587736	protein_coding	447.353	0
ENSG00000103249	CLCN7	16	1444934	1475580	protein_coding	446.638	0
ENSG00000160072	ATAD3B	1	1471769	1497848	protein_coding	446.538	0
ENSG00000135046	ANXA1	9	73151757	73170393	protein_coding	446.3	0
ENSG00000158859	ADAMTS4	1	161184308	161199056	protein_coding	445	0
ENSG00000152583	SPARCL1	4	87473335	87531061	protein_coding	444.9	0
ENSG00000162692	VCAM1	1	100719742	100739045	protein_coding	444.316	0
ENSG00000218336	TENM3	4	182143987	182803024	protein_coding	442.727	0
ENSG00000164889	SLC4A2	7	151057210	151076527	protein_coding	442.615	0
ENSG00000125746	EML2	19	45606994	45645629	protein_coding	442.267	0
ENSG00000123815	ADCK4	19	40691529	40718207	protein_coding	442.231	0
ENSG00000157350	ST3GAL2	16	70375978	70439237	protein_coding	440.192	0
ENSG00000092098	RNF31	14	24146683	24160661	protein_coding	438.3	0
ENSG00000142961	MOB3C	1	46607715	46616891	protein_coding	436.9	0
ENSG00000128283	CDC42EP1	22	37560447	37569405	protein_coding	436.7	0
ENSG00000090565	RAB11FIP3	16	425619	523011	protein_coding	434.893	0
ENSG00000140983	RHOT2	16	668086	674174	protein_coding	434.725	0
ENSG00000108352	RAPGEFL1	17	40177010	40195656	protein_coding	432.7	0
ENSG00000134853	PDGFRA	4	54229097	54298247	protein_coding	431.9	0
ENSG00000162415	ZSWIM5	1	45016399	45306209	protein_coding	431.75	0
ENSG00000129473	BCL2L2	14	23298790	23311759	protein_coding	431.519	0
ENSG00000071859	FAM50A	X	154444126	154450654	protein_coding	429.26	0
ENSG00000139645	ANKRD52	12	56237807	56258391	protein_coding	428.778	0
ENSG00000007541	PIGQ	16	566995	584136	protein_coding	428.619	0
ENSG00000134684	YARS	1	32775237	32818153	protein_coding	428.147	0
ENSG00000137842	TMEM62	15	43123279	43185146	protein_coding	426.9	0
ENSG00000240972	MIF	22	23894004	23895227	protein_coding	426.663	0
ENSG00000137094	DNAJB5	9	34989641	34998900	protein_coding	426.033	0
ENSG00000115602	IL1RL1	2	102311502	102352037	protein_coding	425.4	0
ENSG00000143126	CELSR2	1	109250019	109275750	protein_coding	425.4	0
ENSG00000196263	ZNF471	19	56507843	56530221	protein_coding	425.3	0
ENSG00000198142	SOWAHC	2	109614334	109618990	protein_coding	424.586	0
ENSG00000116157	GPX7	1	52602372	52609051	protein_coding	424	0
ENSG00000212747	FAM127C	X	135020504	135022529	protein_coding	423.8	0
ENSG00000257704	INAFM1	19	47274453	47275707	protein_coding	423.625	0
ENSG00000129538	RNASE1	14	20801228	20803278	protein_coding	423.5	0
ENSG00000145335	SNCA	4	89724099	89838315	protein_coding	423.4	0
ENSG00000148399	DPH7	9	137554904	137578935	protein_coding	421.7	0
ENSG00000127472	PLA2G5	1	20028179	20091190	protein_coding	419.5	0
ENSG00000106404	CLDN15	7	101232092	101238820	protein_coding	418.083	0
ENSG00000160233	LRRC3	21	44455486	44462196	protein_coding	416	0
ENSG00000006282	SPATA20	17	50543058	50555852	protein_coding	415.711	0
ENSG00000136305	CIDEB	14	24305096	24311430	protein_coding	415.688	0
ENSG00000163131	CTSS	1	150730196	150765957	protein_coding	415.643	0
ENSG00000110315	RNF141	11	10511678	10541230	protein_coding	415.111	0
ENSG00000069535	MAOB	X	43766611	43882447	protein_coding	415	0
ENSG00000134184	GSTM1	1	109687814	109709039	protein_coding	414.9	0
ENSG00000075213	SEMA3A	7	83955777	84492724	protein_coding	414.234	0
ENSG00000158792	SPATA2L	16	89696343	89701705	protein_coding	413.8	0
ENSG00000198963	RORB	9	74497365	74693177	protein_coding	413.6	0
ENSG00000095739	BAMBI	10	28677342	28682939	protein_coding	412.568	0
ENSG00000037757	MRI1	19	13764532	13774282	protein_coding	412.1	0
ENSG00000161996	WDR90	16	649311	667833	protein_coding	412.1	0
ENSG00000026950	BTN3A1	6	26402237	26415216	protein_coding	411.2	0
ENSG00000114738	MAPKAPK3	3	50611520	50649297	protein_coding	410.688	0
ENSG00000143387	CTSK	1	150796208	150808323	protein_coding	410.565	0
ENSG00000172137	CALB2	16	71358713	71390438	protein_coding	407.976	0
ENSG00000250479	CHCHD10	22	23765834	23768443	protein_coding	407.9	0
ENSG00000131016	AKAP12	6	151239999	151358557	protein_coding	407.455	0
ENSG00000176845	METRNL	17	83079691	83095119	protein_coding	406.125	0
ENSG00000058453	CROCC	1	16740273	16972979	protein_coding	404.8	0
ENSG00000185818	NAT8L	4	2059512	2069089	protein_coding	404.7	0
ENSG00000197629	MPEG1	11	59208510	59212951	protein_coding	404	0
ENSG00000101276	SLC52A3	20	760080	776015	protein_coding	403.8	0
ENSG00000182173	TSEN54	17	75516060	75524739	protein_coding	403.5	0
ENSG00000166592	RRAD	16	66921679	66925644	protein_coding	403.2	0
ENSG00000130038	CRACR2A	12	3606633	3764819	protein_coding	401.512	0
ENSG00000169271	HSPB3	5	54455601	54456384	protein_coding	400.8	0
ENSG00000169992	NLGN2	17	7404874	7419860	protein_coding	399.288	0
ENSG00000160326	SLC2A6	9	133471095	133479137	protein_coding	398.6	0
ENSG00000104805	NUCB1	19	48900050	48923372	protein_coding	397.755	0
ENSG00000164032	H2AFZ	4	99948086	99950388	protein_coding	397.65	0
ENSG00000070610	GBA2	9	35736866	35749228	protein_coding	397.011	0
ENSG00000155760	FZD7	2	202034587	202038445	protein_coding	396.636	0
ENSG00000155256	ZFYVE27	10	97737121	97760907	protein_coding	394.3	0
ENSG00000100612	DHRS7	14	60144120	60169856	protein_coding	393.706	0
ENSG00000185432	METTL7A	12	50923472	50932517	protein_coding	392.4	0
ENSG00000135446	CDK4	12	57747727	57756013	protein_coding	391.391	0
ENSG00000123609	NMI	2	151270465	151290057	protein_coding	391.1	0
ENSG00000139531	SUOX	12	55997180	56006641	protein_coding	390.3	0
ENSG00000165282	PIGO	9	35088688	35096601	protein_coding	390.13	0
ENSG00000100342	APOL1	22	36253010	36267530	protein_coding	389.7	0
ENSG00000107551	RASSF4	10	44959407	44995891	protein_coding	389.6	0
ENSG00000162981	FAM84A	2	14632686	14650814	protein_coding	388.4	0
ENSG00000141959	PFKL	21	44300051	44327376	protein_coding	388.268	0
ENSG00000172216	CEBPB	20	50190734	50192689	protein_coding	388.056	0
ENSG00000184194	GPR173	X	53049091	53080615	protein_coding	387.9	0
ENSG00000084652	TXLNA	1	32179686	32198285	protein_coding	387.662	0
ENSG00000170439	METTL7B	12	55681546	55684611	protein_coding	387.6	0
ENSG00000196440	ARMCX4	X	101418287	101533459	protein_coding	387.571	0
ENSG00000168899	VAMP5	2	85584408	85593412	protein_coding	386.7	0
ENSG00000152778	IFIT5	10	89414586	89421001	protein_coding	385.833	0
ENSG00000176108	CHMP6	17	80991598	81009517	protein_coding	385.615	0
ENSG00000170004	CHD3	17	7884806	7912760	protein_coding	385.368	0
ENSG00000161960	EIF4A1	17	7572706	7579005	protein_coding	384.273	0
ENSG00000198816	ZNF358	19	7515292	7521026	protein_coding	384.062	0
ENSG00000048140	TSPAN17	5	176647387	176659054	protein_coding	383.839	0
ENSG00000187134	AKR1C1	10	4963253	5107522	protein_coding	382.8	0
ENSG00000144115	THNSL2	2	88170295	88186636	protein_coding	382.8	0
ENSG00000101194	SLC17A9	20	62952647	62969585	protein_coding	382.15	0
ENSG00000074181	NOTCH3	19	15159038	15200981	protein_coding	381.1	0
ENSG00000176248	ANAPC2	9	137174784	137188549	protein_coding	380.828	0
ENSG00000137076	TLN1	9	35696948	35732395	protein_coding	380.528	0
ENSG00000198892	SHISA4	1	201888680	201892306	protein_coding	380.3	0
ENSG00000133134	BEX2	X	103309346	103311046	protein_coding	380.231	0
ENSG00000185324	CDK10	16	89680737	89696364	protein_coding	378.488	0
ENSG00000104824	HNRNPL	19	38836388	38852347	protein_coding	377.803	0
ENSG00000141026	MED9	17	17476986	17493226	protein_coding	376.4	0
ENSG00000185909	KLHDC8B	3	49171611	49176486	protein_coding	376.4	0
ENSG00000182916	TCEAL7	X	103330196	103332326	protein_coding	375.5	0
ENSG00000127129	EDN2	1	41478775	41484673	protein_coding	375.2	0
ENSG00000173349	SFT2D3	2	127701508	127705242	protein_coding	374.25	0
ENSG00000030110	BAK1	6	33572547	33580293	protein_coding	374	0
ENSG00000064989	CALCRL	2	187343129	187448460	protein_coding	373.8	0
ENSG00000068366	ACSL4	X	109624244	109733403	protein_coding	372.909	0
ENSG00000119986	AVPI1	10	97677424	97687323	protein_coding	372.863	0
ENSG00000185189	NRBP2	8	143833594	143840974	protein_coding	372.72	0
ENSG00000019991	HGF	7	81699006	81770438	protein_coding	372.692	0
ENSG00000150347	ARID5B	10	61901300	62096944	protein_coding	371.927	0
ENSG00000069399	BCL3	19	44747705	44760044	protein_coding	371.846	0
ENSG00000090382	LYZ	12	69348341	69354234	protein_coding	371.5	0
ENSG00000150687	PRSS23	11	86791059	86952910	protein_coding	370.143	0
ENSG00000164068	RNF123	3	49689499	49721529	protein_coding	369.762	0
ENSG00000165272	AQP3	9	33441154	33447611	protein_coding	369.75	0
ENSG00000179542	SLITRK4	X	143622790	143635777	protein_coding	369.3	0
ENSG00000127920	GNG11	7	93921699	93928610	protein_coding	368.8	0
ENSG00000050327	ARHGEF5	7	144355288	144380632	protein_coding	368.5	0
ENSG00000258839	MC1R	16	89912119	89920977	protein_coding	368.4	0
ENSG00000123143	PKN1	19	14433053	14471867	protein_coding	368.394	0
ENSG00000162729	IGSF8	1	160091340	160098943	protein_coding	368	0
ENSG00000130775	THEMIS2	1	27872543	27886685	protein_coding	367.867	0
ENSG00000074590	NUAK1	12	106063340	106140033	protein_coding	367.6	0
ENSG00000225828	FAM229A	1	32361270	32364278	protein_coding	366.7	0
ENSG00000135828	RNASEL	1	182573634	182589256	protein_coding	365.2	0
ENSG00000196961	AP2A1	19	49766968	49807113	protein_coding	364.619	0
ENSG00000136279	DBNL	7	44044640	44069456	protein_coding	363.841	0
ENSG00000131584	ACAP3	1	1292376	1309609	protein_coding	362.733	0
ENSG00000196923	PDLIM7	5	177483394	177497606	protein_coding	362.677	0
ENSG00000134769	DTNA	18	34493290	34891844	protein_coding	360	0
ENSG00000149532	CPSF7	11	61402641	61430031	protein_coding	359.65	0
ENSG00000126524	SBDS	7	66987677	66995601	protein_coding	359.581	0
ENSG00000103245	NARFL	16	729753	741329	protein_coding	359.412	0
ENSG00000012124	CD22	19	35319261	35347355	protein_coding	358.6	0
ENSG00000107968	MAP3K8	10	30433937	30461833	protein_coding	358.6	0
ENSG00000170231	FABP6	5	160187367	160238735	protein_coding	358.6	0
ENSG00000145214	DGKQ	4	958887	986895	protein_coding	358.4	0
ENSG00000182095	TNRC18	7	5306790	5425414	protein_coding	357.944	0
ENSG00000184678	HIST2H2BE	1	149842204	149886652	protein_coding	357.929	0
ENSG00000170801	HTRA3	4	8269765	8307111	protein_coding	357.724	0
ENSG00000072310	SREBF1	17	17810399	17837002	protein_coding	357.25	0
ENSG00000090975	PITPNM2	12	122983480	123150015	protein_coding	356.9	0
ENSG00000125430	HS3ST3B1	17	14301083	14349404	protein_coding	356.6	0
ENSG00000026559	KCNG1	20	51003656	51023129	protein_coding	355.7	0
ENSG00000175482	POLD4	11	67350777	67356972	protein_coding	355.5	0
ENSG00000105722	ERF	19	42247572	42255157	protein_coding	355.475	0
ENSG00000160284	SPATC1L	21	46161148	46184476	protein_coding	355.273	0
ENSG00000169242	EFNA1	1	155127460	155134857	protein_coding	354.3	0
ENSG00000127928	GNGT1	7	93591573	93911265	protein_coding	354.2	0
ENSG00000167702	KIFC2	8	144466043	144474202	protein_coding	354.105	0
ENSG00000152527	PLEKHH2	2	43637273	43767987	protein_coding	353.951	0
ENSG00000213694	S1PR3	9	88991447	89005010	protein_coding	353.7	0
ENSG00000100359	SGSM3	22	40370591	40410289	protein_coding	353.674	0
ENSG00000179588	ZFPM1	16	88453317	88537016	protein_coding	353.667	0
ENSG00000084734	GCKR	2	27496842	27523684	protein_coding	353.235	0
ENSG00000087250	MT3	16	56589074	56591088	protein_coding	352.435	0
ENSG00000169957	ZNF768	16	30524001	30526821	protein_coding	352.05	0
ENSG00000104325	DECR1	8	90001405	90052092	protein_coding	352	0
ENSG00000122490	PQLC1	18	79902420	79951664	protein_coding	351.488	0
ENSG00000162654	GBP4	1	89181148	89198932	protein_coding	351.3	0
ENSG00000168487	BMP1	8	22164736	22212326	protein_coding	351.08	0
ENSG00000169213	RAB3B	1	51907956	51990764	protein_coding	349.533	0
ENSG00000119535	CSF3R	1	36466043	36483278	protein_coding	349.2	0
ENSG00000091986	CCDC80	3	112596794	112649530	protein_coding	348.077	0
ENSG00000166741	NNMT	11	114257787	114313285	protein_coding	346.4	0
ENSG00000136048	DRAM1	12	101877351	102012130	protein_coding	346.147	0
ENSG00000049089	COL9A2	1	40300487	40317816	protein_coding	346.1	0
ENSG00000100994	PYGB	20	25248069	25298014	protein_coding	344.381	0
ENSG00000171813	PWWP2B	10	132397168	132417863	protein_coding	343.25	0
ENSG00000170379	TCAF2	7	143620950	143730409	protein_coding	340.786	0
ENSG00000112972	HMGCS1	5	43289395	43313512	protein_coding	340.559	0
ENSG00000072042	RDH11	14	67676801	67695814	protein_coding	340.511	0
ENSG00000061656	SPAG4	20	35615892	35621049	protein_coding	339.3	0
ENSG00000071575	TRIB2	2	12716889	12742734	protein_coding	338.956	0
ENSG00000197296	FITM2	20	44302838	44311169	protein_coding	338.75	0
ENSG00000137411	VARS2	6	30908242	30926459	protein_coding	338.625	0
ENSG00000155111	CDK19	6	110609978	110815958	protein_coding	337.836	0
ENSG00000130175	PRKCSH	19	11435288	11450968	protein_coding	337.569	0
ENSG00000198455	ZXDB	X	57591652	57597545	protein_coding	337.357	0
ENSG00000159792	PSKH1	16	67893272	67929678	protein_coding	337.051	0
ENSG00000159496	RGL4	22	23688136	23699176	protein_coding	337	0
ENSG00000167549	CORO6	17	29614756	29622907	protein_coding	337	0
ENSG00000181234	TMEM132C	12	128267403	128707915	protein_coding	336.949	0
ENSG00000159335	PTMS	12	6765516	6770952	protein_coding	336.914	0
ENSG00000132530	XAF1	17	6755447	6775647	protein_coding	335.6	0
ENSG00000090097	PCBP4	3	51957454	51974016	protein_coding	335.062	0
ENSG00000126391	FRMD8	11	65386599	65413525	protein_coding	334.908	0
ENSG00000104833	TUBB4A	19	6494319	6502848	protein_coding	334	0
ENSG00000180902	D2HGDH	2	241734579	241768816	protein_coding	333.955	0
ENSG00000197019	SERTAD1	19	40421592	40426025	protein_coding	333.846	0
ENSG00000222009	BTBD19	1	44808482	44815585	protein_coding	333.278	0
ENSG00000197774	EME2	16	1773207	1781708	protein_coding	333.103	0
ENSG00000137726	FXYD6	11	117836976	117877486	protein_coding	333	0
ENSG00000134590	FAM127A	X	135032366	135033546	protein_coding	333	0
ENSG00000183722	LHFP	13	39342892	39603528	protein_coding	332.885	0
ENSG00000125637	PSD4	2	113157325	113209396	protein_coding	332.5	0
ENSG00000139192	TAPBPL	12	6451690	6466517	protein_coding	331.6	0
ENSG00000185483	ROR1	1	63774022	64181498	protein_coding	330.75	0
ENSG00000144476	ACKR3	2	236567787	236582358	protein_coding	330.6	0
ENSG00000188211	NCR3LG1	11	17351726	17377341	protein_coding	329.875	0
ENSG00000197249	SERPINA1	14	94376747	94390693	protein_coding	329.6	0
ENSG00000204267	TAP2	6	32821833	32838780	protein_coding	329.6	0
ENSG00000129968	ABHD17A	19	1876810	1885547	protein_coding	329.286	0
ENSG00000221963	APOL6	22	35648395	35668409	protein_coding	328.25	0
ENSG00000102780	DGKH	13	42040036	42256578	protein_coding	327.727	0
ENSG00000173530	TNFRSF10D	8	23135588	23164030	protein_coding	327	0
ENSG00000115275	MOGS	2	74461057	74465410	protein_coding	326.982	0
ENSG00000118508	RAB32	6	146543693	146554965	protein_coding	326.6	0
ENSG00000104524	PYCRL	8	143603913	143609773	protein_coding	326.4	0
ENSG00000182141	ZNF708	19	21221500	21329425	protein_coding	325.9	0
ENSG00000124875	CXCL6	4	73836497	73849064	protein_coding	325.8	0
ENSG00000116962	NID1	1	235975830	236065162	protein_coding	325.737	0
ENSG00000170049	KCNAB3	17	7921859	7929803	protein_coding	325.2	0
ENSG00000115255	REEP6	19	1490747	1497927	protein_coding	324.841	0
ENSG00000105737	GRIK5	19	41998321	42069498	protein_coding	324.714	0
ENSG00000189171	S100A13	1	153618787	153631360	protein_coding	324.7	0
ENSG00000089060	SLC8B1	12	113298759	113359493	protein_coding	324.615	0
ENSG00000178947	SMIM10L2A	X	135421943	135428074	protein_coding	324.3	0
ENSG00000178719	GRINA	8	143990058	143993415	protein_coding	324.203	0
ENSG00000146278	PNRC1	6	89080751	89085160	protein_coding	324.188	0
ENSG00000126759	CFP	X	47624213	47630305	protein_coding	323.7	0
ENSG00000128159	TUBGCP6	22	50217689	50244992	protein_coding	323.339	0
ENSG00000086504	MRPL28	16	367384	370527	protein_coding	322.959	0
ENSG00000215041	NEURL4	17	7315628	7329393	protein_coding	322.133	0
ENSG00000161618	ALDH16A1	19	49453169	49471048	protein_coding	321.846	0
ENSG00000165915	SLC39A13	11	47407132	47416501	protein_coding	321.034	0
ENSG00000099385	BCL7C	16	30833626	30894960	protein_coding	321	0
ENSG00000101493	ZNF516	18	76358190	76495190	protein_coding	320.559	0
ENSG00000100321	SYNGR1	22	39349925	39385588	protein_coding	320.227	0
ENSG00000197712	FAM114A1	4	38867677	38945739	protein_coding	320	0
ENSG00000130224	LRCH2	X	115110616	115234072	protein_coding	319.6	0
ENSG00000088882	CPXM1	20	2794069	2800637	protein_coding	319.4	0
ENSG00000103485	QPRT	16	29679008	29698699	protein_coding	319.4	0
ENSG00000092621	PHGDH	1	119659798	119744215	protein_coding	318.6	0
ENSG00000187601	MAGEH1	X	55452105	55453566	protein_coding	317.9	0
ENSG00000167291	TBC1D16	17	79932343	80035848	protein_coding	317.69	0
ENSG00000141258	SGSM2	17	2337498	2381058	protein_coding	317.681	0
ENSG00000196372	ASB13	10	5638867	5666595	protein_coding	317.4	0
ENSG00000169122	FAM110B	8	57994509	58204279	protein_coding	316.9	0
ENSG00000114166	KAT2B	3	20040023	20154404	protein_coding	316.231	0
ENSG00000102225	CDK16	X	47217860	47229997	protein_coding	316.03	0
ENSG00000094631	HDAC6	X	48801377	48824982	protein_coding	315.829	0
ENSG00000203772	SPRN	10	133420666	133424572	protein_coding	315.3	0
ENSG00000127415	IDUA	4	986997	1004506	protein_coding	314.5	0
ENSG00000134698	AGO4	1	35808172	35857890	protein_coding	314.333	0
ENSG00000149948	HMGA2	12	65824131	65966295	protein_coding	313.4	0
ENSG00000173531	MST1	3	49683947	49689501	protein_coding	313	0
ENSG00000254402	LRRC24	8	144522377	144527032	protein_coding	312.636	0
ENSG00000178538	CA8	8	60187347	60281412	protein_coding	312.4	0
ENSG00000185561	TLCD2	17	1702790	1710438	protein_coding	312.167	0
ENSG00000114698	PLSCR4	3	146192339	146251179	protein_coding	311.576	0
ENSG00000099899	TRMT2A	22	20111866	20117392	protein_coding	311.273	0
ENSG00000215252	GOLGA8B	15	34525207	34588503	protein_coding	310.952	0
ENSG00000173193	PARP14	3	122680618	122730840	protein_coding	309.548	0
ENSG00000169016	E2F6	2	11444375	11466177	protein_coding	309.385	0
ENSG00000186174	BCL9L	11	118893875	118925608	protein_coding	309.308	0
ENSG00000169026	MFSD7	4	681829	689441	protein_coding	309	0
ENSG00000137504	CREBZF	11	85659708	85682908	protein_coding	308.529	0
ENSG00000134884	ARGLU1	13	106541673	106568164	protein_coding	308.208	0
ENSG00000178773	CPNE7	16	89575768	89597246	protein_coding	307.562	0
ENSG00000214655	ZSWIM8	10	73785582	73801797	protein_coding	307.533	0
ENSG00000183578	TNFAIP8L3	15	51056598	51105276	protein_coding	307.2	0
ENSG00000206262	FOXL2NB	3	138947234	138953451	protein_coding	307	0
ENSG00000204394	VARS	6	31777518	31795953	protein_coding	306.628	0
ENSG00000196943	NOP9	14	24299862	24309124	protein_coding	306.045	0
ENSG00000114853	ZBTB47	3	42653684	42665854	protein_coding	305.8	0
ENSG00000101825	MXRA5	X	3308565	3346641	protein_coding	305.8	0
ENSG00000047230	CTPS2	X	16588003	16712936	protein_coding	305.267	0
ENSG00000127863	TNFRSF19	13	23570370	23676104	protein_coding	305.2	0
ENSG00000205978	NYNRIN	14	24398786	24419288	protein_coding	304.4	0
ENSG00000160932	LY6E	8	143017982	143023832	protein_coding	304.302	0
ENSG00000105327	BBC3	19	47220822	47232766	protein_coding	303.9	0
ENSG00000122420	PTGFR	1	78303884	78539749	protein_coding	303.9	0
ENSG00000178802	MPI	15	74890005	74902219	protein_coding	303.642	0
ENSG00000136378	ADAMTS7	15	78759203	78811431	protein_coding	302.9	0
ENSG00000236609	ZNF853	7	6615617	6624290	protein_coding	302.9	0
ENSG00000196208	GREB1	2	11482341	11642788	protein_coding	302.741	0
ENSG00000157617	C2CD2	21	41885112	41953890	protein_coding	302.709	0
ENSG00000124507	PACSIN1	6	34466061	34535231	protein_coding	302.5	0
ENSG00000068137	PLEKHH3	17	42667914	42676994	protein_coding	302.091	0
ENSG00000121716	PILRB	7	100352176	100367733	protein_coding	301.9	0
ENSG00000145247	OCIAD2	4	48885019	48906937	protein_coding	301.75	0
ENSG00000054690	PLEKHH1	14	67533301	67589612	protein_coding	301.727	0
ENSG00000174749	C4orf32	4	112145397	112195256	protein_coding	301.6	0
ENSG00000146386	ABRACL	6	139028682	139043302	protein_coding	301.353	0
ENSG00000161904	LEMD2	6	33771202	33789136	protein_coding	301.244	0
ENSG00000127586	CHTF18	16	788046	800737	protein_coding	301.2	0
ENSG00000138316	ADAMTS14	10	70672803	70762441	protein_coding	300.914	0
ENSG00000006534	ALDH3B1	11	68008578	68029282	protein_coding	300.6	0
ENSG00000120738	EGR1	5	138465490	138469315	protein_coding	300.54	0
ENSG00000116985	BMP8B	1	39757182	39788861	protein_coding	299.692	0
ENSG00000144935	TRPC1	3	142724074	142807888	protein_coding	299.424	0
ENSG00000112242	E2F3	6	20401906	20493715	protein_coding	299	0
ENSG00000198960	ARMCX6	X	101615118	101618001	protein_coding	298.4	0
ENSG00000123329	ARHGAP9	12	57472255	57488814	protein_coding	298.385	0
ENSG00000142046	TMEM91	19	41350911	41384083	protein_coding	298.353	0
ENSG00000163040	CCDC74A	2	131527675	131533666	protein_coding	298	0
ENSG00000130707	ASS1	9	130444929	130501274	protein_coding	297.4	0
ENSG00000173511	VEGFB	11	64234538	64238793	protein_coding	297.138	0
ENSG00000185950	IRS2	13	109752698	109786568	protein_coding	296.871	0
ENSG00000198464	ZNF480	19	52297177	52325922	protein_coding	296.7	0
ENSG00000166189	HPS6	10	102065390	102068038	protein_coding	295.5	0
ENSG00000172828	CES3	16	66961237	66975148	protein_coding	295.2	0
ENSG00000148218	ALAD	9	113386317	113401333	protein_coding	295.01	0
ENSG00000157193	LRP8	1	53242364	53328070	protein_coding	294.833	0
ENSG00000223865	HLA-DPB1	6	33075926	33087201	protein_coding	294.7	0
ENSG00000185813	PCYT2	17	81900965	81911464	protein_coding	294.423	0
ENSG00000049283	EPN3	17	50532543	50543750	protein_coding	294.273	0
ENSG00000130204	TOMM40	19	44890569	44903689	protein_coding	294.135	0
ENSG00000213859	KCTD11	17	7351889	7354944	protein_coding	293.647	0
ENSG00000183963	SMTN	22	31064105	31104757	protein_coding	293.6	0
ENSG00000170604	IRF2BP1	19	45883607	45886170	protein_coding	292.933	0
ENSG00000139372	TDG	12	103965804	103988874	protein_coding	292.625	0
ENSG00000178301	AQP11	11	77589391	77610355	protein_coding	292.538	0
ENSG00000171476	HOPX	4	56647988	56681899	protein_coding	292.2	0
ENSG00000146587	RBAK	7	5045821	5069488	protein_coding	292.15	0
ENSG00000138650	PCDH10	4	133149315	133208606	protein_coding	292.1	0
ENSG00000108379	WNT3	17	46762506	46833154	protein_coding	291.875	0
ENSG00000196739	COL27A1	9	114155560	114312511	protein_coding	291.091	0
ENSG00000186416	NKRF	X	119588337	119605895	protein_coding	290.9	0
ENSG00000105612	DNASE2	19	12875211	12881468	protein_coding	290.731	0
ENSG00000172936	MYD88	3	38138478	38143022	protein_coding	289.481	0
ENSG00000143319	ISG20L2	1	156721891	156728799	protein_coding	288.185	0
ENSG00000142192	APP	21	25880550	26171128	protein_coding	287.382	0
ENSG00000104332	SFRP1	8	41261958	41309497	protein_coding	286.667	0
ENSG00000185507	IRF7	11	612553	615999	protein_coding	286.4	0
ENSG00000167394	ZNF668	16	31060843	31074320	protein_coding	285.5	0
ENSG00000118526	TCF21	6	133889138	133895553	protein_coding	285.3	0
ENSG00000142102	ATHL1	11	289135	296107	protein_coding	283.9	0
ENSG00000185022	MAFF	22	38200767	38216511	protein_coding	283.782	0
ENSG00000149499	EML3	11	62602218	62612765	protein_coding	282.822	0
ENSG00000104361	NIPAL2	8	98189833	98294393	protein_coding	282.6	0
ENSG00000176842	IRX5	16	54930862	54934485	protein_coding	281.8	0
ENSG00000178662	CSRNP3	2	165469647	165689407	protein_coding	281.167	0
ENSG00000130522	JUND	19	18279760	18281622	protein_coding	280.79	0
ENSG00000138496	PARP9	3	122527924	122564577	protein_coding	280.692	0
ENSG00000088881	EBF4	20	2692878	2760108	protein_coding	280.462	0
ENSG00000243449	C4orf48	4	2041993	2043970	protein_coding	279.273	0
ENSG00000113494	PRLR	5	35048756	35230589	protein_coding	279.068	0
ENSG00000125733	TRIP10	19	6737925	6751526	protein_coding	278.862	0
ENSG00000188760	TMEM198	2	219543663	219550595	protein_coding	278.8	0
ENSG00000128000	ZNF780B	19	40028260	40056209	protein_coding	278.5	0
ENSG00000140678	ITGAX	16	31355134	31382997	protein_coding	277.636	0
ENSG00000183779	ZNF703	8	37695751	37700021	protein_coding	277.6	0
ENSG00000123989	CHPF	2	219538947	219543787	protein_coding	276.541	0
ENSG00000184584	TMEM173	5	139475534	139482935	protein_coding	276.3	0
ENSG00000112655	PTK7	6	43076268	43161719	protein_coding	275.556	0
ENSG00000109790	KLHL5	4	39045039	39126857	protein_coding	275.528	0
ENSG00000204103	MAFB	20	40685848	40689240	protein_coding	275.182	0
ENSG00000204305	AGER	6	32180968	32184324	protein_coding	275	0
ENSG00000103876	FAH	15	80152490	80186946	protein_coding	274.182	0
ENSG00000110074	FOXRED1	11	126269055	126278131	protein_coding	273.667	0
ENSG00000085265	FCN1	9	134905890	134917963	protein_coding	273.2	0
ENSG00000186350	RXRA	9	134317098	134440585	protein_coding	273.15	0
ENSG00000142632	ARHGEF19	1	16197854	16212609	protein_coding	273	0
ENSG00000162542	TMCO4	1	19682213	19799945	protein_coding	272.9	0
ENSG00000174705	SH3PXD2B	5	172325181	172454523	protein_coding	272.867	0
ENSG00000106009	BRAT1	7	2537877	2555727	protein_coding	272.656	0
ENSG00000165458	INPPL1	11	72223701	72239105	protein_coding	272.554	0
ENSG00000161642	ZNF385A	12	54369133	54391298	protein_coding	272.4	0
ENSG00000065183	WDR3	1	117929720	117966542	protein_coding	272.161	0
ENSG00000135439	AGAP2	12	57723761	57742157	protein_coding	272	0
ENSG00000089057	SLC23A2	20	4852356	5010293	protein_coding	271.435	0
ENSG00000181191	PJA1	X	69160851	69165793	protein_coding	271.114	0
ENSG00000161547	SRSF2	17	76734115	76737374	protein_coding	270.991	0
ENSG00000171659	GPR34	X	41688973	41697277	protein_coding	270.9	0
ENSG00000109472	CPE	4	165361194	165498320	protein_coding	269.538	0
ENSG00000176928	GCNT4	5	75025346	75030899	protein_coding	269.5	0
ENSG00000173545	ZNF622	5	16451519	16465792	protein_coding	268.273	0
ENSG00000158773	USF1	1	161039251	161045977	protein_coding	267.514	0
ENSG00000137944	CCBL2	1	88935773	88992953	protein_coding	266.438	0
ENSG00000101255	TRIB3	20	362835	397559	protein_coding	265.9	0
ENSG00000164308	ERAP2	5	96875939	96919716	protein_coding	265.8	0
ENSG00000102871	TRADD	16	67154180	67160298	protein_coding	265.182	0
ENSG00000124508	BTN2A2	6	26383096	26394874	protein_coding	265.1	0
ENSG00000148803	FUOM	10	133355154	133358035	protein_coding	264.5	0
ENSG00000239264	TXNDC5	6	7881517	7910814	protein_coding	264.3	0
ENSG00000149115	TNKS1BP1	11	57299638	57324952	protein_coding	264	0
ENSG00000100726	TELO2	16	1493344	1510457	protein_coding	263.229	0
ENSG00000166483	WEE1	11	9573681	9593457	protein_coding	263	0
ENSG00000170458	CD14	5	140631728	140633701	protein_coding	262.8	0
ENSG00000136111	TBC1D4	13	75284665	75482114	protein_coding	262.703	0
ENSG00000143248	RGS5	1	163111121	163321791	protein_coding	262.4	0
ENSG00000131019	ULBP3	6	150063150	150069095	protein_coding	262.1	0
ENSG00000197226	TBC1D9B	5	179862066	179907859	protein_coding	261.641	0
ENSG00000204642	HLA-F	6	29722775	29738528	protein_coding	261.4	0
ENSG00000174684	B4GAT1	11	66345372	66347692	protein_coding	261.357	0
ENSG00000008517	IL32	16	3065297	3082192	protein_coding	260.9	0
ENSG00000134575	ACP2	11	47239302	47248906	protein_coding	259.854	0
ENSG00000017483	SLC38A5	X	48458537	48470256	protein_coding	259	0
ENSG00000158106	RHPN1	8	143368855	143384220	protein_coding	258.545	0
ENSG00000240184	PCDHGC3	5	141475947	141512979	protein_coding	258.5	0
ENSG00000117226	GBP3	1	89006666	89022894	protein_coding	258.5	0
ENSG00000079435	LIPE	19	42401507	42427426	protein_coding	258.412	0
ENSG00000063587	ZNF275	X	153334155	153360110	protein_coding	258.322	0
ENSG00000135763	URB2	1	229626234	229660199	protein_coding	258.304	0
ENSG00000213199	ASIC3	7	151048292	151052756	protein_coding	257.571	0
ENSG00000143774	GUK1	1	228139962	228148984	protein_coding	257.531	0
ENSG00000100889	PCK2	14	24094053	24110598	protein_coding	257.4	0
ENSG00000115267	IFIH1	2	162267079	162318703	protein_coding	257.3	0
ENSG00000167772	ANGPTL4	19	8363289	8374373	protein_coding	257.212	0
ENSG00000205336	ADGRG1	16	57610652	57665580	protein_coding	255.148	0
ENSG00000163702	IL17RC	3	9917074	9933630	protein_coding	254.647	0
ENSG00000089639	GMIP	19	19629476	19643667	protein_coding	254.6	0
ENSG00000115935	WIPF1	2	174559572	174682916	protein_coding	253.36	0
ENSG00000115828	QPCT	2	37344574	37373322	protein_coding	253.3	0
ENSG00000041880	PARP3	3	51942345	51948867	protein_coding	252.4	0
ENSG00000110344	UBE4A	11	118359585	118399211	protein_coding	252.28	0
ENSG00000113721	PDGFRB	5	150113837	150155872	protein_coding	252	0
ENSG00000126243	LRFN3	19	35935358	35945767	protein_coding	251.615	0
ENSG00000147027	TMEM47	X	34627064	34657288	protein_coding	251.6	0
ENSG00000102390	PBDC1	X	76172936	76178204	protein_coding	250.667	0
ENSG00000125534	PPDPF	20	63520724	63522206	protein_coding	250.473	0
ENSG00000167996	FTH1	11	61959718	61967660	protein_coding	250.075	0
ENSG00000176903	PNMA1	14	73711783	73714372	protein_coding	249.537	0
ENSG00000169047	IRS1	2	226731317	226799759	protein_coding	249.416	0
ENSG00000226742	HSBP1L1	18	79964561	79970822	protein_coding	249.2	0
ENSG00000127951	FGL2	7	77193371	77199826	protein_coding	249.1	0
ENSG00000165996	HACD1	10	17589032	17617377	protein_coding	249.091	0
ENSG00000143851	PTPN7	1	202147013	202161588	protein_coding	249	0
ENSG00000175634	RPS6KB2	11	67428460	67435408	protein_coding	248.975	0
ENSG00000198931	APRT	16	88809339	88811944	protein_coding	248.738	0
ENSG00000185122	HSF1	8	144291591	144314722	protein_coding	248.687	0
ENSG00000147124	ZNF41	X	47445879	47482946	protein_coding	248.647	0
ENSG00000075426	FOSL2	2	28392448	28417312	protein_coding	248.564	0
ENSG00000173638	SLC19A1	21	45493572	45544411	protein_coding	248.288	0
ENSG00000167778	SPRYD3	12	53064316	53079420	protein_coding	248.243	0
ENSG00000143891	GALM	2	38665910	38741237	protein_coding	248.12	0
ENSG00000137070	IL11RA	9	34650702	34661892	protein_coding	248.1	0
ENSG00000149925	ALDOA	16	30053090	30070457	protein_coding	247.295	0
ENSG00000092096	SLC22A17	14	23346306	23352912	protein_coding	246.8	0
ENSG00000116455	WDR77	1	111439890	111449376	protein_coding	246.773	0
ENSG00000112562	SMOC2	6	168441151	168673445	protein_coding	246.705	0
ENSG00000178921	PFAS	17	8247618	8270491	protein_coding	245.233	0
ENSG00000186297	GABRA5	15	26866363	26949207	protein_coding	245.2	0
ENSG00000156103	MMP16	8	88032009	88328025	protein_coding	244.769	0
ENSG00000247596	TWF2	3	52228610	52239260	protein_coding	244.739	0
ENSG00000005700	IBTK	6	82169983	82247754	protein_coding	244.643	0
ENSG00000160307	S100B	21	46598962	46605208	protein_coding	244.5	0
ENSG00000091490	SEL1L3	4	25747427	25863760	protein_coding	244	0
ENSG00000243978	RGAG1	X	110358816	110456334	protein_coding	243.953	0
ENSG00000150893	FREM2	13	38687129	38887131	protein_coding	243.727	0
ENSG00000105711	SCN1B	19	35030684	35040448	protein_coding	243.7	0
ENSG00000160469	BRSK1	19	55282072	55312533	protein_coding	243.182	0
ENSG00000116260	QSOX1	1	180154834	180204030	protein_coding	243.049	0
ENSG00000213398	LCAT	16	67939750	67944131	protein_coding	242.6	0
ENSG00000240771	ARHGEF25	12	57610180	57619379	protein_coding	242.2	0
ENSG00000177409	SAMD9L	7	93130055	93148369	protein_coding	242.2	0
ENSG00000161509	GRIN2C	17	74842023	74861504	protein_coding	242	0
ENSG00000132965	ALOX5AP	13	30713478	30764426	protein_coding	241.7	0
ENSG00000163563	MNDA	1	158831317	158849506	protein_coding	241.6	0
ENSG00000130749	ZC3H4	19	47064187	47113752	protein_coding	241.296	0
ENSG00000106636	YKT6	7	44200968	44214294	protein_coding	241.25	0
ENSG00000004399	PLXND1	3	129555175	129606818	protein_coding	240.853	0
ENSG00000163686	ABHD6	3	58237506	58295693	protein_coding	240.097	0
ENSG00000213445	SIPA1	11	65585395	65650930	protein_coding	240	0
ENSG00000159714	ZDHHC1	16	67394419	67416833	protein_coding	239.8	0
ENSG00000213246	SUPT4H1	17	58345175	58353093	protein_coding	238.833	0
ENSG00000112874	NUDT12	5	103548855	103562793	protein_coding	238.462	0
ENSG00000001630	CYP51A1	7	92112151	92142952	protein_coding	237.786	0
ENSG00000049130	KITLG	12	88492793	88580851	protein_coding	237	0
ENSG00000099821	POLRMT	19	617224	633604	protein_coding	236.433	0
ENSG00000135750	KCNK1	1	233614004	233672512	protein_coding	236	0
ENSG00000134318	ROCK2	2	11179761	11348330	protein_coding	235.986	0
ENSG00000134815	DHX34	19	47349281	47382704	protein_coding	235.963	0
ENSG00000068724	TTC7A	2	46916157	47076137	protein_coding	235.897	0
ENSG00000271601	LIX1L	1	145933423	145958001	protein_coding	235.615	0
ENSG00000104059	FAM189A1	15	29120254	29570723	protein_coding	235.217	0
ENSG00000174307	PHLDA3	1	201464383	201469237	protein_coding	234.727	0
ENSG00000109654	TRIM2	4	153152342	153339320	protein_coding	234.462	0
ENSG00000105643	ARRDC2	19	18001132	18014102	protein_coding	234.294	0
ENSG00000183597	TANGO2	22	20017014	20065926	protein_coding	234.25	0
ENSG00000102699	PARP4	13	24420926	24512810	protein_coding	233.933	0
ENSG00000197162	ZNF785	16	30573740	30585771	protein_coding	233.917	0
ENSG00000152518	ZFP36L2	2	43222402	43226609	protein_coding	233.658	0
ENSG00000139874	SSTR1	14	38207999	38213067	protein_coding	233.6	0
ENSG00000116815	CD58	1	116514535	116571039	protein_coding	233.6	0
ENSG00000204498	NFKBIL1	6	31546870	31558829	protein_coding	233.2	0
ENSG00000185339	TCN2	22	30606838	30627278	protein_coding	233	0
ENSG00000110446	SLC15A3	11	60937083	60952530	protein_coding	232.6	0
ENSG00000130881	LRP3	19	33177603	33208867	protein_coding	232.5	0
ENSG00000164823	OSGIN2	8	89901859	89927888	protein_coding	232.372	0
ENSG00000169750	RAC3	17	82031624	82034204	protein_coding	232.3	0
ENSG00000177875	CCDC184	12	48183584	48185926	protein_coding	232.231	0
ENSG00000166147	FBN1	15	48408306	48645849	protein_coding	231.752	0
ENSG00000165688	PMPCA	9	136410570	136423761	protein_coding	231.507	0
ENSG00000048342	CC2D2A	4	15469865	15601557	protein_coding	231.5	0
ENSG00000198925	ATG9A	2	219209772	219229717	protein_coding	231.451	0
ENSG00000162139	NEU3	11	74988134	75018893	protein_coding	230.6	0
ENSG00000127220	ABHD8	19	17292131	17310236	protein_coding	230.5	0
ENSG00000122386	ZNF205	16	3112560	3120517	protein_coding	230.5	0
ENSG00000197580	BCO2	11	112175467	112224699	protein_coding	229.9	0
ENSG00000002933	TMEM176A	7	150800403	150805120	protein_coding	229.9	0
ENSG00000013583	HEBP1	12	12974864	13000273	protein_coding	229.643	0
ENSG00000148334	PTGES2	9	128120693	128128462	protein_coding	229.367	0
ENSG00000124749	COL21A1	6	56056590	56394094	protein_coding	229.3	0
ENSG00000187961	KLHL17	1	960587	965715	protein_coding	229.286	0
ENSG00000213096	ZNF254	19	24033405	24129961	protein_coding	229	0
ENSG00000145349	CAMK2D	4	113451032	113761927	protein_coding	228.425	0
ENSG00000173156	RHOD	11	67056818	67072013	protein_coding	228.3	0
ENSG00000182473	EXOC7	17	76081017	76121576	protein_coding	227.486	0
ENSG00000177096	FAM109B	22	42074251	42079441	protein_coding	227.4	0
ENSG00000162526	TSSK3	1	32351521	32364312	protein_coding	227.1	0
ENSG00000213719	CLIC1	6	31730581	31739763	protein_coding	226.914	0
ENSG00000229809	ZNF688	16	30569346	30572734	protein_coding	226.6	0
ENSG00000012211	PRICKLE3	X	49175264	49186528	protein_coding	226.3	0
ENSG00000198682	PAPSS2	10	87659613	87747705	protein_coding	225.806	0
ENSG00000163071	SPATA18	4	52051331	52097292	protein_coding	225.727	0
ENSG00000184261	KCNK12	2	47516581	47570939	protein_coding	225.615	0
ENSG00000185215	TNFAIP2	14	103123442	103137439	protein_coding	225.3	0
ENSG00000239305	RNF103	2	86603393	86623866	protein_coding	224.467	0
ENSG00000197136	PCNXL3	11	65615773	65637439	protein_coding	224.29	0
ENSG00000160803	UBQLN4	1	156035301	156053794	protein_coding	224.234	0
ENSG00000206561	COLQ	3	15450133	15521751	protein_coding	224.2	0
ENSG00000170581	STAT2	12	56341597	56360155	protein_coding	224.13	0
ENSG00000180573	HIST1H2AC	6	26124145	26139116	protein_coding	224.1	0
ENSG00000088888	MAVS	20	3846799	3876123	protein_coding	223.972	0
ENSG00000168010	ATG16L2	11	72814308	72843674	protein_coding	223.651	0
ENSG00000013588	GPRC5A	12	12890782	12917937	protein_coding	223.646	0
ENSG00000196422	PPP1R26	9	135479079	135488893	protein_coding	223.3	0
ENSG00000250067	YJEFN3	19	19528861	19537581	protein_coding	223.2	0
ENSG00000123338	NCKAP1L	12	54497711	54548238	protein_coding	223.2	0
ENSG00000102882	MAPK3	16	30114105	30123506	protein_coding	223.184	0
ENSG00000168961	LGALS9	17	27629798	27649560	protein_coding	222.7	0
ENSG00000139793	MBNL2	13	97221434	97394120	protein_coding	222.199	0
ENSG00000121691	CAT	11	34438925	34472062	protein_coding	222.19	0
ENSG00000142279	WTIP	19	34481638	34512304	protein_coding	222.125	0
ENSG00000183798	EMILIN3	20	41359966	41366827	protein_coding	222.1	0
ENSG00000167992	VWCE	11	61258286	61295424	protein_coding	221.9	0
ENSG00000163879	DNALI1	1	37556919	37566857	protein_coding	221.475	0
ENSG00000160703	NLRX1	11	119166568	119184016	protein_coding	221.4	0
ENSG00000179715	PCED1B	12	47079603	47236662	protein_coding	221.3	0
ENSG00000136448	NMT1	17	45051610	45109016	protein_coding	221.296	0
ENSG00000179627	ZBTB42	14	104800596	104804712	protein_coding	221.2	0
ENSG00000010327	STAB1	3	52495338	52524495	protein_coding	221.087	0
ENSG00000180776	ZDHHC20	13	21372573	21459370	protein_coding	220.908	0
ENSG00000134333	LDHA	11	18394388	18408425	protein_coding	220.76	0
ENSG00000111077	TNS2	12	53046969	53064372	protein_coding	219.875	0
ENSG00000178033	FAM26E	6	116511646	116524792	protein_coding	219.3	0
ENSG00000033100	CHPF2	7	151232489	151238827	protein_coding	219.273	0
ENSG00000070614	NDST1	5	150485818	150558211	protein_coding	219.252	0
ENSG00000092094	OSGEP	14	20446411	20455105	protein_coding	219.13	0
ENSG00000158966	CACHD1	1	64470792	64693058	protein_coding	218.773	0
ENSG00000204272	LINC01420	X	56729259	56818380	protein_coding	217.556	0
ENSG00000171105	INSR	19	7112255	7294034	protein_coding	217.16	0
ENSG00000143409	FAM63A	1	150996086	151008375	protein_coding	217	0
ENSG00000239857	GET4	7	876552	896436	protein_coding	216.6	0
ENSG00000111801	BTN3A3	6	26440472	26453415	protein_coding	216.4	0
ENSG00000125740	FOSB	19	45467995	45475179	protein_coding	216.026	0
ENSG00000101856	PGRMC1	X	119236245	119244466	protein_coding	216.024	0
ENSG00000171314	PGAM1	10	97426160	97433441	protein_coding	215.906	0
ENSG00000136274	NACAD	7	45080438	45088914	protein_coding	215.84	0
ENSG00000184371	CSF1	1	109910242	109930992	protein_coding	215.6	0
ENSG00000131669	NINJ1	9	93121489	93134288	protein_coding	215.545	0
ENSG00000177548	RABEP2	16	28904421	28936526	protein_coding	215.444	0
ENSG00000172432	GTPBP2	6	43605316	43629162	protein_coding	215.385	0
ENSG00000149541	B3GAT3	11	62615296	62622175	protein_coding	215.375	0
ENSG00000112139	MDGA1	6	37630679	37699306	protein_coding	215.2	0
ENSG00000014216	CAPN1	11	65180566	65212006	protein_coding	215.126	0
ENSG00000139636	LMBR1L	12	49096551	49110900	protein_coding	215.055	0
ENSG00000119632	IFI27L2	14	94127779	94130253	protein_coding	213.778	0
ENSG00000112473	SLC39A7	6	33200445	33204439	protein_coding	213.596	0
ENSG00000169851	PCDH7	4	30720415	31146805	protein_coding	213.5	0
ENSG00000160113	NR2F6	19	17231883	17245940	protein_coding	212.88	0
ENSG00000066322	ELOVL1	1	43363397	43368074	protein_coding	212.825	0
ENSG00000160781	PAQR6	1	156243321	156248117	protein_coding	212.7	0
ENSG00000169515	CCDC8	19	46410372	46413584	protein_coding	212.6	0
ENSG00000165916	PSMC3	11	47418769	47426473	protein_coding	212.344	0
ENSG00000007129	CEACAM21	19	41549518	41586844	protein_coding	212.1	0
ENSG00000175264	CHST1	11	45648877	45665622	protein_coding	211.8	0
ENSG00000143772	ITPKB	1	226631690	226739323	protein_coding	211.7	0
ENSG00000166670	MMP10	11	102770503	102780628	protein_coding	211.4	0
ENSG00000108840	HDAC5	17	44076746	44123702	protein_coding	211.382	0
ENSG00000155254	MARVELD1	10	97713173	97718152	protein_coding	211.266	0
ENSG00000127507	ADGRE2	19	14732393	14778541	protein_coding	211.1	0
ENSG00000073605	GSDMB	17	39904595	39919854	protein_coding	210.8	0
ENSG00000107738	C10orf54	10	71747559	71773498	protein_coding	210.6	0
ENSG00000106479	ZNF862	7	149838367	149867479	protein_coding	210.577	0
ENSG00000088827	SIGLEC1	20	3686970	3707128	protein_coding	210.4	0
ENSG00000183397	C19orf71	19	3539154	3544030	protein_coding	210.2	0
ENSG00000165424	ZCCHC24	10	79382325	79445627	protein_coding	209.889	0
ENSG00000068903	SIRT2	19	38878555	38899862	protein_coding	209.831	0
ENSG00000113719	ERGIC1	5	172834275	172952685	protein_coding	209.757	0
ENSG00000106077	ABHD11	7	73736094	73738867	protein_coding	209.719	0
ENSG00000163344	PMVK	1	154924734	154936991	protein_coding	209.69	0
ENSG00000174738	NR1D2	3	23945260	23980618	protein_coding	209.6	0
ENSG00000165194	PCDH19	X	100291644	100410273	protein_coding	209.524	0
ENSG00000176022	B3GALT6	1	1232265	1235041	protein_coding	208.681	0
ENSG00000155008	APOOL	X	85003826	85093316	protein_coding	208.652	0
ENSG00000142871	CYR61	1	85580761	85583962	protein_coding	208.498	0
ENSG00000189339	SLC35E2B	1	1659529	1692728	protein_coding	208.384	0
ENSG00000163346	PBXIP1	1	154944076	154956123	protein_coding	207.947	0
ENSG00000185499	MUC1	1	155185824	155192916	protein_coding	207.8	0
ENSG00000203747	FCGR3A	1	161541759	161550737	protein_coding	207.8	0
ENSG00000162572	SCNN1D	1	1280436	1292029	protein_coding	207.6	0
ENSG00000213853	EMP2	16	10528422	10580698	protein_coding	207.142	0
ENSG00000089050	RBBP9	20	18486540	18497243	protein_coding	207	0
ENSG00000136193	SCRN1	7	29920103	29990289	protein_coding	206.66	0
ENSG00000026036	RTEL1-TNFRSF6B	20	63659300	63698684	protein_coding	206.3	0
ENSG00000184207	PGP	16	2211997	2214807	protein_coding	206.28	0
ENSG00000239779	WBP1	2	74458329	74460891	protein_coding	206	0
ENSG00000169239	CA5B	X	15688830	15788409	protein_coding	205.903	0
ENSG00000109846	CRYAB	11	111908565	111923722	protein_coding	205.9	0
ENSG00000185404	SP140L	2	230327184	230403732	protein_coding	205.464	0
ENSG00000124762	CDKN1A	6	36676460	36687339	protein_coding	205.181	0
ENSG00000155393	HEATR3	16	50065941	50106387	protein_coding	205.115	0
ENSG00000119326	CTNNAL1	9	108942569	109013529	protein_coding	205.113	0
ENSG00000253276	CCDC71L	7	106656765	106660996	protein_coding	204.8	0
ENSG00000179909	ZNF154	19	57697367	57709194	protein_coding	204.7	0
ENSG00000138131	LOXL4	10	98247690	98268250	protein_coding	204.5	0
ENSG00000110080	ST3GAL4	11	126355640	126440344	protein_coding	204.491	0
ENSG00000018699	TTC27	2	32628032	32821051	protein_coding	204.461	0
ENSG00000271383	NBPF19	1	149390623	149556361	protein_coding	204.4	0
ENSG00000165682	CLEC1B	12	9985642	10013424	protein_coding	204.3	0
ENSG00000011028	MRC2	17	62627401	62693597	protein_coding	204.213	0
ENSG00000148600	CDHR1	10	84194635	84219621	protein_coding	203.8	0
ENSG00000136205	TNS3	7	47275154	47582558	protein_coding	203.798	0
ENSG00000242732	RGAG4	X	72127110	72131901	protein_coding	203.4	0
ENSG00000136732	GYPC	2	126655933	126696675	protein_coding	203.1	0
ENSG00000138172	CALHM2	10	103446786	103452402	protein_coding	203.077	0
ENSG00000177352	CCDC71	3	49162535	49166321	protein_coding	202.81	0
ENSG00000102924	CBLN1	16	49277917	49281831	protein_coding	202.794	0
ENSG00000244094	SPRR2F	1	153112114	153113515	protein_coding	202.3	0
ENSG00000163220	S100A9	1	153357854	153361027	protein_coding	201.9	0
ENSG00000178726	THBD	20	23045633	23049741	protein_coding	201.8	0
ENSG00000166188	ZNF319	16	57994668	58000453	protein_coding	201.4	0
ENSG00000170915	PAQR8	6	52361421	52407777	protein_coding	201.111	0
ENSG00000151640	DPYSL4	10	132186900	132205776	protein_coding	201.1	0
ENSG00000105227	PRX	19	40393768	40413366	protein_coding	200.8	0
ENSG00000133027	PEMT	17	17505563	17591708	protein_coding	200.303	0
ENSG00000150990	DHX37	12	124946825	124989122	protein_coding	199.551	0
ENSG00000119403	PHF19	9	120855652	120894896	protein_coding	199	0
ENSG00000137033	IL33	9	6215786	6257983	protein_coding	199	0
ENSG00000137965	IFI44	1	78649796	78664078	protein_coding	198.9	0
ENSG00000171791	BCL2	18	63123346	63320128	protein_coding	198.7	0
ENSG00000163873	GRIK3	1	36795527	37034129	protein_coding	198.533	0
ENSG00000160445	ZER1	9	128729786	128772414	protein_coding	198.5	0
ENSG00000124217	MOCS3	20	50958826	50963931	protein_coding	198.25	0
ENSG00000067191	CACNB1	17	39173456	39197703	protein_coding	198.211	0
ENSG00000100139	MICALL1	22	37905657	37942822	protein_coding	198.198	0
ENSG00000121577	POPDC2	3	119636457	119665324	protein_coding	198.167	0
ENSG00000112787	FBRSL1	12	132489551	132585188	protein_coding	198.065	0
ENSG00000240065	PSMB9	6	32844136	32859585	protein_coding	197.5	0
ENSG00000155966	AFF2	X	148500619	149000663	protein_coding	196.567	0
ENSG00000150540	HNMT	2	137964020	138016364	protein_coding	196.1	0
ENSG00000166148	AVPR1A	12	63142759	63150942	protein_coding	195.944	0
ENSG00000204673	AKT1S1	19	49869033	49878459	protein_coding	195.714	0
ENSG00000100897	DCAF11	14	24114195	24125242	protein_coding	195.648	0
ENSG00000224877	C17orf89	17	81239239	81241281	protein_coding	195.4	0
ENSG00000126821	SGPP1	14	63684214	63728039	protein_coding	195.317	0
ENSG00000078061	ARAF	X	47561100	47571920	protein_coding	195.252	0
ENSG00000182446	NPLOC4	17	81556887	81648465	protein_coding	195.105	0
ENSG00000099256	PRTFDC1	10	24848607	24952604	protein_coding	195.1	0
ENSG00000130653	PNPLA7	9	137459953	137550534	protein_coding	195.067	0
ENSG00000008710	PKD1	16	2088710	2135898	protein_coding	194.989	0
ENSG00000162614	NEXN	1	77888513	77943895	protein_coding	194.8	0
ENSG00000154025	SLC5A10	17	18950345	19022595	protein_coding	194.5	0
ENSG00000172578	KLHL6	3	183487531	183555689	protein_coding	193.3	0
ENSG00000138821	SLC39A8	4	102251041	102431258	protein_coding	193.214	0
ENSG00000006025	OSBPL7	17	47807372	47821834	protein_coding	193	0
ENSG00000198898	CAPZA2	7	116811070	116922049	protein_coding	192.979	0
ENSG00000170234	PWWP2A	5	160061801	160119423	protein_coding	192.975	0
ENSG00000128394	APOBEC3F	22	39040604	39053910	protein_coding	192.8	0
ENSG00000120458	MSANTD2	11	124766498	124800673	protein_coding	192.643	0
ENSG00000169896	ITGAM	16	31259990	31332892	protein_coding	192.6	0
ENSG00000148824	MTG1	10	133394094	133421307	protein_coding	192.55	0
ENSG00000177508	IRX3	16	54283304	54286763	protein_coding	192.2	0
ENSG00000174775	HRAS	11	532242	537287	protein_coding	191.895	0
ENSG00000139546	TARBP2	12	53500921	53506431	protein_coding	191.091	0
ENSG00000119280	C1orf198	1	230837119	230869589	protein_coding	191.074	0
ENSG00000142396	ERVK3-1	19	58305319	58315663	protein_coding	190.8	0
ENSG00000182836	PLCXD3	5	41306954	41510628	protein_coding	190.738	0
ENSG00000111348	ARHGDIB	12	14942017	14961728	protein_coding	190.1	0
ENSG00000198797	BRINP2	1	177171497	177282422	protein_coding	190	0
ENSG00000165186	PTCHD1	X	23334015	23404372	protein_coding	190	0
ENSG00000167995	BEST1	11	61949821	61965515	protein_coding	189.869	0
ENSG00000137338	PGBD1	6	28281572	28302549	protein_coding	189.846	0
ENSG00000204351	SKIV2L	6	31959080	31969755	protein_coding	189.827	0
ENSG00000168792	ABHD15	17	29560547	29567137	protein_coding	189.6	0
ENSG00000158373	HIST1H2BD	6	26158146	26171349	protein_coding	189.6	0
ENSG00000129691	ASH2L	8	38105242	38144076	protein_coding	189.587	0
ENSG00000140688	C16orf58	16	31489471	31509309	protein_coding	189.545	0
ENSG00000149781	FERMT3	11	64206678	64223886	protein_coding	189.5	0
ENSG00000173540	GMPPB	3	49716844	49723951	protein_coding	189.235	0
ENSG00000165804	ZNF219	14	21090046	21104722	protein_coding	189.098	0
ENSG00000218891	ZNF579	19	55576770	55580845	protein_coding	189	0
ENSG00000107130	NCS1	9	130172578	130237304	protein_coding	188.821	0
ENSG00000032444	PNPLA6	19	7534004	7561764	protein_coding	188.811	0
ENSG00000119917	IFIT3	10	89327894	89340971	protein_coding	188.8	0
ENSG00000215271	HOMEZ	14	23272422	23299447	protein_coding	188.524	0
ENSG00000139899	CBLN3	14	24426532	24430954	protein_coding	188	0
ENSG00000138606	SHF	15	45167214	45201175	protein_coding	187.615	0
ENSG00000141682	PMAIP1	18	59899948	59904306	protein_coding	187.5	0
ENSG00000204065	TCEAL5	X	103273691	103276872	protein_coding	187.2	0
ENSG00000104870	FCGRT	19	49506816	49526333	protein_coding	186.488	0
ENSG00000072778	ACADVL	17	7217125	7225273	protein_coding	186.297	0
ENSG00000099625	CBARP	19	1228287	1238027	protein_coding	186.214	0
ENSG00000165949	IFI27	14	94104836	94116698	protein_coding	185.93	0
ENSG00000099337	KCNK6	19	38319844	38332076	protein_coding	185.885	0
ENSG00000185686	PRAME	22	22547701	22559361	protein_coding	185.755	0
ENSG00000140545	MFGE8	15	88898683	88913411	protein_coding	185.16	0
ENSG00000156113	KCNMA1	10	76869601	77638595	protein_coding	184.827	0
ENSG00000100908	EMC9	14	24138959	24141588	protein_coding	184.786	0
ENSG00000156381	ANKRD9	14	102501760	102509799	protein_coding	184.65	0
ENSG00000164294	GPX8	5	55160118	55167071	protein_coding	184.5	0
ENSG00000111652	COPS7A	12	6723741	6731875	protein_coding	184.482	0
ENSG00000134369	NAV1	1	201622885	201826969	protein_coding	184.459	0
ENSG00000163644	PPM1K	4	88257620	88284769	protein_coding	184.4	0
ENSG00000139641	ESYT1	12	56118250	56144671	protein_coding	184.297	0
ENSG00000177283	FZD8	10	35638249	35642278	protein_coding	184.1	0
ENSG00000180353	HCLS1	3	121631399	121660927	protein_coding	183.5	0
ENSG00000132357	CARD6	5	40841184	40860175	protein_coding	183.4	0
ENSG00000101265	RASSF2	20	4780023	4823645	protein_coding	183.355	0
ENSG00000198768	APCDD1L	20	58459101	58515131	protein_coding	183.2	0
ENSG00000076716	GPC4	X	133300103	133415490	protein_coding	183.142	0
ENSG00000198952	SMG5	1	156249224	156282825	protein_coding	183.134	0
ENSG00000211445	GPX3	5	151020438	151028993	protein_coding	182.952	0
ENSG00000166848	TERF2IP	16	75647786	75761872	protein_coding	182.854	0
ENSG00000198889	DCAF12L1	X	126549383	126552851	protein_coding	182.4	0
ENSG00000105339	DENND3	8	141117278	141195808	protein_coding	182.393	0
ENSG00000114735	HEMK1	3	50569152	50596168	protein_coding	181.939	0
ENSG00000095321	CRAT	9	129094810	129111189	protein_coding	181.811	0
ENSG00000168781	PPIP5K1	15	43533462	43590253	protein_coding	181.733	0
ENSG00000119943	PYROXD2	10	98383565	98415184	protein_coding	181.6	0
ENSG00000187837	HIST1H1C	6	26055787	26056428	protein_coding	181.571	0
ENSG00000162747	FCGR3B	1	161623196	161631963	protein_coding	181.4	0
ENSG00000189292	FAM150B	2	279558	288851	protein_coding	181.3	0
ENSG00000174151	CYB561D1	1	109494052	109502932	protein_coding	180.905	0
ENSG00000138835	RGS3	9	113444731	113597743	protein_coding	180.867	0
ENSG00000169981	ZNF35	3	44648727	44660791	protein_coding	180.818	0
ENSG00000100151	PICK1	22	38056311	38075701	protein_coding	180.423	0
ENSG00000254585	MAGEL2	15	23643544	23647841	protein_coding	180.4	0
ENSG00000130988	RGN	X	47078355	47093314	protein_coding	180.4	0
ENSG00000178691	SUZ12	17	31937018	32001045	protein_coding	180.167	0
ENSG00000141698	NT5C3B	17	41825181	41836263	protein_coding	179.902	0
ENSG00000164880	INTS1	7	1470277	1504367	protein_coding	179.825	0
ENSG00000198055	GRK6	5	177403204	177442901	protein_coding	179.606	0
ENSG00000185985	SLITRK2	X	145817832	145825842	protein_coding	179.4	0
ENSG00000082014	SMARCD3	7	151238764	151277896	protein_coding	179.379	0
ENSG00000130731	C16orf13	16	634427	636366	protein_coding	179.238	0
ENSG00000185920	PTCH1	9	95442980	95517057	protein_coding	179.053	0
ENSG00000100918	REC8	14	24171853	24180257	protein_coding	179	0
ENSG00000213047	DENND1B	1	197504748	197775696	protein_coding	179	0
ENSG00000169231	THBS3	1	155195588	155209051	protein_coding	178.692	0
ENSG00000007392	LUC7L	16	188969	229463	protein_coding	178.417	0
ENSG00000124212	PTGIS	20	49503874	49568146	protein_coding	178.4	0
ENSG00000170296	GABARAP	17	7240014	7242770	protein_coding	177.949	0
ENSG00000154556	SORBS2	4	185585444	185956652	protein_coding	177.786	0
ENSG00000174227	PIGG	4	499210	540196	protein_coding	177.694	0
ENSG00000155926	SLA	8	133036724	133103054	protein_coding	177.5	0
ENSG00000107957	SH3PXD2A	10	103594027	103855543	protein_coding	177.397	0
ENSG00000254087	LYN	8	55879813	56014168	protein_coding	177.2	0
ENSG00000103187	COTL1	16	84565594	84618077	protein_coding	177.066	0
ENSG00000164543	STK17A	7	43582758	43626786	protein_coding	176.692	0
ENSG00000137941	TTLL7	1	83865028	83999150	protein_coding	176.636	0
ENSG00000235173	HGH1	8	144137769	144140843	protein_coding	176.5	0
ENSG00000180398	MCFD2	2	46901870	46941855	protein_coding	176.339	0
ENSG00000100478	AP4S1	14	31025106	31096450	protein_coding	175.8	0
ENSG00000136840	ST6GALNAC4	9	127907886	127917038	protein_coding	175.7	0
ENSG00000163428	LRRC58	3	120324509	120349339	protein_coding	175.362	0
ENSG00000042286	AIFM2	10	70098223	70132934	protein_coding	175.3	0
ENSG00000130962	PRRG1	X	37349275	37457295	protein_coding	175.257	0
ENSG00000099364	FBXL19	16	30923055	30948783	protein_coding	175.021	0
ENSG00000184216	IRAK1	X	154010500	154019980	protein_coding	174.975	0
ENSG00000198502	HLA-DRB5	6	32517343	32530287	protein_coding	174.8	0
ENSG00000128602	SMO	7	129188872	129213545	protein_coding	174.5	0
ENSG00000143554	SLC27A3	1	153774354	153780157	protein_coding	174.2	0
ENSG00000100083	GGA1	22	37608475	37633564	protein_coding	174.115	0
ENSG00000137486	ARRB1	11	75264182	75351705	protein_coding	174.091	0
ENSG00000127124	HIVEP3	1	41506365	42035925	protein_coding	173.911	0
ENSG00000124313	IQSEC2	X	53232876	53321324	protein_coding	173.8	0
ENSG00000138061	CYP1B1	2	38066973	38109902	protein_coding	173.741	0
ENSG00000161640	SIGLEC11	19	49948985	49961172	protein_coding	173.6	0
ENSG00000085644	ZNF213	16	3129777	3142805	protein_coding	173.476	0
ENSG00000188803	SHISA6	17	11241263	11564063	protein_coding	173.4	0
ENSG00000090013	BLVRB	19	40447789	40465840	protein_coding	173.357	0
ENSG00000102309	PIN4	X	72181353	72302926	protein_coding	173.333	0
ENSG00000141994	DUS3L	19	5784832	5791238	protein_coding	173.281	0
ENSG00000157502	MUM1L1	X	106168305	106208956	protein_coding	173.239	0
ENSG00000131591	C1orf159	1	1081818	1116361	protein_coding	173.235	0
ENSG00000162931	TRIM17	1	228407940	228416861	protein_coding	173.2	0
ENSG00000166265	CYYR1	21	26466209	26573284	protein_coding	173.1	0
ENSG00000138111	TMEM180	10	102461395	102477045	protein_coding	172.8	0
ENSG00000179593	ALOX15B	17	8039017	8049134	protein_coding	172.4	0
ENSG00000197093	GAL3ST4	7	100159244	100168750	protein_coding	172.4	0
ENSG00000174939	ASPHD1	16	29900375	29919864	protein_coding	172.333	0
ENSG00000165359	DDX26B	X	135520659	135582510	protein_coding	172.1	0
ENSG00000127463	EMC1	1	19215664	19251552	protein_coding	171.64	0
ENSG00000180773	SLC36A4	11	93144171	93197964	protein_coding	171.576	0
ENSG00000102057	KCND1	X	48961378	48971569	protein_coding	170.9	0
ENSG00000189143	CLDN4	7	73799542	73832693	protein_coding	170.727	0
ENSG00000177106	EPS8L2	11	694438	727727	protein_coding	170.5	0
ENSG00000275074	NUDT18	8	22106872	22109419	protein_coding	170.5	0
ENSG00000079215	SLC1A3	5	36606355	36688334	protein_coding	170.5	0
ENSG00000161956	SENP3	17	7561875	7571969	protein_coding	170.4	0
ENSG00000124587	PEX6	6	42963870	42979220	protein_coding	170.278	0
ENSG00000113083	LOX	5	122063195	122078285	protein_coding	170.2	0
ENSG00000147041	SYTL5	X	38006582	38128819	protein_coding	169.9	0
ENSG00000088280	ASAP3	1	23428563	23484568	protein_coding	169.772	0
ENSG00000100241	SBF1	22	50445000	50475024	protein_coding	169.507	0
ENSG00000204839	MROH6	8	143566187	143572971	protein_coding	169.364	0
ENSG00000165140	FBP1	9	94603133	94640249	protein_coding	169.3	0
ENSG00000125538	IL1B	2	112829751	112836903	protein_coding	169.2	0
ENSG00000135409	AMHR2	12	53423855	53431534	protein_coding	168.5	0
ENSG00000166432	ZMAT1	X	101882288	101932031	protein_coding	168.425	0
ENSG00000111671	SPSB2	12	6870935	6889358	protein_coding	168.286	0
ENSG00000166923	GREM1	15	32717974	32745107	protein_coding	168.12	0
ENSG00000187474	FPR3	19	51795163	51826189	protein_coding	167.9	0
ENSG00000132879	FBXO44	1	11654375	11663327	protein_coding	167.8	0
ENSG00000159212	CLIC6	21	34669389	34718227	protein_coding	167.7	0
ENSG00000130511	SSBP4	19	18418864	18434562	protein_coding	167.667	0
ENSG00000165030	NFIL3	9	91409045	91423862	protein_coding	167.429	0
ENSG00000099849	RASSF7	11	560404	564021	protein_coding	167.419	0
ENSG00000110324	IL10RA	11	117986348	118001483	protein_coding	167.417	0
ENSG00000187244	BCAM	19	44809059	44821420	protein_coding	167.3	0
ENSG00000170262	MRAP	21	32291813	32314784	protein_coding	167.196	0
ENSG00000110090	CPT1A	11	68754620	68844410	protein_coding	167.195	0
ENSG00000130270	ATP8B3	19	1782075	1812276	protein_coding	167.1	0
ENSG00000164221	CCDC112	5	115267188	115296831	protein_coding	167.091	0
ENSG00000136010	ALDH1L2	12	105019784	105084577	protein_coding	167.083	0
ENSG00000156804	FBXO32	8	123497889	123541206	protein_coding	166.995	0
ENSG00000125841	NRSN2	20	346782	359660	protein_coding	166.99	0
ENSG00000107816	LZTS2	10	100996618	101007836	protein_coding	166.699	0
ENSG00000188647	PTAR1	9	69709522	69759959	protein_coding	166.28	0
ENSG00000123427	METTL21B	12	57771492	57782798	protein_coding	166	0
ENSG00000143369	ECM1	1	150508062	150513789	protein_coding	166	0
ENSG00000196544	BORCS6	17	8188333	8190907	protein_coding	165.917	0
ENSG00000164237	CMBL	5	10275875	10308026	protein_coding	165.909	0
ENSG00000167244	IGF2	11	2129112	2141238	protein_coding	165.823	0
ENSG00000011347	SYT7	11	61515313	61581148	protein_coding	165.588	0
ENSG00000076555	ACACB	12	109116595	109268226	protein_coding	165.316	0
ENSG00000183258	DDX41	5	177511577	177517469	protein_coding	165.304	0
ENSG00000232434	C9orf172	9	136844415	136848801	protein_coding	165.278	0
ENSG00000125354	2006-01-09	X	119615724	119693370	protein_coding	165.044	0
ENSG00000163975	MFI2	3	196988621	197029816	protein_coding	165	0
ENSG00000119457	SLC46A2	9	112878920	112890913	protein_coding	164.8	0
ENSG00000064932	SBNO2	19	1107636	1174283	protein_coding	164.505	0
ENSG00000163453	IGFBP7	4	57030773	57110385	protein_coding	164.458	0
ENSG00000213699	SLC35F6	2	26764284	26781231	protein_coding	164.232	0
ENSG00000010610	CD4	12	6786858	6820808	protein_coding	164.1	0
ENSG00000173898	SPTBN2	11	66685248	66729226	protein_coding	164.071	0
ENSG00000141933	TPGS1	19	507497	519654	protein_coding	164	0
ENSG00000177427	MIEF2	17	18260534	18266552	protein_coding	163.9	0
ENSG00000114023	FAM162A	3	122384176	122412334	protein_coding	163.81	0
ENSG00000170545	SMAGP	12	51244558	51270890	protein_coding	163.806	0
ENSG00000136059	VILL	3	37988059	38007188	protein_coding	163.727	0
ENSG00000186814	ZSCAN30	18	35251058	35290245	protein_coding	163.725	0
ENSG00000025039	RRAGD	6	89364636	89412270	protein_coding	163.455	0
ENSG00000106948	AKNA	9	114334156	114394405	protein_coding	162.955	0
ENSG00000144681	STAC	3	36380344	36548007	protein_coding	162.895	0
ENSG00000081237	PTPRC	1	198638671	198757283	protein_coding	162.757	0
ENSG00000126091	ST3GAL3	1	43705824	43931165	protein_coding	162.741	0
ENSG00000166750	SLFN5	17	35243036	35273655	protein_coding	162.727	0
ENSG00000155659	VSIG4	X	66021738	66040125	protein_coding	162.6	0
ENSG00000182511	FES	15	90883695	90895776	protein_coding	162.417	0
ENSG00000081014	AP4E1	15	50908672	51005900	protein_coding	162.25	0
ENSG00000151690	MFSD6	2	190408355	190509205	protein_coding	162.055	0
ENSG00000140450	ARRDC4	15	97960698	97973838	protein_coding	161.778	0
ENSG00000160219	GAB3	X	154675249	154751583	protein_coding	161.636	0
ENSG00000157870	FAM213B	1	2586491	2591469	protein_coding	161.07	0
ENSG00000137491	SLCO2B1	11	75100563	75206549	protein_coding	161	0
ENSG00000168765	GSTM4	1	109656081	109674836	protein_coding	161	0
ENSG00000063660	GPC1	2	240435671	240468078	protein_coding	160.828	0
ENSG00000118946	PCDH17	13	57631810	57729311	protein_coding	160.5	0
ENSG00000188906	LRRK2	12	40196744	40369285	protein_coding	160.2	0
ENSG00000164111	ANXA5	4	121667955	121697113	protein_coding	159.89	0
ENSG00000108387	2004-01-09	17	58520250	58540818	protein_coding	159.7	0
ENSG00000276600	RAB7B	1	205976740	206003461	protein_coding	159.7	0
ENSG00000130717	UCK1	9	131523801	131531268	protein_coding	159.647	0
ENSG00000130827	PLXNA3	X	154458281	154477779	protein_coding	159.374	0
ENSG00000197763	TXNRD3	3	126571779	126655155	protein_coding	159.182	0
ENSG00000184588	PDE4B	1	65792514	66374579	protein_coding	159.1	0
ENSG00000158163	DZIP1L	3	138061990	138115818	protein_coding	158.8	0
ENSG00000172403	SYNPO2	4	118850688	119061247	protein_coding	158.636	0
ENSG00000128564	VGF	7	101162509	101165593	protein_coding	158.301	0
ENSG00000215183	MSMP	9	35752990	35756613	protein_coding	157.826	0
ENSG00000185477	GPRIN3	4	89236386	89308010	protein_coding	157.7	0
ENSG00000183617	MRPL54	19	3762664	3768575	protein_coding	157.657	0
ENSG00000144810	COL8A1	3	99638475	99799226	protein_coding	157.6	0
ENSG00000081985	IL12RB2	1	67307364	67396900	protein_coding	157.5	0
ENSG00000100299	ARSA	22	50622754	50628173	protein_coding	157.463	0
ENSG00000181744	C3orf58	3	143971798	144048719	protein_coding	157.455	0
ENSG00000108784	NAGLU	17	42536172	42544449	protein_coding	157.442	0
ENSG00000146072	TNFRSF21	6	47231532	47309905	protein_coding	157.357	0
ENSG00000007520	TSR3	16	1349240	1351911	protein_coding	157.333	0
ENSG00000267796	LIN37	19	35748361	35754519	protein_coding	157.1	0
ENSG00000204381	LAYN	11	111540280	111561745	protein_coding	157.1	0
ENSG00000148356	LRSAM1	9	127451486	127503501	protein_coding	157.032	0
ENSG00000185885	IFITM1	11	313506	315272	protein_coding	156.7	0
ENSG00000158560	DYNC1I1	7	95772506	96110322	protein_coding	156.7	0
ENSG00000179846	NKPD1	19	45149750	45160150	protein_coding	156.6	0
ENSG00000243678	NME2	17	51165435	51171747	protein_coding	156.417	0
ENSG00000183979	NPB	17	81900745	81902905	protein_coding	156.3	0
ENSG00000168056	LTBP3	11	65538560	65558930	protein_coding	156.259	0
ENSG00000177239	MAN1B1	9	137086927	137109187	protein_coding	155.97	0
ENSG00000164088	PPM1M	3	52245793	52250597	protein_coding	155.905	0
ENSG00000164849	GPR146	7	1044576	1059261	protein_coding	155.7	0
ENSG00000184702	2005-01-09	22	19714464	19724772	protein_coding	155.6	0
ENSG00000073169	ENSG00000073169	22	50200979	50217616	protein_coding	155.39	0
ENSG00000175265	GOLGA8A	15	34379068	34437466	protein_coding	155.365	0
ENSG00000083814	ZNF671	19	57719751	57727624	protein_coding	155.267	0
ENSG00000103254	FAM173A	16	720581	722601	protein_coding	154.75	0
ENSG00000171617	ENC1	5	74627406	74641424	protein_coding	154.716	0
ENSG00000212864	RNF208	9	137220247	137221581	protein_coding	154.6	0
ENSG00000103226	NOMO3	16	16232495	16294814	protein_coding	154.4	0
ENSG00000123095	BHLHE41	12	26120026	26125127	protein_coding	154.4	0
ENSG00000215440	NPEPL1	20	58689131	58719238	protein_coding	154.375	0
ENSG00000184675	AMER1	X	64185117	64205744	protein_coding	154.3	0
ENSG00000136877	FPGS	9	127794597	127814327	protein_coding	153.949	0
ENSG00000214357	NEURL1B	5	172641266	172691540	protein_coding	153.897	0
ENSG00000183837	PNMA3	X	153056409	153060467	protein_coding	153.727	0
ENSG00000145242	EPHA5	4	65319563	65670495	protein_coding	153.7	0
ENSG00000105639	JAK3	19	17824780	17848071	protein_coding	153.643	0
ENSG00000005379	BZRAP1	17	58301228	58328760	protein_coding	153.6	0
ENSG00000111669	TPI1	12	6867119	6870948	protein_coding	153.31	0
ENSG00000214706	IFRD2	3	50287732	50292918	protein_coding	153.302	0
ENSG00000163902	RPN1	3	128619970	128681075	protein_coding	153.122	0
ENSG00000182902	SLC25A18	22	17563439	17590994	protein_coding	152.636	0
ENSG00000160271	RALGDS	9	133097720	133149334	protein_coding	152.294	0
ENSG00000108557	RAI1	17	17681473	17811453	protein_coding	152.26	0
ENSG00000102218	RP2	X	46836940	46882358	protein_coding	152.255	0
ENSG00000104518	GSDMD	8	143553207	143563062	protein_coding	152.089	0
ENSG00000162496	DHRS3	1	12567910	12617731	protein_coding	152.083	0
ENSG00000134030	CTIF	18	48539046	48863217	protein_coding	152.049	0
ENSG00000127054	CPSF3L	1	1311585	1324691	protein_coding	151.972	0
ENSG00000155970	MICU3	8	17027238	17122644	protein_coding	151.7	0
ENSG00000185973	TMLHE	X	155490115	155669944	protein_coding	151.5	0
ENSG00000088543	C3orf18	3	50558025	50571027	protein_coding	151.1	0
ENSG00000179344	HLA-DQB1	6	32659467	32668383	protein_coding	151	0
ENSG00000111276	CDKN1B	12	12715058	12722371	protein_coding	150.873	0
ENSG00000180667	YOD1	1	207043849	207052980	protein_coding	150.848	0
ENSG00000079150	FKBP7	2	178463664	178478600	protein_coding	150.818	0
ENSG00000087088	BAX	19	48954815	48961798	protein_coding	150.805	0
ENSG00000179604	CDC42EP4	17	73283624	73312175	protein_coding	150.734	0
ENSG00000162777	DENND2D	1	111187174	111204535	protein_coding	150.2	0
ENSG00000124006	OBSL1	2	219550729	219571859	protein_coding	150.179	0
ENSG00000103168	TAF1C	16	84177847	84187070	protein_coding	150.163	0
ENSG00000120049	KCNIP2	10	101825974	101843920	protein_coding	149.9	0
ENSG00000172123	SLFN12	17	35411060	35433283	protein_coding	149.8	0
ENSG00000269190	FBXO17	19	38941401	38975910	protein_coding	149.714	0
ENSG00000125503	PPP1R12C	19	55090913	55117559	protein_coding	149.659	0
ENSG00000117586	TNFSF4	1	173183734	173207313	protein_coding	149.643	0
ENSG00000166275	BORCS7	10	102854223	102864961	protein_coding	149.61	0
ENSG00000170540	ARL6IP1	16	18791667	18801678	protein_coding	149.591	0
ENSG00000183833	MAATS1	3	119703022	119767102	protein_coding	149.583	0
ENSG00000100577	GSTZ1	14	77320884	77331597	protein_coding	149.542	0
ENSG00000151914	DST	6	56457987	56954628	protein_coding	149.527	0
ENSG00000171295	ZNF440	19	11814284	11835201	protein_coding	149.5	0
ENSG00000110876	SELPLG	12	108622277	108633959	protein_coding	149.5	0
ENSG00000181577	C6orf223	6	44000580	44005958	protein_coding	149.2	0
ENSG00000129932	DOHH	19	3490821	3500940	protein_coding	149.167	0
ENSG00000157259	GATAD1	7	92447453	92458836	protein_coding	149.088	0
ENSG00000112658	SRF	6	43171299	43181507	protein_coding	148.793	0
ENSG00000174428	GTF2IRD2B	7	75092573	75149817	protein_coding	148.5	0
ENSG00000139679	LPAR6	13	48389567	48444704	protein_coding	148.455	0
ENSG00000100368	CSF2RB	22	36913628	36940449	protein_coding	148.4	0
ENSG00000171522	PTGER4	5	40679498	40693735	protein_coding	148.4	0
ENSG00000162065	TBC1D24	16	2475118	2505734	protein_coding	148.308	0
ENSG00000226763	SRRM5	19	43596617	43614497	protein_coding	148.263	0
ENSG00000181652	ATG9B	7	151012209	151024499	protein_coding	148.176	0
ENSG00000183323	CCDC125	5	69280175	69332809	protein_coding	148.154	0
ENSG00000111224	PARP11	12	3791047	3873448	protein_coding	148.055	0
ENSG00000109743	BST1	4	15702950	15738313	protein_coding	148	0
ENSG00000174099	MSRB3	12	65278643	65488244	protein_coding	147.478	0
ENSG00000089280	FUS	16	31180110	31194871	protein_coding	147.462	0
ENSG00000139044	B4GALNT3	12	460364	563509	protein_coding	147.259	0
ENSG00000136816	TOR1B	9	129803153	129811281	protein_coding	147.139	0
ENSG00000100345	MYH9	22	36281281	36388018	protein_coding	147.125	0
ENSG00000021355	SERPINB1	6	2832332	2842006	protein_coding	147.02	0
ENSG00000179409	GEMIN4	17	744414	753999	protein_coding	146.971	0
ENSG00000181284	TMEM102	17	7435443	7437679	protein_coding	146.6	0
ENSG00000167641	PPP1R14A	19	38251237	38256591	protein_coding	146.5	0
ENSG00000188404	SELL	1	169690667	169711698	protein_coding	146.4	0
ENSG00000160868	CYP3A4	7	99756960	99784265	protein_coding	146.3	0
ENSG00000139726	DENR	12	122752774	122771064	protein_coding	146.259	0
ENSG00000082074	FYB	5	39105236	39274528	protein_coding	146.1	0
ENSG00000119820	YIPF4	2	32277910	32316594	protein_coding	145.904	0
ENSG00000153234	NR4A2	2	156324432	156342348	protein_coding	145.871	0
ENSG00000135821	GLUL	1	182381704	182392206	protein_coding	145.461	0
ENSG00000116833	NR5A2	1	200027602	200177424	protein_coding	145.389	0
ENSG00000125962	ARMCX5	X	102599168	102604159	protein_coding	145.3	0
ENSG00000172164	SNTB1	8	120535745	120813273	protein_coding	145.263	0
ENSG00000126247	CAPNS1	19	36139575	36150353	protein_coding	145.185	0
ENSG00000185504	FAAP100	17	81539885	81553961	protein_coding	145.129	0
ENSG00000197780	TAF13	1	109062486	109076002	protein_coding	144.833	0
ENSG00000184515	BEX5	X	102153708	102156057	protein_coding	144.8	0
ENSG00000197746	PSAP	10	71816298	71851375	protein_coding	144.603	0
ENSG00000140675	SLC5A2	16	31483002	31490860	protein_coding	143.524	0
ENSG00000108590	MED31	17	6643315	6651634	protein_coding	143.235	0
ENSG00000163110	PDLIM5	4	94451857	94668227	protein_coding	143.217	0
ENSG00000005206	SPPL2B	19	2328615	2354806	protein_coding	143.089	0
ENSG00000166997	CNPY4	7	100119613	100125511	protein_coding	143	0
ENSG00000112964	GHR	5	42423777	42721878	protein_coding	142.6	0
ENSG00000188730	VWC2	7	49773661	49921950	protein_coding	142.4	0
ENSG00000164099	PRSS12	4	118280038	118353003	protein_coding	142.4	0
ENSG00000078808	SDF4	1	1216908	1232031	protein_coding	142.351	0
ENSG00000153976	HS3ST3A1	17	13495689	13601927	protein_coding	142.3	0
ENSG00000182534	MXRA7	17	76672551	76711016	protein_coding	142.185	0
ENSG00000130005	GAMT	19	1397084	1401570	protein_coding	142.176	0
ENSG00000196235	SUPT5H	19	39436156	39476670	protein_coding	142.159	0
ENSG00000197728	RPS26	12	56041853	56044675	protein_coding	141.75	0
ENSG00000185024	BRF1	14	105209286	105315589	protein_coding	141.702	0
ENSG00000228672	PROB1	5	139390592	139395713	protein_coding	141.7	0
ENSG00000132635	PCED1A	20	2835314	2841190	protein_coding	141.679	0
ENSG00000062716	VMP1	17	59707192	59842255	protein_coding	141.553	0
ENSG00000135002	RFK	9	76385517	76394517	protein_coding	141.5	0
ENSG00000132522	GPS2	17	7311324	7315564	protein_coding	141.489	0
ENSG00000157637	SLC38A10	17	81245000	81295547	protein_coding	141.478	0
ENSG00000168301	KCTD6	3	58492114	58502360	protein_coding	141.429	0
ENSG00000139508	SLC46A3	13	28700064	28718970	protein_coding	141.404	0
ENSG00000198794	SCAMP5	15	74957219	75021496	protein_coding	141.2	0
ENSG00000107147	KCNT1	9	135702185	135795508	protein_coding	141.143	0
ENSG00000166925	TSC22D4	7	100463359	100479279	protein_coding	140.825	0
ENSG00000185246	PRPF39	14	45084099	45116282	protein_coding	140.598	0
ENSG00000102996	MMP15	16	58025566	58046901	protein_coding	140.333	0
ENSG00000072274	TFRC	3	196027183	196082189	protein_coding	140.149	0
ENSG00000143398	PIP5K1A	1	151197949	151249536	protein_coding	140.149	0
ENSG00000129625	REEP5	5	112876379	112922539	protein_coding	140.039	0
ENSG00000114573	ATP6V1A	3	113747019	113812056	protein_coding	139.84	0
ENSG00000168116	KIAA1586	6	57046532	57055239	protein_coding	139.735	0
ENSG00000150977	RILPL2	12	123410683	123436717	protein_coding	139.538	0
ENSG00000148377	IDI2	10	1018907	1025859	protein_coding	139.308	0
ENSG00000157881	PANK4	1	2508533	2526628	protein_coding	139.158	0
ENSG00000139190	VAMP1	12	6462237	6470987	protein_coding	139.1	0
ENSG00000170370	EMX2	10	117542444	117549546	protein_coding	138.933	0
ENSG00000177706	FAM20C	7	192969	260745	protein_coding	138.6	0
ENSG00000181904	C5orf24	5	134845680	134859737	protein_coding	138.527	0
ENSG00000149927	DOC2A	16	30005509	30023270	protein_coding	138.455	0
ENSG00000018280	SLC11A1	2	218382029	218396894	protein_coding	138.4	0
ENSG00000148297	MED22	9	133338323	133348131	protein_coding	138.373	0
ENSG00000131080	EDA2R	X	66595637	66639298	protein_coding	138	0
ENSG00000130309	COLGALT1	19	17555594	17583162	protein_coding	137.996	0
ENSG00000042493	CAPG	2	85394748	85418432	protein_coding	137.941	0
ENSG00000169031	COL4A3	2	227164565	227314792	protein_coding	137.8	0
ENSG00000113273	ARSB	5	78777209	78986087	protein_coding	137.617	0
ENSG00000215218	UBE2QL1	5	6448623	6494909	protein_coding	137.5	0
ENSG00000109066	TMEM104	17	74776483	74839779	protein_coding	137.324	0
ENSG00000114993	RTKN	2	74425836	74442422	protein_coding	137.278	0
ENSG00000072135	PTPN18	2	130356007	130375409	protein_coding	137.08	0
ENSG00000162032	SPSB3	16	1776712	1793700	protein_coding	136.964	0
ENSG00000143119	CD53	1	110873154	110899928	protein_coding	136.917	0
ENSG00000168874	ATOH8	2	85751344	85788066	protein_coding	136.8	0
ENSG00000000938	FGR	1	27612064	27635277	protein_coding	136.7	0
ENSG00000132932	ATP8A2	13	25372071	26025851	protein_coding	136.5	0
ENSG00000120832	MTERF2	12	106977291	106987166	protein_coding	136.394	0
ENSG00000189420	ZFP92	X	153418322	153426481	protein_coding	136.3	0
ENSG00000091831	ESR1	6	151656691	152129619	protein_coding	136	0
ENSG00000138623	SEMA7A	15	74409289	74434467	protein_coding	135.781	0
ENSG00000197208	SLC22A4	5	132294443	132344206	protein_coding	135.7	0
ENSG00000198598	MMP17	12	131828393	131851783	protein_coding	135.5	0
ENSG00000125730	C3	19	6677704	6730562	protein_coding	135.364	0
ENSG00000163930	BAP1	3	52401013	52410350	protein_coding	135.225	0
ENSG00000130592	LSP1	11	1852970	1892267	protein_coding	135.2	0
ENSG00000135604	STX11	6	144150526	144188370	protein_coding	135.167	0
ENSG00000196141	SPATS2L	2	200305881	200482263	protein_coding	135.043	0
ENSG00000164038	SLC9B2	4	103019868	103085829	protein_coding	134.933	0
ENSG00000113805	CNTN3	3	74262568	74521140	protein_coding	134.9	0
ENSG00000157601	MX1	21	41420304	41459214	protein_coding	134.606	0
ENSG00000060749	QSER1	11	32893178	32993316	protein_coding	134.508	0
ENSG00000131042	LILRB2	19	54238904	54281184	protein_coding	134.5	0
ENSG00000227500	SCAMP4	19	1905214	1926013	protein_coding	134.348	0
ENSG00000173581	CCDC106	19	55641062	55653161	protein_coding	134.192	0
ENSG00000166501	PRKCB	16	23836001	24220611	protein_coding	134.1	0
ENSG00000143631	FLG	1	152302175	152325203	protein_coding	133.909	0
ENSG00000113263	ITK	5	157142933	157255191	protein_coding	133.9	0
ENSG00000166166	TRMT61A	14	103529184	103537073	protein_coding	133.727	0
ENSG00000240053	LY6G5B	6	31670167	31673776	protein_coding	133.6	0
ENSG00000054965	FAM168A	11	73400487	73598189	protein_coding	133.361	0
ENSG00000121413	ZSCAN18	19	58083838	58118427	protein_coding	133.346	0
ENSG00000173327	MAP3K11	11	65597755	65615382	protein_coding	133.327	0
ENSG00000196465	MYL6B	12	56152256	56159647	protein_coding	133.237	0
ENSG00000007384	RHBDF1	16	58059	76355	protein_coding	133.196	0
ENSG00000123131	PRDX4	X	23664262	23686399	protein_coding	133.173	0
ENSG00000081041	CXCL2	4	74097035	74099293	protein_coding	133.1	0
ENSG00000095303	PTGS1	9	122370530	122395703	protein_coding	133.056	0
ENSG00000107562	CXCL12	10	44370165	44386493	protein_coding	133	0
ENSG00000153048	CARHSP1	16	8852942	8869012	protein_coding	132.993	0
ENSG00000051128	HOMER3	19	18929201	18941261	protein_coding	132.933	0
ENSG00000103253	HAGHL	16	726936	735525	protein_coding	132.818	0
ENSG00000100644	HIF1A	14	61695513	61748259	protein_coding	132.488	0
ENSG00000149480	MTA2	11	62593214	62601840	protein_coding	132.201	0
ENSG00000116604	MEF2D	1	156463727	156500828	protein_coding	132.135	0
ENSG00000113758	DBN1	5	177456608	177474401	protein_coding	131.976	0
ENSG00000100731	PCNX	14	70907405	71115382	protein_coding	131.815	0
ENSG00000106638	TBL2	7	73568932	73578791	protein_coding	131.657	0
ENSG00000179943	FIZ1	19	55591371	55601970	protein_coding	131.36	0
ENSG00000176871	WSB2	12	118032694	118062430	protein_coding	131.34	0
ENSG00000130829	DUSP9	X	153642492	153651326	protein_coding	131.2	0
ENSG00000163463	KRTCAP2	1	155169408	155173475	protein_coding	131.1	0
ENSG00000168970	JMJD7-PLA2G4B	15	41828095	41848155	protein_coding	131	0
ENSG00000146409	SLC18B1	6	132769370	132798553	protein_coding	130.9	0
ENSG00000270647	TAF15	17	35713791	35864615	protein_coding	130.882	0
ENSG00000171045	TSNARE1	8	142212080	142403240	protein_coding	130.8	0
ENSG00000130803	ZNF317	19	9140380	9163424	protein_coding	130.75	0
ENSG00000136444	RSAD1	17	50478800	50485975	protein_coding	130.75	0
ENSG00000125505	MBOAT7	19	54173412	54189882	protein_coding	130.713	0
ENSG00000169660	HEXDC	17	82418318	82442645	protein_coding	130.65	0
ENSG00000057657	PRDM1	6	106086320	106109939	protein_coding	130.583	0
ENSG00000111271	ACAD10	12	111686056	111757107	protein_coding	130.419	0
ENSG00000107897	ACBD5	10	27195214	27242130	protein_coding	130.192	0
ENSG00000147180	ZNF711	X	85244032	85273362	protein_coding	130.167	0
ENSG00000106258	CYP3A5	7	99648194	99679998	protein_coding	130	0
ENSG00000182809	CRIP2	14	105472962	105480170	protein_coding	129.9	0
ENSG00000185262	UBALD2	17	76265202	76271299	protein_coding	129.579	0
ENSG00000110046	ATG2A	11	64894546	64917248	protein_coding	129.351	0
ENSG00000157823	AP3S2	15	89830599	89894638	protein_coding	129.262	0
ENSG00000186318	BACE1	11	117285207	117316259	protein_coding	129.236	0
ENSG00000122257	RBBP6	16	24537693	24572863	protein_coding	128.991	0
ENSG00000083838	ZNF446	19	58474017	58481230	protein_coding	128.957	0
ENSG00000123360	PDE1B	12	54549350	54579239	protein_coding	128.9	0
ENSG00000170962	PDGFD	11	103907186	104164379	protein_coding	128.808	0
ENSG00000213928	IRF9	14	24161053	24166565	protein_coding	128.8	0
ENSG00000125755	SYMPK	19	45815410	45863290	protein_coding	128.787	0
ENSG00000157326	DHRS4	14	23953586	23969279	protein_coding	128.583	0
ENSG00000213221	DNLZ	9	136359480	136363789	protein_coding	128.2	0
ENSG00000119777	TMEM214	2	27032910	27041695	protein_coding	128.103	0
ENSG00000146094	DOK3	5	177501907	177511274	protein_coding	127.769	0
ENSG00000130299	GTPBP3	19	17334920	17342735	protein_coding	127.696	0
ENSG00000125744	RTN2	19	45485289	45497061	protein_coding	127.583	0
ENSG00000172977	KAT5	11	65711996	65719604	protein_coding	127.489	0
ENSG00000270170	NCBP2-AS2	3	196942623	196943540	protein_coding	127.4	0
ENSG00000150594	ADRA2A	10	111077163	111080907	protein_coding	127.3	0
ENSG00000160226	C21orf2	21	44328944	44339402	protein_coding	127.268	0
ENSG00000115604	IL18R1	2	102311529	102398775	protein_coding	127.143	0
ENSG00000089127	OAS1	12	112906777	112933222	protein_coding	126.9	0
ENSG00000060718	COL11A1	1	102876467	103108496	protein_coding	126.875	0
ENSG00000167114	SLC27A4	9	128340646	128361470	protein_coding	126.758	0
ENSG00000049540	ELN	7	74027789	74069907	protein_coding	126.583	0
ENSG00000163823	CCR1	3	46201709	46208396	protein_coding	126.545	0
ENSG00000178202	KDELC2	11	108472105	108498432	protein_coding	126.491	0
ENSG00000180071	ANKRD18A	9	38571358	38620660	protein_coding	126.4	0
ENSG00000119737	GPR75	2	53852913	53859989	protein_coding	126.286	0
ENSG00000182108	DEXI	16	10928891	10942460	protein_coding	126.258	0
ENSG00000003400	CASP10	2	201182881	201229406	protein_coding	126.231	0
ENSG00000196998	WDR45	X	49071470	49101170	protein_coding	125.966	0
ENSG00000102879	CORO1A	16	30182827	30189076	protein_coding	125.8	0
ENSG00000115041	KCNIP3	2	95297304	95386083	protein_coding	125.8	0
ENSG00000197818	SLC9A8	20	49812713	49892242	protein_coding	125.5	0
ENSG00000265681	RPL17	18	49488453	49492523	protein_coding	125.5	0
ENSG00000198814	GK	X	30653359	30731456	protein_coding	125.488	0
ENSG00000003096	KLHL13	X	117897813	118117340	protein_coding	125.455	0
ENSG00000198796	ALPK2	18	58481247	58628957	protein_coding	125.205	0
ENSG00000142207	URB1	21	32311018	32393026	protein_coding	124.945	0
ENSG00000074855	ANO8	19	17323223	17334829	protein_coding	124.938	0
ENSG00000169241	SLC50A1	1	155135344	155138857	protein_coding	124.652	0
ENSG00000175130	MARCKSL1	1	32333832	32336379	protein_coding	124.645	0
ENSG00000106565	TMEM176B	7	150791285	150801360	protein_coding	124.364	0
ENSG00000135740	SLC9A5	16	67237683	67272190	protein_coding	124.308	0
ENSG00000166183	ASPG	14	104085679	104115581	protein_coding	124.3	0
ENSG00000091622	PITPNM3	17	6451264	6556494	protein_coding	124.189	0
ENSG00000104946	TBC1D17	19	49877425	49888749	protein_coding	124.175	0
ENSG00000132024	CC2D1A	19	13906201	13930879	protein_coding	124.057	0
ENSG00000160877	NACC1	19	13118103	13141141	protein_coding	124.051	0
ENSG00000132170	PPARG	3	12287368	12434356	protein_coding	124.037	0
ENSG00000100292	HMOX1	22	35380361	35394214	protein_coding	124.033	0
ENSG00000162627	SNX7	1	98661701	98760500	protein_coding	123.979	0
ENSG00000279119	ENSG00000279119	17	38727833	38728198	protein_coding	123.714	0
ENSG00000128284	APOL3	22	36140330	36166177	protein_coding	123.7	0
ENSG00000166924	NYAP1	7	100483927	100494799	protein_coding	123.7	0
ENSG00000170275	CRTAP	3	33113979	33147773	protein_coding	123.429	0
ENSG00000204954	C12orf73	12	103950202	103965708	protein_coding	123.294	0
ENSG00000115459	ELMOD3	2	85354394	85391752	protein_coding	123.179	0
ENSG00000183783	KCTD8	4	44173909	44448807	protein_coding	123.1	0
ENSG00000131446	MGAT1	5	180784782	180815652	protein_coding	122.809	0
ENSG00000204248	COL11A2	6	33162681	33192499	protein_coding	122.8	0
ENSG00000164776	PHKG1	7	56080283	56092996	protein_coding	122.793	0
ENSG00000115902	SLC1A4	2	64988477	65023865	protein_coding	122.767	0
ENSG00000166927	MS4A7	11	60378482	60395951	protein_coding	122.7	0
ENSG00000150093	ITGB1	10	32900319	33005792	protein_coding	122.665	0
ENSG00000167972	ABCA3	16	2275881	2340746	protein_coding	122.589	0
ENSG00000130313	PGLS	19	17511629	17521288	protein_coding	122.561	0
ENSG00000136383	ALPK3	15	84816680	84873482	protein_coding	122.366	0
ENSG00000139597	N4BP2L1	13	32400723	32428311	protein_coding	122.3	0
ENSG00000197530	MIB2	1	1615415	1630610	protein_coding	122.276	0
ENSG00000115738	ID2	2	8678845	8684453	protein_coding	122.259	0
ENSG00000167378	IRGQ	19	43584369	43596135	protein_coding	122.235	0
[truncated: 7,047 more rows]
