# Supplementary material for: Differential long non-coding RNA expression profiles in human oocytes and cumulus cells
Source: Sci Rep. 2018 Feb 2;8:2202. doi: 10.1038/s41598-018-20727-0 (PMC5797088; doi:10.1038/s41598-018-20727-0)
Supplement: Supplementary file 5 — Dataset 3 [file 41598_2018_20727_MOESM5_ESM.xls]

## Sheet: LncRNA UP in Oocyte
Supplementary Table S3: List of the 2,021 lncRNAs upregulated in MII oocytes
Gene ID	Gene Name	Chromosome	Start_position	End_position	Gene_biotype	Fold Change	q-value(%)
ENSG00000261812	TUBB8P7	16	90093154	90096354	transcribed_unprocessed_pseudogene	71259.5	0
ENSG00000214788	OOSP1	11	59938455	59995845	unitary_pseudogene	43555.9	0
ENSG00000188831	DPPA3P2	14	36371165	36372383	transcribed_unprocessed_pseudogene	24554.1	0
ENSG00000214324	C3orf56	3	127193131	127198185	lincRNA	19086.8	0
ENSG00000173213	TUBB8P12	18	47390	49557	transcribed_unprocessed_pseudogene	18506.2	0
ENSG00000251297	TUBB7P	4	189982523	189984871	unprocessed_pseudogene	15447.5	0
ENSG00000159247	TUBBP5	9	138150075	138177433	transcribed_unprocessed_pseudogene	15149.5	0
ENSG00000262117	BCAR4	16	11819829	11828845	lincRNA	14488.2	0
ENSG00000184617	ZNF840P	20	46484461	46492640	unprocessed_pseudogene	9756.2	0
ENSG00000253585	ENSG00000253585	8	94097764	94104322	lincRNA	5380.6	0
ENSG00000250447	ENSG00000250447	5	53776644	53819686	lincRNA	4265.5	0
ENSG00000227154	ENSG00000227154	6	35443044	35449866	unprocessed_pseudogene	4016.35	0
ENSG00000256340	ABCC6P1	16	18571162	18598328	transcribed_unprocessed_pseudogene	3521.4	0
ENSG00000222005	LINC01118	2	46816668	46822657	lincRNA	3359.92	0
ENSG00000229251	HNRNPA1P8	7	84983556	84984506	processed_pseudogene	3235.67	0
ENSG00000250788	TUBB8P4	12	34164773	34166954	unprocessed_pseudogene	2762.2	0
ENSG00000262983	ENSG00000262983	16	21194847	21205977	antisense	2681.3	0
ENSG00000257275	ENSG00000257275	14	95711747	95757656	antisense	2037.8	0
ENSG00000231332	OOEP-AS1	6	73369704	73387717	antisense	1764.5	0
ENSG00000213113	TUBB8P8	3	198119721	198120778	unprocessed_pseudogene	1720.9	0
ENSG00000228650	ENSG00000228650	5	56770799	56772303	lincRNA	1633.7	0
ENSG00000280639	ENSG00000280639	15	70570958	70586606	lincRNA	1617.15	0
ENSG00000258977	LINC01467	14	81605347	81623061	lincRNA	1487.4	0
ENSG00000256039	ENSG00000256039	12	10553363	10558049	lincRNA	1377.73	0
ENSG00000248571	ENSG00000248571	4	152666368	152670107	antisense	1176.7	0
ENSG00000184608	FAM167A-AS1	8	11368402	11438658	processed_transcript	1017.09	0
ENSG00000229414	KCNQ1-AS1	11	2840135	2861568	antisense	982.727	0
ENSG00000251218	ENSG00000251218	8	134849935	134881899	lincRNA	910.4	0
ENSG00000218357	ENSG00000218357	22	47461299	47487111	lincRNA	897.7	0
ENSG00000277738	ENSG00000277738	12	91634887	91635644	lincRNA	881.8	0
ENSG00000228561	ENSG00000228561	3	177683627	177691250	lincRNA	865.6	0
ENSG00000234711	TUBB8P11	1	873292	874349	unprocessed_pseudogene	796.75	0
ENSG00000228775	WEE2-AS1	7	141704338	141738346	antisense	720.473	0
ENSG00000261713	SSTR5-AS1	16	1064093	1078731	processed_transcript	698.6	0
ENSG00000262921	ENSG00000262921	17	4565752	4571760	lincRNA	669	0
ENSG00000237250	ENSG00000237250	1	237862175	237928321	antisense	666	0
ENSG00000260734	ENSG00000260734	16	71430262	71432282	transcribed_unprocessed_pseudogene	627.2	0
ENSG00000250544	ENSG00000250544	5	86746818	86749772	lincRNA	619.182	0
ENSG00000215237	ENSG00000215237	9	14993312	15019729	unprocessed_pseudogene	611.857	0
ENSG00000254951	ENSG00000254951	11	7754393	7905955	sense_overlapping	547.3	0
ENSG00000213005	PTTG3P	8	66767400	66768005	processed_pseudogene	519.782	0.758213
ENSG00000218561	ENSG00000218561	6	86729708	86730108	processed_pseudogene	518.8	0
ENSG00000254993	TRIM77BP	11	49117019	49124570	unprocessed_pseudogene	500.6	0
ENSG00000247134	ENSG00000247134	8	32996178	33044855	lincRNA	485.077	0
ENSG00000246228	CASC8	8	127289817	127482139	antisense	479.7	0
ENSG00000246214	ENSG00000246214	5	16615926	16629969	antisense	444.062	0
ENSG00000237469	TUBB8P10	1	227493029	227495142	unprocessed_pseudogene	442.4	0
ENSG00000258754	LINC01579	15	93718542	94070820	lincRNA	441.2	0
ENSG00000255393	ENSG00000255393	11	60024908	60031077	lincRNA	428.768	0
ENSG00000214433	GOLGA2P8	15	90291962	90295683	transcribed_unprocessed_pseudogene	426.75	0.00622629
ENSG00000225660	ENSG00000225660	X	146955075	146955209	processed_pseudogene	416.4	0
ENSG00000263146	ENSG00000263146	18	78976555	78979074	lincRNA	392.3	0
ENSG00000278060	ENSG00000278060	2	72932974	72934355	antisense	384.457	0
ENSG00000229664	ENSG00000229664	10	6025978	6036427	antisense	384.4	0
ENSG00000228708	ENSG00000228708	21	18477358	18486599	sense_overlapping	379.2	0
ENSG00000227681	ENSG00000227681	6	147660703	147953937	lincRNA	364.1	0
ENSG00000224356	ENSG00000224356	13	100535741	100587146	sense_intronic	359.302	0.0294572
ENSG00000233878	ENSG00000233878	7	156437789	156445588	lincRNA	338.136	0
ENSG00000248202	ENSG00000248202	5	97881420	97922695	lincRNA	336	0
ENSG00000247213	LINC01498	12	108434130	108492585	antisense	331.846	0
ENSG00000254266	PKIA-AS1	8	78426103	78558503	lincRNA	327.2	0
ENSG00000261458	ENSG00000261458	16	74842587	74843883	unprocessed_pseudogene	308.6	0
ENSG00000254919	ENSG00000254919	11	35915051	35918739	antisense	307.1	0
ENSG00000198491	ENSG00000198491	3	187197090	187207629	antisense	297.7	0.00622629
ENSG00000226397	C12orf77	12	24993424	24997519	lincRNA	293.8	0
ENSG00000266489	ENSG00000266489	18	24516883	24518006	lincRNA	292.5	0
ENSG00000233508	ENSG00000233508	20	43190101	43202599	lincRNA	287.391	0
ENSG00000234354	RPS26P47	13	100539901	100540248	processed_pseudogene	286.353	0
ENSG00000268942	CKS1BP3	5	62512246	62512482	processed_pseudogene	282.246	0
ENSG00000189238	LINC00943	12	126726270	126746252	lincRNA	278.6	0
ENSG00000226792	LINC00371	13	51082119	51172388	lincRNA	278.273	0
ENSG00000257859	CASC18	12	105704203	105744062	lincRNA	278.1	0
ENSG00000230356	NCAPD2P1	7	34750253	34752053	processed_pseudogene	276.987	0
ENSG00000263041	ENSG00000263041	10	117825903	117830518	lincRNA	273	0
ENSG00000279924	ENSG00000279924	13	18174010	18178465	unprocessed_pseudogene	270.545	0.0486403
ENSG00000259156	CHEK2P2	15	20282744	20291586	transcribed_unprocessed_pseudogene	266.6	0
ENSG00000227902	ENSG00000227902	2	146879909	146898218	lincRNA	259.3	0
ENSG00000227835	CARM1P1	9	2907073	3053408	transcribed_unprocessed_pseudogene	249.4	0
ENSG00000227517	LINC01483	17	69577251	69903000	lincRNA	236.273	0
ENSG00000227042	ENSG00000227042	X	10242339	10365323	lincRNA	230.1	0
ENSG00000246316	ENSG00000246316	5	114488997	114668410	antisense	224.471	0
ENSG00000254968	ENSG00000254968	11	112393118	112621729	lincRNA	222.4	0
ENSG00000226191	CLK3P2	1	247936061	247937513	processed_pseudogene	218.714	0.00622629
ENSG00000251391	ENSG00000251391	5	66298468	66322944	lincRNA	218.7	0.00622629
ENSG00000250400	LINC00977	8	129216467	129241250	lincRNA	216.4	0
ENSG00000250366	TUNAR	14	95876392	95925571	lincRNA	214.7	0
ENSG00000223611	SUPT20HL2	X	24310907	24313315	processed_pseudogene	202.1	0.00622629
ENSG00000248118	LINC01019	5	3417152	3536094	lincRNA	187	0
ENSG00000255039	ENSG00000255039	11	97222644	97259987	lincRNA	184.3	0
ENSG00000253576	ENSG00000253576	8	91975908	91977418	antisense	181.9	0.12179
ENSG00000224625	TUBB8P6	1	242057085	242060242	unprocessed_pseudogene	181.7	0
ENSG00000167355	ENSG00000167355	11	5304976	5505652	processed_transcript	177.5	0
ENSG00000237838	ENSG00000237838	3	24687919	25174305	lincRNA	175.8	0
ENSG00000250584	LINC01511	5	1363582	1380067	lincRNA	170.7	0
ENSG00000253877	LINC01608	8	110937690	111027433	lincRNA	166.2	0
ENSG00000253642	ENSG00000253642	8	33604856	34039008	lincRNA	160.3	0
ENSG00000236345	ENSG00000236345	6	63806836	63822642	antisense	159.929	0
ENSG00000228791	THRB-AS1	3	24494087	24681711	processed_transcript	159.5	0
ENSG00000243144	ENSG00000243144	7	91311368	91515409	lincRNA	158.4	0
ENSG00000254369	HOXA-AS3	7	27129977	27155928	antisense	156.321	0
ENSG00000237534	LINC00383	13	69222346	69292154	lincRNA	151.8	0
ENSG00000276012	ENSG00000276012	13	101717564	101723106	antisense	150.6	0
ENSG00000236377	ENSG00000236377	17	32905662	32906584	lincRNA	150.529	0
ENSG00000266181	EIF4A3P1	18	24522273	24522919	processed_pseudogene	149.9	0.00622629
ENSG00000258879	ENSG00000258879	12	25011415	25020893	lincRNA	149.4	0.0294572
ENSG00000259343	TMC3-AS1	15	81324377	81362037	antisense	145.556	0
ENSG00000232524	ENSG00000232524	7	123456629	123459856	antisense	145.5	0
ENSG00000228358	ENSG00000228358	4	117360625	117372852	lincRNA	140.7	0
ENSG00000235827	TUBB8P9	1	227506182	227508292	unprocessed_pseudogene	137.7	0
ENSG00000214009	PCNAP3	X	46058751	46059528	processed_pseudogene	136.751	1.61742
ENSG00000235008	ENSG00000235008	6	166701094	166702839	processed_pseudogene	136.4	0.00622629
ENSG00000223742	ENSG00000223742	X	28571532	28586395	lincRNA	135.1	0
ENSG00000218052	ADAMTS7P4	15	85255369	85330334	transcribed_unprocessed_pseudogene	133.412	0
ENSG00000261722	ENSG00000261722	16	79212711	79229453	lincRNA	133.375	0
ENSG00000249365	ENSG00000249365	5	125108204	125149929	lincRNA	132.7	0
ENSG00000223838	ENSG00000223838	7	19353534	19578606	lincRNA	131	0
ENSG00000272163	ENSG00000272163	8	24912165	24914717	antisense	130.766	0.433238
ENSG00000226484	ENSG00000226484	X	36365626	36440292	antisense	129.2	0
ENSG00000267291	ENSG00000267291	19	38596346	38601694	antisense	127.214	0.00622629
ENSG00000273920	ENSG00000273920	15	81335577	81336119	antisense	124.8	0
ENSG00000234715	ENSG00000234715	7	103445207	103514007	antisense	124.2	0
ENSG00000267429	ENSG00000267429	19	56347081	56348183	sense_intronic	122.692	0
ENSG00000236453	ENSG00000236453	7	94022833	94066661	lincRNA	122	0.12179
ENSG00000214237	ENSG00000214237	3	150871045	150891060	transcribed_unprocessed_pseudogene	121.9	0.00622629
ENSG00000261780	ENSG00000261780	18	73324941	73349878	processed_transcript	120.9	0
ENSG00000243797	ENSG00000243797	7	106372251	106770207	sense_overlapping	120.4	0
ENSG00000280169	ENSG00000280169	13	100537365	100539567	antisense	118.667	0.356508
ENSG00000261206	LINC00561	13	75932395	75935132	lincRNA	117.9	0.00622629
ENSG00000255311	ENSG00000255311	11	83643602	83725390	antisense	117.833	0
ENSG00000233491	ENSG00000233491	7	81576386	81626216	lincRNA	117.333	0
ENSG00000257474	ENSG00000257474	12	79540203	79550535	lincRNA	116.6	0
ENSG00000253100	ENSG00000253100	8	25685798	25687524	lincRNA	116.4	0.00622629
ENSG00000267109	ENSG00000267109	17	70312831	70368916	lincRNA	114.7	0
ENSG00000255457	ENSG00000255457	8	13695574	13705506	processed_pseudogene	114.692	0
ENSG00000275612	ENSG00000275612	11	7698951	7699393	sense_intronic	114.4	0
ENSG00000237571	ENSG00000237571	2	215274992	215277947	lincRNA	113.7	0
ENSG00000253288	ENSG00000253288	8	137809444	138083570	lincRNA	112.2	0
ENSG00000224746	ENSG00000224746	7	135926455	135932881	antisense	110.5	0
ENSG00000254811	ENSG00000254811	11	106250019	106264905	transcribed_unprocessed_pseudogene	110.3	0
ENSG00000245719	ENSG00000245719	15	67834310	67838879	lincRNA	109.538	0
ENSG00000268696	ZNF723P	19	22832201	22859422	unprocessed_pseudogene	109.2	0
ENSG00000259293	ENSG00000259293	15	58434890	58498735	antisense	108	0
ENSG00000255099	ENSG00000255099	8	109777912	109782288	processed_pseudogene	105.6	0
ENSG00000267134	ENSG00000267134	18	64104091	64423601	lincRNA	104.9	0
ENSG00000256124	LINC01152	17	72030291	72041297	lincRNA	104.091	0
ENSG00000217455	ENSG00000217455	7	3140234	3174654	lincRNA	103.818	0
ENSG00000250874	ENSG00000250874	5	85663232	85664684	lincRNA	103.5	0
ENSG00000259392	ENSG00000259392	15	32836983	32837326	transcribed_processed_pseudogene	102.7	0.00622629
ENSG00000232642	ENSG00000232642	2	24165884	24175005	antisense	100.565	0.0221035
ENSG00000226320	ENSG00000226320	3	34159334	34562877	lincRNA	99.3	0
ENSG00000261720	ENSG00000261720	16	1065240	1066502	lincRNA	99.1	0.0294572
ENSG00000256717	ENSG00000256717	11	115659658	115843146	lincRNA	98.8	0
ENSG00000231873	ENSG00000231873	3	40766207	40862626	lincRNA	98.3	0
ENSG00000230448	LINC00276	2	13710531	14400963	lincRNA	96.1	0
ENSG00000238009	ENSG00000238009	1	89295	133723	lincRNA	95.9091	0.00622629
ENSG00000254031	ENSG00000254031	8	71155457	71204223	antisense	95.8	0
ENSG00000197984	OR51A8P	11	4832133	4833072	unprocessed_pseudogene	95.1	0
ENSG00000278130	ENSG00000278130	9	138177426	138179774	unprocessed_pseudogene	93.5	0
ENSG00000232461	ENSG00000232461	3	176643941	176867838	lincRNA	92.8	0
ENSG00000255027	ENSG00000255027	11	125903247	125938916	antisense	92	0.0358681
ENSG00000226674	TEX41	2	144667967	145262988	lincRNA	91.9474	0
ENSG00000223715	LINC01208	3	176604143	176635532	lincRNA	90.0769	0
ENSG00000223930	ENSG00000223930	3	178202050	178385417	lincRNA	89.9	0
ENSG00000267337	LINC01478	18	44323436	44531697	lincRNA	89.5	0
ENSG00000234787	LINC00458	13	54115783	54132866	lincRNA	89	0.00622629
ENSG00000241668	RPL19P11	5	31053565	31054153	processed_pseudogene	88.1765	0
ENSG00000228711	ENSG00000228711	7	82657035	82657411	processed_pseudogene	87.7	0.0294572
ENSG00000260896	ENSG00000260896	16	80828735	80892595	lincRNA	87.3704	0
ENSG00000224643	ENSG00000224643	2	183083405	183108519	antisense	87.0882	0
ENSG00000231421	ENSG00000231421	17	30573471	30577000	processed_transcript	86.8462	0.00622629
ENSG00000243273	ENSG00000243273	3	150890636	151038818	antisense	85.6	0
ENSG00000255425	OR8G3P	11	124214767	124215687	unprocessed_pseudogene	85	0
ENSG00000250891	ENSG00000250891	5	118468156	118562117	lincRNA	84.7692	0
ENSG00000275078	ENSG00000275078	8	139508701	139508971	unprocessed_pseudogene	84.3	0.12179
ENSG00000245750	DRAIC	15	69463026	69571440	lincRNA	83.5833	0.0486403
ENSG00000220575	HTR5A-AS1	7	155067067	155071557	antisense	83	0.12179
ENSG00000236452	ENSG00000236452	3	34203244	34268811	lincRNA	82.5	0.12179
ENSG00000242850	RPL23AP68	12	87169985	87170429	processed_pseudogene	79.6	0
ENSG00000175841	FAM172BP	3	101521891	101522979	processed_pseudogene	79.5	0.0294572
ENSG00000237301	ENSG00000237301	1	15586136	15603626	antisense	78.4118	0.00622629
ENSG00000250411	ENSG00000250411	5	125036831	125042239	lincRNA	78.2	0
ENSG00000234921	ENSG00000234921	9	124031624	124032524	antisense	77.8	0.12179
ENSG00000253535	ENSG00000253535	8	24295814	24912073	antisense	77	0.00622629
ENSG00000253972	ENSG00000253972	8	119215111	119246848	lincRNA	77	0
ENSG00000267555	ENSG00000267555	19	32831295	32833168	antisense	76.9091	0
ENSG00000273628	ENSG00000273628	13	24933006	24936796	unprocessed_pseudogene	75.2667	0
ENSG00000185847	LINC01405	12	110936585	110958208	lincRNA	75.2	0
ENSG00000238150	ENSG00000238150	19	53775599	53775882	processed_pseudogene	74.9583	0
ENSG00000254480	ENSG00000254480	11	4187140	4202655	lincRNA	74.5	0
ENSG00000244018	RPL35P6	8	18774547	18774918	processed_pseudogene	73.9615	0
ENSG00000253799	LINC01030	8	90592804	90606065	lincRNA	73.4	0.00622629
ENSG00000251259	ENSG00000251259	4	105137280	105140619	lincRNA	72.6471	0.00327048
ENSG00000267193	ENSG00000267193	18	45669367	45747215	antisense	72.5	0
ENSG00000237605	ENSG00000237605	1	206634649	206635622	antisense	72.1818	0.00622629
ENSG00000248311	ENSG00000248311	5	4775476	4805769	lincRNA	72.1	0
ENSG00000261555	ENSG00000261555	16	17825252	17826906	lincRNA	71.1	0
ENSG00000261848	ENSG00000261848	17	3134969	3177031	lincRNA	70.9	0.00622629
ENSG00000248486	ENSG00000248486	5	15192139	15266541	lincRNA	70.8	0
ENSG00000231459	LINC00032	9	27245684	27282793	lincRNA	70.5385	0.0486403
ENSG00000256879	ENSG00000256879	12	20361732	20370262	antisense	70.4545	0
ENSG00000229259	LRRC37A12P	1	32423214	32426789	unprocessed_pseudogene	69.6	0.0294572
ENSG00000272027	ENSG00000272027	2	34692290	34703606	lincRNA	69.2	0
ENSG00000254180	ENSG00000254180	8	90534611	90620070	lincRNA	68.6364	0.00622629
ENSG00000244053	RPL13AP2	14	47200575	47201104	processed_pseudogene	68.1905	0
ENSG00000235974	VN2R19P	19	58012589	58025926	unitary_pseudogene	67.85	0.485016
ENSG00000249396	ENSG00000249396	5	10493527	10502728	lincRNA	67.5	0.00622629
ENSG00000267568	ENSG00000267568	17	76950317	76969156	processed_transcript	67.2727	0
ENSG00000203585	ENSG00000203585	12	67519829	67567126	lincRNA	66.1667	0.274619
ENSG00000243499	RPS6P21	12	131667492	131668246	processed_pseudogene	66.1	0
ENSG00000253619	ENSG00000253619	8	120913065	121119754	lincRNA	65.3636	0
ENSG00000177112	MRVI1-AS1	11	10541272	10599932	antisense	64.875	0
ENSG00000250420	AACSP1	5	178764861	178818435	transcribed_unprocessed_pseudogene	64	0
ENSG00000254235	ENSG00000254235	8	9249417	9413714	lincRNA	63.5	0.12179
ENSG00000253539	ENSG00000253539	8	99796615	99799187	antisense	63.4	0
ENSG00000230131	ENSG00000230131	10	123356450	123517708	lincRNA	62.1	0
ENSG00000255046	ENSG00000255046	8	11797928	11802568	lincRNA	61.0513	0.630975
ENSG00000272525	ENSG00000272525	5	73497550	73498293	lincRNA	60.3429	0.0140124
ENSG00000251138	ENSG00000251138	12	74133166	74402535	lincRNA	60.3	0
ENSG00000239219	ENSG00000239219	3	169939353	169966734	antisense	60.2727	0.0358681
ENSG00000237813	ENSG00000237813	7	116238260	116499465	antisense	60.1	0.00622629
ENSG00000260586	ENSG00000260586	15	71342324	71348471	sense_intronic	59.3	0.00622629
ENSG00000258700	LINC00871	14	45940943	46501823	lincRNA	59.2	0
ENSG00000228624	ENSG00000228624	6	113969701	114471705	antisense	58.381	0
ENSG00000257364	VENTXP3	12	74292324	74293096	processed_pseudogene	58.3	0
ENSG00000253591	ENSG00000253591	5	170639158	170681437	antisense	58.1	0
ENSG00000258803	ENSG00000258803	14	56514331	56551309	lincRNA	58.0606	0
ENSG00000258637	ENSG00000258637	14	79661666	79791263	antisense	57.6	0.00622629
ENSG00000230552	ENSG00000230552	2	176724268	176819310	lincRNA	57.5	0
ENSG00000227579	ENSG00000227579	1	177393287	177597709	lincRNA	57.3	0
ENSG00000243069	ARHGEF26-AS1	3	154024401	154121332	processed_transcript	56.5	0
ENSG00000258220	ENSG00000258220	12	78326680	78359746	lincRNA	56	0
ENSG00000271989	ENSG00000271989	1	10429881	10430677	antisense	55.1667	0.0358681
ENSG00000224517	HTR2A-AS1	13	46852143	46856299	antisense	55	0
ENSG00000249484	LINC01470	5	152618965	153223543	lincRNA	54.9	0
ENSG00000249464	LINC01091	4	123650267	123930406	lincRNA	54.5385	0
ENSG00000258454	ENSG00000258454	14	76235817	76263474	sense_overlapping	54.4091	0.0140124
ENSG00000256995	ENSG00000256995	12	22699859	23174125	lincRNA	54.2	0
ENSG00000257986	ENSG00000257986	14	25835858	26143305	lincRNA	53	0.00622629
ENSG00000228221	LINC00578	3	177441921	177752305	lincRNA	53	0
ENSG00000237647	ERICH1-AS1	8	737651	1137777	antisense	52.5	0
ENSG00000237433	RPSAP11	3	32190747	32191627	processed_pseudogene	51.8	0.0294572
ENSG00000254194	ENSG00000254194	8	33973701	34009595	lincRNA	51.5	0
ENSG00000276668	ENSG00000276668	11	7699562	7699988	sense_intronic	51.3	0
ENSG00000261584	ENSG00000261584	6	26686241	26687964	lincRNA	51.3	0
ENSG00000232046	ENSG00000232046	2	66574030	66730157	lincRNA	50.9	0
ENSG00000269009	SLC6A21P	19	49255472	49256102	processed_pseudogene	50.3	0.0294572
ENSG00000250682	LINC00491	5	102609156	102671559	lincRNA	50.3	0.00622629
ENSG00000227948	ENSG00000227948	7	111411319	111411883	processed_pseudogene	50	0
ENSG00000232599	ENSG00000232599	X	125203805	125204338	processed_pseudogene	49.9231	0.356508
ENSG00000249388	ENSG00000249388	12	54082118	54102693	lincRNA	49.9	0
ENSG00000231826	ENSG00000231826	2	43027853	43039547	lincRNA	49.8	0.00622629
ENSG00000257817	ENSG00000257817	12	114713811	114767957	lincRNA	49.75	0
ENSG00000228824	MIR4500HG	13	87427214	87671259	lincRNA	49.6	0
ENSG00000258725	PRC1-AS1	15	90966345	90988624	antisense	49.5064	0
ENSG00000254560	BBOX1-AS1	11	27047186	27220113	antisense	49.1	0.0294572
ENSG00000224506	ENSG00000224506	6	125674353	125720218	lincRNA	48.6364	0
ENSG00000233338	TLR8-AS1	X	12902817	12908333	antisense	48.6	0.00622629
ENSG00000267761	ENSG00000267761	18	47285725	47594550	lincRNA	48.3	0
ENSG00000253438	PCAT1	8	126847055	127021014	lincRNA	48.2	0
ENSG00000224932	ENSG00000224932	4	117314597	117360639	lincRNA	48.2	0
ENSG00000257636	ENSG00000257636	14	30437992	30573629	antisense	47.8	0.0294572
ENSG00000232692	ENSG00000232692	21	26378552	26471698	antisense	47.7619	0.0140124
ENSG00000262898	ENSG00000262898	17	83144131	83177607	lincRNA	47.7273	0.0358681
ENSG00000232310	ENSG00000232310	6	134525314	134659836	lincRNA	47.2632	0.00622629
ENSG00000226083	SLC39A12-AS1	10	18001786	18010562	antisense	47.2	0.00622629
ENSG00000256663	ENSG00000256663	12	20551590	20553012	processed_pseudogene	47.1236	0.892657
ENSG00000261405	ENSG00000261405	16	33562649	33570935	transcribed_unprocessed_pseudogene	47.1	0.0294572
ENSG00000277851	ENSG00000277851	12	92247756	92363832	lincRNA	47.1	0
ENSG00000250685	ENSG00000250685	16	84192558	84197053	antisense	47	0.0486403
ENSG00000257219	ENSG00000257219	12	76259839	76305131	lincRNA	47	0
ENSG00000166408	OR5P1P	11	7772890	7773814	unprocessed_pseudogene	46.8	0
ENSG00000234509	ENSG00000234509	21	31653593	31659500	lincRNA	46.6	0.0918467
ENSG00000250237	ENSG00000250237	5	69038518	69043821	lincRNA	46.5882	0.0706365
ENSG00000197085	NPSR1-AS1	7	34346512	34871582	processed_transcript	46.5	0
ENSG00000233996	ENSG00000233996	2	189486480	189487992	processed_pseudogene	45.3846	0.00622629
ENSG00000248588	ENSG00000248588	5	92826255	92844004	lincRNA	45.3	0.00622629
ENSG00000258066	ENSG00000258066	12	77775783	77783576	lincRNA	45.2	0
ENSG00000277215	SPANXA2-OT1	X	141502849	141649927	lincRNA	45.1875	0.0486403
ENSG00000232537	ENSG00000232537	1	209147267	209155101	lincRNA	44.9	0
ENSG00000251577	ENSG00000251577	4	103548745	103624534	antisense	44.1	0.00622629
ENSG00000248491	ENSG00000248491	4	127096891	127470569	lincRNA	44.0769	0
ENSG00000276842	ENSG00000276842	12	25103124	25103869	antisense	44.0556	0
ENSG00000231107	LINC01508	9	90300902	90433505	lincRNA	44	0.00622629
ENSG00000230489	VAV3-AS1	1	107964443	107994607	antisense	43.2	0.0294572
ENSG00000254695	ENSG00000254695	11	15643885	15705368	lincRNA	42.9	0
ENSG00000249041	ENSG00000249041	4	154754756	154781873	antisense	42.6	0.12179
ENSG00000267287	ENSG00000267287	18	79576460	79589010	processed_transcript	42.5833	0.512233
ENSG00000248834	MARK2P5	5	15384220	15384853	processed_pseudogene	42.5	0.0294572
ENSG00000280206	ENSG00000280206	16	15701237	15702118	lincRNA	42.4447	0
ENSG00000224367	OACYLP	18	58996734	59069338	unitary_pseudogene	42.2	0
ENSG00000263655	ENSG00000263655	18	73914405	74034161	lincRNA	42.2	0.00622629
ENSG00000231557	ENSG00000231557	2	198882573	199071791	lincRNA	42	0
ENSG00000235111	ENSG00000235111	22	49612657	49615716	sense_intronic	41.7	0.00622629
ENSG00000251165	F11-AS1	4	186286094	186500997	antisense	41.7	0.00622629
ENSG00000266984	POLR3GP2	18	48478561	48479228	processed_pseudogene	41.5833	0.892657
ENSG00000267174	ENSG00000267174	19	11300777	11324441	3prime_overlapping_ncrna	41.3	0.0294572
ENSG00000250131	ENSG00000250131	4	177444979	177677126	antisense	40.7419	0.00327048
ENSG00000263427	ENSG00000263427	17	8056225	8057621	lincRNA	40.5	0
ENSG00000237720	ENSG00000237720	2	2834264	2838391	lincRNA	40.5	0.0294572
ENSG00000236922	LINC01378	4	117406166	117691188	lincRNA	40.1	0.12179
ENSG00000243988	RPS24P17	16	56906534	56906956	processed_pseudogene	40	1.64981
ENSG00000274204	ENSG00000274204	13	106506046	106506713	sense_intronic	39.2297	0
ENSG00000253868	FER1L6-AS2	8	124046073	124171522	antisense	39.2	0
ENSG00000249797	ENSG00000249797	5	117925008	118266035	lincRNA	39.2	0
ENSG00000267052	ENSG00000267052	7	106570947	106598908	lincRNA	38.4	0
ENSG00000268295	POLR3GP1	14	91603173	91603433	transcribed_processed_pseudogene	38.3043	0
ENSG00000231134	TCF7L1-IT1	2	85186409	85187253	sense_intronic	37.7273	0.00622629
ENSG00000257222	ENSG00000257222	12	102063355	102074820	antisense	37.6547	0.00622629
ENSG00000186232	SSU72P3	11	4329865	4330446	processed_pseudogene	37.4	0.0294572
ENSG00000278239	ENSG00000278239	19	41833686	41835950	lincRNA	37.3	0
ENSG00000232715	LINC01022	7	158590629	158591120	antisense	37.3	0.00622629
ENSG00000247732	ENSG00000247732	5	7290823	7296345	unprocessed_pseudogene	37.1	0.0294572
ENSG00000248112	ENSG00000248112	5	82919376	82921119	lincRNA	36.9	0
ENSG00000261305	ENSG00000261305	7	150341771	150342607	sense_overlapping	36.4	0
ENSG00000254813	ENSG00000254813	8	12765849	12811478	lincRNA	36.2	0
ENSG00000255028	ENSG00000255028	11	109355085	109583907	antisense	36.1	0.0294572
ENSG00000236885	ENSG00000236885	2	151117955	151186209	lincRNA	36	0
ENSG00000261742	LINC00922	16	65284499	65576300	lincRNA	35.7273	0
ENSG00000231747	ENSG00000231747	2	112621809	112622167	processed_pseudogene	35.7222	0.652667
ENSG00000261418	ENSG00000261418	15	23430839	23435212	unprocessed_pseudogene	35.5	0.00622629
ENSG00000229336	ENSG00000229336	21	19739709	19740150	processed_pseudogene	35.3594	0.00622629
ENSG00000233735	ENSG00000233735	1	240177839	240179644	antisense	35.2	0
ENSG00000258535	ENSG00000258535	14	51765276	51825422	sense_overlapping	35	0
ENSG00000228463	ENSG00000228463	1	257864	297502	lincRNA	34.9157	0
ENSG00000276121	ENSG00000276121	15	44778196	44778721	lincRNA	34.6667	0
ENSG00000232021	LEF1-AS1	4	108167525	108256836	processed_transcript	34.52	0.00327048
ENSG00000261600	ENSG00000261600	2	91580336	91580863	lincRNA	33.8824	0
ENSG00000248019	FAM13A-AS1	4	88709789	88730103	antisense	33.7563	0.846848
ENSG00000261645	DISC1FP1	11	90251232	90915052	processed_transcript	33.75	0.0140124
ENSG00000224099	ENSG00000224099	2	195448532	195478925	lincRNA	33.6	0.58654
ENSG00000234511	C5orf58	5	170232447	170252575	processed_transcript	33.5306	0.0194998
ENSG00000203523	TAS2R2P	7	12491095	12492004	processed_pseudogene	33.5	0.0294572
ENSG00000248538	ENSG00000248538	8	9189011	9202854	lincRNA	33.3793	0
ENSG00000274979	ENSG00000274979	12	69326574	69331882	lincRNA	33.2727	0
ENSG00000241956	ENSG00000241956	5	164296696	165171643	antisense	33.1	0
ENSG00000224184	MIR3681HG	2	11848622	12578348	lincRNA	33.0769	0
ENSG00000228714	ENSG00000228714	9	115739663	115744239	lincRNA	33	0
ENSG00000260798	ENSG00000260798	16	68814330	68823526	antisense	32.8	0.274619
ENSG00000254024	ENSG00000254024	8	101461177	101492499	antisense	32.8	0.0294572
ENSG00000255583	ENSG00000255583	12	63682523	63724935	transcribed_unprocessed_pseudogene	32.7	0.00622629
ENSG00000274719	ENSG00000274719	15	57990217	57990636	sense_intronic	32.6154	0
ENSG00000258616	ENSG00000258616	14	45706250	45715952	lincRNA	32.4	0.0294572
ENSG00000267665	ENSG00000267665	17	77526998	77536592	lincRNA	32.2	0.00622629
ENSG00000260658	ENSG00000260658	16	63314264	63618046	lincRNA	32.1	0.00622629
ENSG00000253407	ENSG00000253407	8	131130388	131144881	lincRNA	32.1	0.0294572
ENSG00000225398	PGM5P4	2	113541937	113563298	unprocessed_pseudogene	32.1	0
ENSG00000230002	ALMS1-IT1	2	73456764	73459484	sense_intronic	32.028	0
ENSG00000264693	ENSG00000264693	18	77622552	77624515	lincRNA	31.9	0.0294572
ENSG00000258342	ENSG00000258342	14	35897982	36063743	sense_overlapping	31.8	0.00622629
ENSG00000228898	MTCO1P43	2	117026537	117027024	unprocessed_pseudogene	31.8	0
ENSG00000224655	ENSG00000224655	2	121790444	121796702	lincRNA	31.4	0.00622629
ENSG00000260459	FTLP14	16	68822587	68823070	processed_pseudogene	31.2	0
ENSG00000256734	ENSG00000256734	11	18450112	18450868	processed_pseudogene	31	0.12179
ENSG00000249856	ENSG00000249856	5	74917726	75023928	lincRNA	30.75	0.118711
ENSG00000167117	LINC00483	17	50761029	50767557	processed_transcript	30.5	0.00622629
ENSG00000237053	FUCA1P1	2	176804987	176806337	processed_pseudogene	30.5	0
ENSG00000255660	RERG-AS1	12	15151923	15155283	lincRNA	30.1	0.0294572
ENSG00000230525	ENSG00000230525	2	66904436	66971462	lincRNA	30.1	0.00622629
ENSG00000261298	ENSG00000261298	2	234222838	234224514	lincRNA	30.0769	0.00622629
ENSG00000237137	ENSG00000237137	9	14531916	14532042	processed_pseudogene	30	0
ENSG00000229618	ENSG00000229618	7	13101391	13704149	lincRNA	30	0
ENSG00000257826	ENSG00000257826	14	36061026	36067190	lincRNA	29.8	0.00622629
ENSG00000254303	ENSG00000254303	8	121954640	122127184	lincRNA	29.8	0.0294572
ENSG00000230649	ENSG00000230649	7	136025761	136084668	lincRNA	29.7	0
ENSG00000260706	ENSG00000260706	16	80065836	80167577	lincRNA	29.5	0.00622629
ENSG00000255124	ENSG00000255124	11	125939212	125943702	lincRNA	29.4	0.0294572
ENSG00000266844	ENSG00000266844	18	76974690	76984162	antisense	29.3462	0
ENSG00000248307	LINC00616	4	138027422	138130709	lincRNA	29.3	0.0294572
ENSG00000249988	ENSG00000249988	4	14164455	14242813	lincRNA	29.1	0
ENSG00000270816	LINC00221	14	106482439	106521073	lincRNA	29.025	0.00622629
ENSG00000245384	ENSG00000245384	4	104490965	104697592	antisense	29	0.00622629
ENSG00000205054	LINC01121	2	45164870	45323295	processed_transcript	28.9091	0.0486403
ENSG00000249618	ENSG00000249618	4	129771659	129955368	lincRNA	28.9	0.00622629
ENSG00000260792	ENSG00000260792	14	104661120	104665558	lincRNA	28.5	0
ENSG00000254095	ENSG00000254095	8	31339197	31346479	processed_transcript	28.5	0
ENSG00000229703	ENSG00000229703	1	248692191	248699110	lincRNA	28.3	0.00622629
ENSG00000260577	ENSG00000260577	16	68644248	68646168	antisense	28.2113	0
ENSG00000227718	ENSG00000227718	2	13723048	13758152	lincRNA	28.2	0.0294572
ENSG00000231121	ENSG00000231121	12	77324641	77572275	lincRNA	28.1489	0
ENSG00000280241	ENSG00000280241	4	154142122	154298819	antisense	28	0.00622629
ENSG00000206066	IGLL3P	22	25318256	25320080	unprocessed_pseudogene	27.96	0
ENSG00000213876	RPL7AP64	17	7140930	7141592	processed_pseudogene	27.9286	0.00622629
ENSG00000281508	CDR1-AS	X	140783176	140784660	antisense	27.9091	0.58654
ENSG00000267746	ENSG00000267746	18	34222965	34224761	antisense	27.9	0.12179
ENSG00000255704	ENSG00000255704	12	131596857	131597115	processed_pseudogene	27.9	0.00622629
ENSG00000205622	ENSG00000205622	21	38863676	38956467	lincRNA	27.8571	0.00622629
ENSG00000250940	ENSG00000250940	4	4086638	4086814	processed_pseudogene	27.6	0
ENSG00000228966	HOMER2P1	14	106460092	106461055	processed_pseudogene	27.5882	0.118711
ENSG00000179136	LINC00670	17	12549782	12642854	lincRNA	27.5	0
ENSG00000231476	ENSG00000231476	7	1620654	1621405	lincRNA	27.3636	0.490956
ENSG00000248927	ENSG00000248927	5	120781218	120790778	lincRNA	27.3636	0.0358681
ENSG00000236318	ENSG00000236318	7	17374867	17466664	lincRNA	27.1	0.00622629
ENSG00000228033	ENSG00000228033	2	52722677	52910020	lincRNA	27.1	0.12179
ENSG00000254101	ENSG00000254101	8	136530798	136984935	lincRNA	27.0909	0
ENSG00000246130	ENSG00000246130	8	23068229	23083619	antisense	27.0667	0
ENSG00000230234	ENSG00000230234	6	160272617	160276130	lincRNA	27	0.00622629
ENSG00000247157	LINC01252	12	11548030	11590369	lincRNA	26.8569	0
ENSG00000227375	DLG1-AS1	3	197298252	197303747	antisense	26.5417	0.0140124
ENSG00000237400	ENSG00000237400	7	36463023	36504513	antisense	26.5	0.00622629
ENSG00000223586	LINC01312	6	133821147	133851800	lincRNA	26.3333	0.0358681
ENSG00000259457	ENSG00000259457	15	69564724	69565790	lincRNA	26.3	0.0294572
ENSG00000267496	FAM215A	17	43917194	43917985	lincRNA	26.2	0.12179
ENSG00000233009	NALCN-AS1	13	100708325	101059286	antisense	26.0833	0
ENSG00000234626	ENSG00000234626	22	32327171	32343105	antisense	25.7	0.00622629
ENSG00000251418	ENSG00000251418	4	148526493	148527139	processed_pseudogene	25.6154	0.00622629
ENSG00000256288	ENSG00000256288	12	10332861	10338292	lincRNA	25.6	0.00622629
ENSG00000231806	PCAT7	9	94555069	94568127	antisense	25.5	0.12179
ENSG00000174977	ENSG00000174977	17	18650195	18651542	processed_pseudogene	25.4535	0
ENSG00000226337	ENSG00000226337	9	68541036	68644442	lincRNA	25.3	0.00622629
ENSG00000275773	ENSG00000275773	6	60723148	60723898	lincRNA	25.3	0
ENSG00000251027	ENSG00000251027	5	106815197	107011014	lincRNA	25.2	0
ENSG00000259039	ENSG00000259039	14	57578632	57581320	antisense	25.0769	0
ENSG00000271133	ENSG00000271133	7	20328299	20331747	antisense	25.0476	0.0140124
ENSG00000233825	ENSG00000233825	10	32346499	32347179	antisense	24.8571	0.689887
ENSG00000258784	ENSG00000258784	14	55748208	55773203	lincRNA	24.7	0.00622629
ENSG00000233577	ENSG00000233577	22	25279529	25282674	lincRNA	24.6	0
ENSG00000261175	ENSG00000261175	16	86722091	86741059	lincRNA	24.6	0.40367
ENSG00000225542	ZNF385D-AS1	3	21542816	21579959	antisense	24.6	0
ENSG00000178556	CKS1BP6	X	30617454	30617693	processed_pseudogene	24.4444	0.652667
ENSG00000254610	ENSG00000254610	11	67934563	67955802	lincRNA	24.3333	0.00622629
ENSG00000254238	ENSG00000254238	8	75026428	75029460	antisense	24.3158	0.00327048
ENSG00000232006	ENSG00000232006	7	42954135	43113931	lincRNA	24.3	0.00327048
ENSG00000261617	ENSG00000261617	16	9355588	9408093	lincRNA	24.2353	0.12179
ENSG00000254192	ENSG00000254192	5	168654513	168667761	antisense	24.2045	0.0486403
ENSG00000213885	RPL13AP7	21	25361821	25362431	processed_pseudogene	24.0508	0.00622629
ENSG00000234899	SOX9-AS1	17	72034107	72237203	processed_transcript	24.0363	0
ENSG00000237057	ENSG00000237057	17	15806241	15817742	lincRNA	24	0.00622629
ENSG00000234828	ENSG00000234828	4	149352017	149896233	lincRNA	24	0
ENSG00000251129	ENSG00000251129	4	31997397	32155406	lincRNA	24	0.0294572
ENSG00000256306	ENSG00000256306	12	13526854	13547582	processed_transcript	23.8	0.00622629
ENSG00000253819	LINC01151	8	122670385	122694106	lincRNA	23.7	0.00622629
ENSG00000258842	ENSG00000258842	14	62069518	62081154	lincRNA	23.6111	0.433238
ENSG00000267586	LINC00907	18	42159283	42691422	lincRNA	23.55	0
ENSG00000259473	ENSG00000259473	15	70503907	70505928	lincRNA	23.5	0
ENSG00000264151	ENSG00000264151	18	27336379	27595164	lincRNA	23.4	0.00622629
ENSG00000224968	ENSG00000224968	1	177351586	177366272	lincRNA	23.4	0.00622629
ENSG00000224271	ENSG00000224271	22	47631674	47855600	lincRNA	23.2	0.12179
ENSG00000233125	ACTBP12	1	92229018	92229435	processed_pseudogene	23.1	0.12179
ENSG00000255042	ENSG00000255042	11	50287661	50295334	transcribed_unprocessed_pseudogene	22.9714	0
ENSG00000267573	KRT8P5	18	44320800	44322257	processed_pseudogene	22.8	0.12179
ENSG00000270540	ENSG00000270540	2	236367560	236369102	antisense	22.7647	0.274619
ENSG00000225564	LINC01492	9	103140523	103325034	lincRNA	22.7	0.00622629
ENSG00000258245	ENSG00000258245	12	75688794	75689096	processed_pseudogene	22.6818	0.00327048
ENSG00000248428	ENSG00000248428	5	110970951	111008899	lincRNA	22.6	0.00622629
ENSG00000229271	ENSG00000229271	3	16687986	16697479	lincRNA	22.5	0.00622629
ENSG00000250920	ENSG00000250920	4	103550927	103559127	lincRNA	22.4	0.00622629
ENSG00000226453	ENSG00000226453	6	81845185	81933480	lincRNA	22.2632	0
ENSG00000258903	ENSG00000258903	14	62103378	62117175	lincRNA	22.16	0.118711
ENSG00000259941	ENSG00000259941	15	56394321	56396785	lincRNA	22.1385	0.0294572
ENSG00000250921	ENSG00000250921	5	4135682	4143648	lincRNA	22	0.12179
ENSG00000247400	DNAJC3-AS1	13	95648733	95676925	lincRNA	21.9371	0.0358681
ENSG00000253968	ENSG00000253968	5	173414035	173451165	lincRNA	21.9	0.12179
ENSG00000145063	ENSG00000145063	2	11105317	11132821	lincRNA	21.9	0.0294572
ENSG00000234235	BOK-AS1	2	241544403	241558977	antisense	21.8421	0
ENSG00000244342	LINC00698	3	62950430	63125062	lincRNA	21.8182	0
ENSG00000232271	ENSG00000232271	20	7069614	7146656	lincRNA	21.7	0.00622629
ENSG00000258231	ENSG00000258231	12	58544124	58813060	lincRNA	21.7	0
ENSG00000230013	ENSG00000230013	9	104990796	104991781	lincRNA	21.7	0.00622629
ENSG00000227087	RBMX2P5	5	80331573	80332541	processed_pseudogene	21.6239	0.00327048
ENSG00000246225	ENSG00000246225	11	22829380	22945393	antisense	21.6111	0.0294572
ENSG00000225243	ENSG00000225243	1	171199244	171227788	antisense	21.5	0.40367
ENSG00000230227	SIAH1P1	X	35626142	35627064	processed_pseudogene	21.5	0.58654
ENSG00000250786	SNHG18	5	9546200	9550609	lincRNA	21.4946	0
ENSG00000236714	ENSG00000236714	5	142745600	142760998	lincRNA	21.2	0.0294572
ENSG00000273341	ENSG00000273341	7	77416673	77425443	lincRNA	21.1538	0.00622629
ENSG00000267251	ENSG00000267251	18	80183680	80202992	antisense	21.1204	0
ENSG00000230368	FAM41C	1	868071	876903	lincRNA	21.1	0
ENSG00000260923	ENSG00000260923	16	90185997	90222678	lincRNA	21.0312	0
ENSG00000271109	ENSG00000271109	19	34849278	34860576	lincRNA	21	0.00622629
ENSG00000254902	ANO1-AS1	11	70187788	70188509	antisense	21	0
ENSG00000224475	ENSG00000224475	7	97200708	97201483	processed_pseudogene	21	0.0294572
ENSG00000237031	ENSG00000237031	2	80572681	80618777	antisense	20.8438	0.00327048
ENSG00000225532	ENSG00000225532	6	170736173	170737777	lincRNA	20.7	0.00622629
ENSG00000255308	ENSG00000255308	11	19196775	19281426	antisense	20.6923	0
ENSG00000272595	OR10AH1P	7	5117169	5118087	unprocessed_pseudogene	20.6	0.12179
ENSG00000265489	ENSG00000265489	17	12760140	12790242	antisense	20.5556	0.0486403
ENSG00000258770	ENSG00000258770	14	87634379	87655294	lincRNA	20.5161	0
ENSG00000248801	C8orf34-AS1	8	68303468	68331491	antisense	20.5	0.58654
ENSG00000214998	CCNB2P1	7	7909300	7910449	processed_pseudogene	20.4643	0.652667
ENSG00000258979	ENSG00000258979	14	96741191	96790613	lincRNA	20.4	0
ENSG00000260661	ENSG00000260661	15	92148752	92331037	antisense	20.3889	0.0486403
ENSG00000120055	C10orf95	10	102449837	102451543	lincRNA	20.2034	0.00327048
ENSG00000267669	ENSG00000267669	18	59821040	59825261	transcribed_processed_pseudogene	20.2	0.00622629
ENSG00000224885	TSSC1-IT1	2	3298341	3301465	sense_intronic	20.2	0
ENSG00000254331	CKS1BP7	8	80644939	80645173	processed_pseudogene	20.1111	0
ENSG00000282199	ENSG00000282199	17	43914433	43923001	processed_transcript	20.1	0.0294572
ENSG00000258631	ENSG00000258631	15	93589867	93760799	lincRNA	20.1	0.0294572
ENSG00000232591	ENSG00000232591	10	7445558	7471942	lincRNA	20.1	0.0294572
ENSG00000248901	ENSG00000248901	5	98086260	98161193	lincRNA	20.1	0
ENSG00000225356	ENSG00000225356	4	181522666	181523001	processed_pseudogene	20.1	0.892657
ENSG00000250102	ENSG00000250102	4	131380013	131541397	lincRNA	20.1	0.00622629
ENSG00000248150	ENSG00000248150	5	16373361	16440081	lincRNA	20.0909	0.0486403
ENSG00000276166	ENSG00000276166	16	57759358	57760024	antisense	19.9936	0.356508
ENSG00000260205	ENSG00000260205	10	22218074	22221168	lincRNA	19.8	0.12179
ENSG00000258791	LINC00520	14	55781135	55796688	lincRNA	19.75	1.88512
ENSG00000159712	ANKRD18CP	9	97156570	97221235	unprocessed_pseudogene	19.75	0.274619
ENSG00000246662	LINC00535	8	93213302	93700433	antisense	19.75	0.0918467
ENSG00000223813	ENSG00000223813	7	29514225	29563670	antisense	19.75	0
ENSG00000254367	ENSG00000254367	8	8723693	8782479	lincRNA	19.6364	0.0486403
ENSG00000224652	LINC00885	3	196142636	196160890	lincRNA	19.6	0.12179
ENSG00000261596	ENSG00000261596	16	21626742	21627569	sense_intronic	19.5	0.12179
ENSG00000261303	ENSG00000261303	15	78660644	78735495	transcribed_unprocessed_pseudogene	19.5	0.0294572
ENSG00000228918	LINC01344	1	182129310	182314061	lincRNA	19.5	0.892657
ENSG00000249345	ENSG00000249345	12	126915203	127060401	lincRNA	19.4118	0
ENSG00000255129	ENSG00000255129	11	113278437	113314437	antisense	19.3	0.00622629
ENSG00000254575	ENSG00000254575	8	14161297	14165359	antisense	19.3	1.88512
ENSG00000214295	FOXO1B	5	181099140	181100666	processed_pseudogene	19.3	0.0294572
ENSG00000249203	ENSG00000249203	5	44495618	44510282	lincRNA	19.3	0.892657
ENSG00000203386	LINC01317	2	33706886	34297753	lincRNA	19.3	0.0294572
ENSG00000237251	ENSG00000237251	7	39816549	39868140	unprocessed_pseudogene	19.2	0.00622629
ENSG00000251574	ENSG00000251574	5	104383298	105392970	lincRNA	19.2	0.00622629
ENSG00000274961	ENSG00000274961	20	59123404	59147026	lincRNA	19.1	0.00622629
ENSG00000255740	ENSG00000255740	12	16786762	16787845	lincRNA	18.9	0
ENSG00000230836	LINC01293	2	74940258	74942670	lincRNA	18.9	0.0294572
ENSG00000226522	ENSG00000226522	7	18892096	18899433	antisense	18.8	0.0294572
ENSG00000270087	ENSG00000270087	10	75279726	75401246	lincRNA	18.6	0.12179
ENSG00000223795	ENSG00000223795	9	134505472	134521442	lincRNA	18.5	0.0140124
ENSG00000272851	ENSG00000272851	2	207753872	207754435	antisense	18.3982	0.0221035
ENSG00000231842	ENSG00000231842	6	126177193	126202239	lincRNA	18.3846	0.356508
ENSG00000267374	ENSG00000267374	18	39206924	39800318	lincRNA	18.3559	0
ENSG00000224404	ENSG00000224404	22	34208141	34209262	lincRNA	18.3	0.0294572
ENSG00000249738	ENSG00000249738	5	159310933	159451999	lincRNA	18.3	0.12179
ENSG00000230214	FTLP18	1	36630335	36630857	processed_pseudogene	18.3	0.00622629
ENSG00000266304	ENSG00000266304	18	70335929	70337310	lincRNA	18.2	0.40367
ENSG00000254146	HMGB1P46	8	107173200	107173809	processed_pseudogene	18.2	0.0294572
ENSG00000256304	CCDC150P1	12	122322122	122324336	processed_pseudogene	18.1627	0.892657
ENSG00000269303	ENSG00000269303	19	34998233	35000170	antisense	18.1	0.00622629
ENSG00000206120	EGFEM1P	3	168249522	168830599	unitary_pseudogene	18	0.0294572
ENSG00000280580	ENSG00000280580	13	68878380	68893573	lincRNA	17.9	0.12179
ENSG00000249645	ENSG00000249645	4	23105502	23123487	lincRNA	17.9	0
ENSG00000243744	ENSG00000243744	5	13637919	13638381	processed_pseudogene	17.8462	0.274619
ENSG00000264964	ENSG00000264964	18	9315194	9334441	lincRNA	17.8235	0
ENSG00000267710	ENSG00000267710	19	56272769	56310450	processed_transcript	17.7778	0.12179
ENSG00000276688	ENSG00000276688	20	5407564	5407876	lincRNA	17.7	0.0294572
ENSG00000237268	ENSG00000237268	7	56421857	56448375	transcribed_unprocessed_pseudogene	17.6364	0.183682
ENSG00000242440	ENSG00000242440	3	148280891	148399956	lincRNA	17.6	0.0294572
ENSG00000264775	PPIAP14	18	5002759	5003254	processed_pseudogene	17.4545	0.183682
ENSG00000233891	ENSG00000233891	2	59238714	59733396	lincRNA	17.4	0.12179
ENSG00000205918	PDPK2P	16	2616121	2643296	transcribed_unprocessed_pseudogene	17.3889	0.40367
ENSG00000276403	ENSG00000276403	18	58476191	58477484	lincRNA	17.3636	0.0358681
ENSG00000258751	ENSG00000258751	14	48396508	48491767	lincRNA	17.3	0.12179
ENSG00000205035	ENSG00000205035	11	49558546	49810419	transcribed_unprocessed_pseudogene	17.3	0.40367
ENSG00000216471	RPSAP43	6	114084168	114084792	processed_pseudogene	17.2	0.0294572
ENSG00000258998	ENSG00000258998	14	44763157	44782829	lincRNA	17.1	0.00622629
ENSG00000258445	ENSG00000258445	14	60779978	60780595	processed_pseudogene	17.047	0
ENSG00000258807	ENSG00000258807	14	87710419	87872291	lincRNA	16.9766	0.00622629
ENSG00000258969	ENSG00000258969	14	43995781	44384545	lincRNA	16.9	0.0294572
ENSG00000250342	SNRPCP16	4	9051842	9052051	processed_pseudogene	16.8824	0.550255
ENSG00000188511	C22orf34	22	49414524	49657542	lincRNA	16.7333	0
ENSG00000265992	ESRG	3	54632122	54639857	sense_intronic	16.7	0.12179
ENSG00000238105	GOLGA2P5	12	100156357	100173659	transcribed_unprocessed_pseudogene	16.5276	0.00622629
ENSG00000250198	ENSG00000250198	5	8839732	8881525	lincRNA	16.5	0.12179
ENSG00000232893	IQCA1-AS1	2	236391074	236392388	antisense	16.4286	0.568227
ENSG00000261127	ENSG00000261127	16	32289547	32310555	transcribed_processed_pseudogene	16.4	0
ENSG00000178412	ENSG00000178412	18	79638928	79679745	lincRNA	16.2759	0.00327048
ENSG00000204929	ENSG00000204929	2	65436711	66084639	lincRNA	16.2667	0.652667
ENSG00000213194	ENSG00000213194	2	157210847	157211539	processed_pseudogene	16.2554	0.0194998
ENSG00000259380	ENSG00000259380	15	38139595	38226887	lincRNA	16.1	0.58654
ENSG00000276476	LINC00540	13	22040975	22276524	lincRNA	16.1	0.12179
ENSG00000270405	ENSG00000270405	7	152366763	152367015	processed_pseudogene	16.05	0.139285
ENSG00000256278	ENSG00000256278	15	84611689	84614969	antisense	15.9048	0
ENSG00000227863	ENSG00000227863	7	89443974	89494262	lincRNA	15.9	0
ENSG00000241048	ENSG00000241048	3	150202174	150225190	lincRNA	15.9	0.12179
ENSG00000215533	LINC00189	21	29193480	29288205	sense_overlapping	15.8	0
ENSG00000226401	ENSG00000226401	7	63632608	63636617	unprocessed_pseudogene	15.8	0.40367
ENSG00000237039	ENSG00000237039	2	231256097	231256306	processed_pseudogene	15.7632	0.433238
ENSG00000243836	WDR86-AS1	7	151409161	151413354	processed_transcript	15.75	0.00622629
ENSG00000257543	ENSG00000257543	12	101408372	101409060	lincRNA	15.7353	0
ENSG00000234948	LINC01524	20	52210645	52650431	lincRNA	15.7	0.0294572
ENSG00000258449	ENSG00000258449	12	25096868	25100980	antisense	15.6923	0
ENSG00000225706	PTPRD-AS1	9	8858130	8862255	lincRNA	15.625	0.00327048
ENSG00000253622	ENSG00000253622	8	117128455	117130299	sense_intronic	15.6	0
ENSG00000228361	ENSG00000228361	6	168229732	168240715	lincRNA	15.6	0.12179
ENSG00000249307	LINC01088	4	78971748	79308798	antisense	15.5714	0.356508
ENSG00000250313	ENSG00000250313	5	66507544	66511604	lincRNA	15.5	0.40367
ENSG00000273891	ENSG00000273891	10	121965764	121967700	antisense	15.4618	0
ENSG00000261837	ENSG00000261837	16	78534374	78535648	sense_intronic	15.4	0.0294572
ENSG00000276742	ENSG00000276742	10	121956782	121957098	antisense	15.3667	0.40367
ENSG00000243453	COX7BP1	22	35194699	35194942	processed_pseudogene	15.3	0.0294572
ENSG00000235531	MSC-AS1	8	71828167	72118393	antisense	15.2593	0.0294572
ENSG00000230115	TPRG1-AS2	3	189238686	189240594	antisense	15.2222	0
ENSG00000281460	ENSG00000281460	20	48476999	48477553	lincRNA	15.2	0.00622629
ENSG00000257737	ENSG00000257737	12	103654780	103657995	antisense	15.2	0.0294572
ENSG00000281641	SAMD12-AS1	8	118621001	118858218	lincRNA	15.1	0
ENSG00000231200	ENSG00000231200	2	21933336	22531105	lincRNA	15.1	0.0294572
ENSG00000253932	ENSG00000253932	8	13338574	13342754	antisense	15	0.0294572
ENSG00000214106	PAXIP1-AS2	7	154928498	154949908	antisense	14.8812	0
ENSG00000251331	ENSG00000251331	4	81602797	82044244	lincRNA	14.8	0.0294572
ENSG00000218690	HIST1H2APS4	6	26272021	26272701	transcribed_unprocessed_pseudogene	14.75	0.274619
ENSG00000253773	C8orf37-AS1	8	95204456	95810136	lincRNA	14.7353	0
ENSG00000237919	ENSG00000237919	1	70013982	70031222	antisense	14.7	0.0294572
ENSG00000224189	HAGLR	2	176173195	176188958	antisense	14.6889	0
ENSG00000254731	ENSG00000254731	11	86703099	86714092	lincRNA	14.6667	0.356508
ENSG00000204241	ENSG00000204241	11	134032272	134046849	lincRNA	14.625	0.892657
ENSG00000236231	ENSG00000236231	2	176524879	176531683	lincRNA	14.6	0.00622629
ENSG00000226798	ENSG00000226798	9	80869758	80871295	lincRNA	14.5	0.40367
ENSG00000250384	UBE2CP3	4	57072683	57073132	processed_pseudogene	14.5	0.40367
ENSG00000224227	OR2L1P	1	247990267	247991204	unprocessed_pseudogene	14.5	0.40367
ENSG00000234523	NDUFB1P2	1	222945725	222945900	processed_pseudogene	14.4545	0.00622629
ENSG00000259664	ENSG00000259664	15	97370371	97521811	lincRNA	14.4	0.0294572
ENSG00000255354	ENSG00000255354	8	11558466	11560020	antisense	14.3846	0
ENSG00000267593	ENSG00000267593	18	58813880	58834364	lincRNA	14.3	0.40367
ENSG00000214281	HMGN2P39	13	59010332	59010604	processed_pseudogene	14.3	0.0294572
ENSG00000282221	ENSG00000282221	1	201399633	201401190	antisense	14.3	0.12179
ENSG00000266357	ENSG00000266357	17	74043452	74154212	lincRNA	14.1	0.892657
ENSG00000225249	LINC00378	13	60685199	60694528	lincRNA	14.1	0.0294572
ENSG00000271860	ENSG00000271860	6	97283303	98399872	lincRNA	14.1	0.12179
ENSG00000251611	ENSG00000251611	4	151407551	151408835	lincRNA	14.1	0.0294572
ENSG00000228569	ENSG00000228569	7	156432523	156435833	lincRNA	14.0833	0.274619
ENSG00000243004	ENSG00000243004	7	19918981	20140453	sense_overlapping	14.0455	0.00622629
ENSG00000267783	ENSG00000267783	19	14119106	14119537	antisense	14	0.0358681
ENSG00000261801	LOXL1-AS1	15	73908071	73928248	antisense	14	0.0140124
ENSG00000248457	ENSG00000248457	5	12914068	13032886	lincRNA	14	0.40367
ENSG00000251003	ZFPM2-AS1	8	105780246	106060524	processed_transcript	13.8485	0.0486403
ENSG00000226608	FTLP3	20	4023917	4024444	processed_pseudogene	13.8372	0
ENSG00000233052	ENSG00000233052	10	1361001	1361637	sense_intronic	13.8	0.00622629
ENSG00000250546	ENSG00000250546	4	83796436	84293412	processed_transcript	13.8	0.0294572
ENSG00000248459	ENSG00000248459	3	129998531	129998936	processed_pseudogene	13.8	0.58654
ENSG00000259961	ENSG00000259961	1	13513220	13516270	antisense	13.7895	0.12179
ENSG00000231312	ENSG00000231312	2	39436637	39665343	antisense	13.7598	0
ENSG00000269667	ENSG00000269667	16	85981750	85984723	lincRNA	13.7	0.00622629
ENSG00000227463	ENSG00000227463	9	84063443	84094577	lincRNA	13.7	0.00622629
ENSG00000226272	ARHGAP26-AS1	5	142859604	142868922	antisense	13.6	0.00622629
ENSG00000236264	RPL26P30	11	2335132	2335776	transcribed_processed_pseudogene	13.5695	0
ENSG00000259734	ENSG00000259734	15	86630266	86631136	antisense	13.5	0
ENSG00000254076	ENSG00000254076	8	137696724	137698467	processed_pseudogene	13.5	0.12179
ENSG00000259929	ENSG00000259929	16	17933189	18151595	lincRNA	13.4545	0
ENSG00000261276	ENSG00000261276	11	69004394	69005100	antisense	13.4167	0.00622629
ENSG00000248714	ENSG00000248714	17	49361165	49369998	lincRNA	13.3571	0.274619
ENSG00000227303	ENSG00000227303	X	143284977	143516803	antisense	13.3333	0.0358681
ENSG00000250149	ENSG00000250149	4	125676718	125752793	lincRNA	13.3	0.00622629
ENSG00000236056	GAPDHP14	21	29222321	29223257	processed_pseudogene	13.2857	0.356508
ENSG00000267098	ENSG00000267098	18	60630167	60902726	lincRNA	13.2	0.40367
ENSG00000226709	FGF12-AS3	3	192516831	192521398	antisense	13.2	0.0294572
ENSG00000225843	NIPA2P1	7	91320128	91321103	processed_pseudogene	13.1	0.0294572
ENSG00000248425	ENSG00000248425	4	14390439	14393992	lincRNA	13.1	0
ENSG00000231714	ENSG00000231714	1	194350943	194352426	lincRNA	13.1	0.12179
ENSG00000280013	ENSG00000280013	21	6008604	6008810	processed_pseudogene	13	0.00622629
ENSG00000260516	ENSG00000260516	16	32356981	32363695	unprocessed_pseudogene	13	0.0294572
ENSG00000250654	ENSG00000250654	12	54076838	54081903	transcribed_unprocessed_pseudogene	13	0.0221035
ENSG00000249951	ENSG00000249951	4	94675245	94702570	lincRNA	13	0.40367
ENSG00000231758	ENSG00000231758	2	143640756	143656179	antisense	12.9091	0.00622629
ENSG00000234723	ENSG00000234723	3	22670201	22670711	unprocessed_pseudogene	12.9	0.892657
ENSG00000231007	CDC20P1	9	87011652	87013151	processed_pseudogene	12.8525	0
ENSG00000269072	ENSG00000269072	19	51152923	51181966	antisense	12.8158	0
ENSG00000256199	ENSG00000256199	12	64507166	64533638	lincRNA	12.8	0.0294572
ENSG00000260183	ENSG00000260183	16	80547842	80552514	antisense	12.6364	0.758213
ENSG00000258732	ENSG00000258732	15	22278971	22282872	unprocessed_pseudogene	12.6316	0
ENSG00000259033	ENSG00000259033	14	70275296	70291859	lincRNA	12.6	0.12179
ENSG00000227564	LINC00376	13	63183101	63328094	lincRNA	12.6	0.40367
ENSG00000234763	ENSG00000234763	6	8341937	8343021	lincRNA	12.6	0.00622629
ENSG00000266579	ENSG00000266579	6	57493855	57497691	lincRNA	12.6	0.12179
ENSG00000248431	ENSG00000248431	4	162740668	162742048	lincRNA	12.6	0.40367
ENSG00000235729	ENSG00000235729	X	143806391	143806733	processed_pseudogene	12.5	0.0294572
ENSG00000249867	ENSG00000249867	11	28702615	29063821	lincRNA	12.4615	0.0221035
ENSG00000228559	ENSG00000228559	6	35544632	35545669	lincRNA	12.4397	0.00622629
ENSG00000258168	ENSG00000258168	12	70468080	70543040	antisense	12.4333	0
ENSG00000257035	ENSG00000257035	12	127624153	127626267	unprocessed_pseudogene	12.4	0.58654
ENSG00000224091	ENSG00000224091	11	5205041	5207308	antisense	12.4	0.00622629
ENSG00000264272	ENSG00000264272	17	74256896	74262020	antisense	12.3182	0.0140124
ENSG00000258343	ENSG00000258343	12	95795345	95858839	antisense	12.2	0.40367
ENSG00000248424	OR51K1P	11	5430653	5431602	unitary_pseudogene	12.2	0.0294572
ENSG00000229559	ENSG00000229559	6	37543553	37547280	transcribed_processed_pseudogene	12.2	0
ENSG00000254486	ENSG00000254486	11	12030875	12061785	lincRNA	12.1429	0.274619
ENSG00000237224	ENSG00000237224	10	129693722	129702117	antisense	12.1	0.0294572
ENSG00000272343	ENSG00000272343	8	56222688	56223173	lincRNA	12.0769	0.356508
ENSG00000241388	HNF1A-AS1	12	120941728	120980965	processed_transcript	12	0.40367
ENSG00000274797	ENSG00000274797	12	50953924	50954356	antisense	12	0.40367
ENSG00000226598	ENSG00000226598	7	17463445	17558909	lincRNA	12	0.00622629
ENSG00000226919	ENSG00000226919	1	240765557	240768680	antisense	11.9231	0.652667
ENSG00000248973	ENSG00000248973	5	4451930	4866221	lincRNA	11.9	0
ENSG00000250327	RPSAP70	4	186157896	186158843	processed_pseudogene	11.8889	0.274619
ENSG00000233005	ENSG00000233005	2	21221175	21970959	lincRNA	11.8182	0.00622629
ENSG00000228639	ENSG00000228639	17	72021851	72034092	lincRNA	11.8	0.00622629
ENSG00000236389	ENSG00000236389	6	134706060	134707349	lincRNA	11.8	1.30389
ENSG00000227165	WDR11-AS1	10	120761812	120851345	antisense	11.6154	0.0486403
ENSG00000257345	ENSG00000257345	12	92999218	93019820	lincRNA	11.6	0.58654
ENSG00000253901	ENSG00000253901	8	91542924	91907619	lincRNA	11.6	0
ENSG00000256968	SNRPEP2	9	6748703	6748981	processed_pseudogene	11.5789	0.118711
ENSG00000232335	ENSG00000232335	1	35739389	35743576	antisense	11.5641	0.568227
ENSG00000260569	ENSG00000260569	18	74211391	74240555	lincRNA	11.5	0.40367
ENSG00000237654	ENSG00000237654	11	131502759	131540867	antisense	11.5	0.892657
ENSG00000197462	ENSG00000197462	7	125917871	125933832	lincRNA	11.5	0.0294572
ENSG00000235640	ENSG00000235640	2	123695302	123697396	processed_pseudogene	11.5	0.12179
ENSG00000261707	ENSG00000261707	16	77741468	77743000	antisense	11.432	0.0194998
ENSG00000233860	ENSG00000233860	4	76756960	76758474	antisense	11.4286	0.331821
ENSG00000230666	CEACAM22P	19	44537058	44620821	transcribed_unprocessed_pseudogene	11.4167	0.490956
ENSG00000258038	ENSG00000258038	14	28830244	28968400	lincRNA	11.4	0.0294572
ENSG00000274614	ENSG00000274614	13	111182111	111182692	unprocessed_pseudogene	11.4	0.58654
ENSG00000281131	SCHLAP1	2	180692104	180916939	lincRNA	11.4	0.40367
ENSG00000258776	ENSG00000258776	14	56817570	56893710	lincRNA	11.3	0.892657
ENSG00000236695	HNRNPA1P47	2	194187379	194188309	processed_pseudogene	11.2667	0.356508
ENSG00000259700	ENSG00000259700	15	48810701	48811909	processed_transcript	11.2353	0.274619
ENSG00000258131	ENSG00000258131	12	96985656	97185609	lincRNA	11.2	0.12179
ENSG00000249848	ENSG00000249848	8	10336782	10337677	processed_pseudogene	11.2	0.0294572
ENSG00000224016	ENSG00000224016	7	149891191	149909704	unprocessed_pseudogene	11.2	0.12179
ENSG00000248837	ENSG00000248837	4	22997551	23056862	lincRNA	11.2	0.0294572
ENSG00000259450	ENSG00000259450	15	39188438	39194309	lincRNA	11.1364	0.485016
ENSG00000189212	DPY19L2P1	7	35079989	35186041	transcribed_unprocessed_pseudogene	11.1333	0.00327048
ENSG00000229017	LINC01277	6	142966421	143038077	lincRNA	11.0952	0.630975
ENSG00000226088	ENSG00000226088	1	70359562	70360437	antisense	11.0952	1.59438
ENSG00000260592	ENSG00000260592	16	19476916	19487899	antisense	11.0909	0.183682
ENSG00000230650	ENSG00000230650	2	110360608	110363737	processed_pseudogene	11.0526	0.139285
ENSG00000225976	ENSG00000225976	10	29697935	29698174	processed_pseudogene	11	0.0294572
ENSG00000248400	ST13P12	5	82968888	82977153	processed_pseudogene	11	0.0294572
ENSG00000240521	ENSG00000240521	3	148850933	148960112	antisense	11	0.00622629
ENSG00000231040	ENSG00000231040	2	146837749	146850310	lincRNA	11	0.40367
ENSG00000236240	GPC5-IT1	13	92484606	92510094	sense_intronic	10.9	0.58654
ENSG00000258084	ENSG00000258084	12	78352519	78483019	lincRNA	10.9	0.00622629
ENSG00000235688	ENSG00000235688	2	949627	950274	antisense	10.8889	0.0294572
ENSG00000272620	AFAP1-AS1	4	7754090	7778928	antisense	10.8802	0
ENSG00000257501	ENSG00000257501	12	97713412	97761859	transcribed_processed_pseudogene	10.8696	0.40367
ENSG00000268686	ENSG00000268686	19	49368705	49388081	antisense	10.8462	0.00622629
ENSG00000257322	ENSG00000257322	12	93003415	93215679	antisense	10.8333	0.274619
ENSG00000251230	MIR3945HG	4	184844585	184855751	lincRNA	10.8077	0.0194998
ENSG00000267354	ENSG00000267354	18	45507202	45550183	sense_intronic	10.8	0.58654
ENSG00000260198	ENSG00000260198	16	56300616	56302904	sense_intronic	10.8	0.40367
ENSG00000258672	ENSG00000258672	14	99691445	99693648	lincRNA	10.8	0.00622629
ENSG00000253400	ENSG00000253400	9	26801733	26805862	lincRNA	10.8	0.40367
ENSG00000244998	ENSG00000244998	8	141389939	141392574	antisense	10.8	0.40367
ENSG00000253693	ENSG00000253693	5	165349030	165778689	lincRNA	10.8	0.0294572
ENSG00000281920	ENSG00000281920	2	65623272	65628424	lincRNA	10.8	0.58654
ENSG00000271901	ENSG00000271901	13	34545929	34671182	lincRNA	10.7	0.12179
ENSG00000170688	OR5E1P	11	7848700	7849626	unprocessed_pseudogene	10.7	0.40367
ENSG00000251363	ENSG00000251363	14	40954898	40975877	lincRNA	10.6923	0
ENSG00000254526	ENSG00000254526	11	29159956	29266734	lincRNA	10.6923	0
ENSG00000238755	ENSG00000238755	3	153384934	153980186	processed_transcript	10.6667	0.0486403
ENSG00000235269	ENSG00000235269	14	53768942	53850882	lincRNA	10.6	0.12179
ENSG00000255532	ENSG00000255532	11	49305714	49379669	transcribed_unprocessed_pseudogene	10.6	0.0294572
ENSG00000254339	ENSG00000254339	8	114282067	114295839	lincRNA	10.6	0.0294572
ENSG00000233270	SNRPEP4	19	5576660	5576938	processed_pseudogene	10.5796	0.356508
ENSG00000260936	FTO-IT1	16	54039393	54040726	sense_intronic	10.5185	0.0294572
ENSG00000266988	ENSG00000266988	18	45483345	45529855	sense_intronic	10.5	0.0294572
ENSG00000273569	ENSG00000273569	5	163855140	163856642	processed_pseudogene	10.5	0.12179
ENSG00000227308	ENSG00000227308	2	219685381	219737937	lincRNA	10.4857	1.67396
ENSG00000275120	ENSG00000275120	15	84599434	84606463	antisense	10.4677	0
ENSG00000262358	ENSG00000262358	17	3729361	3730493	antisense	10.4615	0.00622629
ENSG00000254740	ENSG00000254740	11	119372706	119381613	antisense	10.4583	0.652667
ENSG00000266368	ENSG00000266368	17	11953889	11977594	antisense	10.4	0.0294572
ENSG00000282757	DUXB	16	75694434	75700152	unprocessed_pseudogene	10.4	0.12179
ENSG00000253397	ENSG00000253397	8	27904481	27910310	antisense	10.4	0
ENSG00000248125	ENSG00000248125	5	145429868	145451099	lincRNA	10.4	0.892657
ENSG00000274840	ENSG00000274840	3	18013226	18041603	lincRNA	10.4	0.0294572
ENSG00000236230	ENSG00000236230	1	222089169	222387434	lincRNA	10.4	0.12179
ENSG00000241358	ENSG00000241358	3	146391363	146416603	transcribed_processed_pseudogene	10.3636	0.0486403
ENSG00000227719	ENSG00000227719	7	8114025	8116561	antisense	10.3571	0
ENSG00000263711	ENSG00000263711	18	73151241	73264480	processed_transcript	10.3333	0
ENSG00000228802	ENSG00000228802	2	223965701	223967706	antisense	10.3283	0.0194998
ENSG00000234008	PPP1R2P2	21	35887195	35887807	processed_pseudogene	10.3	0.40367
ENSG00000235526	ENSG00000235526	1	110177643	110178719	antisense	10.3	0.12179
ENSG00000250033	SLC7A11-AS1	4	138057464	138178177	processed_transcript	10.28	0.274619
ENSG00000233067	PTCHD1-AS	X	22259797	23293146	lincRNA	10.2727	0
ENSG00000223963	PRKRIRP8	1	240769420	240771534	processed_pseudogene	10.2308	0.689887
ENSG00000214043	ENSG00000214043	12	126442481	126472790	lincRNA	10.2	0.12179
ENSG00000253627	ENSG00000253627	8	134211865	134320447	lincRNA	10.2	0.12179
ENSG00000266466	ENSG00000266466	17	21532974	21542786	antisense	10.18	0.0221035
ENSG00000274253	ENSG00000274253	15	22757857	22778741	sense_overlapping	10.1154	0.216122
ENSG00000256969	ENSG00000256969	12	4020977	4026658	lincRNA	10.1	0.0294572
ENSG00000249815	ENSG00000249815	4	111826881	112072698	lincRNA	10.1	0.40367
ENSG00000273063	ENSG00000273063	2	58241349	58241686	antisense	10.1	0.0294572
ENSG00000241042	ENSG00000241042	1	59054397	59056049	lincRNA	10.1	0.40367
ENSG00000273919	ENSG00000273919	13	53345211	53410880	lincRNA	10	0.12179
ENSG00000253111	ENSG00000253111	8	125466939	125541373	lincRNA	10	0.274619
ENSG00000229688	ISPD-AS1	7	16210488	16270604	antisense	10	0.0194998
ENSG00000205791	LOH12CR2	12	12355406	12357067	lincRNA	9.97436	0
ENSG00000213089	PDCL3P5	6	150827663	150828384	processed_pseudogene	9.95791	0.0918467
ENSG00000248245	ENSG00000248245	5	133160438	133224413	antisense	9.95098	0.00622629
ENSG00000170089	ENSG00000170089	5	177809407	177950732	transcribed_unprocessed_pseudogene	9.94587	0
ENSG00000213735	ANAPC10P1	1	52253621	52254176	processed_pseudogene	9.94419	0.40367
ENSG00000267500	ZNF887P	19	11648364	11652877	transcribed_unprocessed_pseudogene	9.91667	0.0486403
ENSG00000215325	ASS1P10	5	145228811	145230054	processed_pseudogene	9.86667	0.139285
ENSG00000223563	ENSG00000223563	21	26889376	26939742	antisense	9.8	0.12179
ENSG00000250105	ENSG00000250105	11	66558866	66560384	lincRNA	9.8	1.30389
ENSG00000234248	ENSG00000234248	10	6891457	6920472	lincRNA	9.8	0.40367
ENSG00000227482	ENSG00000227482	9	113650956	113682855	lincRNA	9.8	0.12179
ENSG00000236719	OVAAL	1	180558976	180566518	lincRNA	9.8	0.58654
ENSG00000237464	ENSG00000237464	20	45487613	45490248	antisense	9.7	0.40367
ENSG00000258050	ENSG00000258050	14	55196727	55199013	lincRNA	9.7	0.58654
ENSG00000254277	ENSG00000254277	8	71675300	71702786	lincRNA	9.7	0.0294572
ENSG00000230404	ENSG00000230404	1	234565298	234570088	lincRNA	9.7	0.12179
ENSG00000225918	RPL7P59	7	145039999	145040941	processed_pseudogene	9.69231	0.331821
ENSG00000223820	CFL1P1	10	87817928	87845612	transcribed_unprocessed_pseudogene	9.64706	0
ENSG00000281365	ENSG00000281365	20	48471308	48472414	lincRNA	9.6	0.58654
ENSG00000260357	DNM1P34	15	75299953	75302965	transcribed_unprocessed_pseudogene	9.6	0.12179
ENSG00000256971	LINC00508	12	127940595	127950160	lincRNA	9.6	0
ENSG00000245832	MIR4300HG	11	81879851	82718082	lincRNA	9.6	0.12179
ENSG00000230033	ENSG00000230033	7	156944721	156945645	lincRNA	9.6	0.40367
ENSG00000231519	ENSG00000231519	7	30069658	30075115	antisense	9.58333	0.892657
ENSG00000260372	AQP4-AS1	18	26655742	27190698	antisense	9.5625	0.00327048
ENSG00000244502	HDAC11-AS1	3	13476982	13480053	antisense	9.54545	0.216122
ENSG00000248356	ENSG00000248356	4	145642336	145650624	antisense	9.50549	0
ENSG00000228235	ENSG00000228235	21	46052596	46053105	lincRNA	9.5	0.40367
ENSG00000259995	ENSG00000259995	16	76736342	76928169	lincRNA	9.5	0.40367
ENSG00000261540	ENSG00000261540	16	78014683	78059454	antisense	9.5	0.12179
ENSG00000256923	ENSG00000256923	12	22742582	22743091	lincRNA	9.5	0.0294572
ENSG00000234710	ENSG00000234710	7	9737322	9769513	lincRNA	9.5	0.0294572
ENSG00000224478	ENSG00000224478	6	159107791	159116053	lincRNA	9.5	0.40367
ENSG00000241767	LINC01324	3	164714095	164831480	lincRNA	9.5	0.40367
ENSG00000249599	BMPR1B-AS1	4	94743800	94757533	lincRNA	9.48649	1.10472
ENSG00000233838	DPH3P1	20	62845664	62845912	processed_pseudogene	9.48148	0.512233
ENSG00000225077	LINC00337	1	6236240	6239444	lincRNA	9.47368	0.568227
ENSG00000259259	NPM1P42	15	72899399	72900260	processed_pseudogene	9.44444	0.12179
ENSG00000251031	ENSG00000251031	5	145222610	145228982	lincRNA	9.4375	0.118711
ENSG00000278737	ENSG00000278737	15	65083042	65083663	lincRNA	9.35714	0.12179
ENSG00000279072	ENSG00000279072	7	56809214	56848800	lincRNA	9.33333	1.44485
ENSG00000255178	ENSG00000255178	11	80751200	80762826	lincRNA	9.3	0.00622629
ENSG00000261030	ENSG00000261030	X	13093660	13094573	lincRNA	9.3	0.12179
ENSG00000232564	ENSG00000232564	22	40521800	40526707	antisense	9.22857	0
ENSG00000232518	ENSG00000232518	2	38668202	38671421	antisense	9.2	0.0294572
ENSG00000176659	C20orf197	20	60055925	60072953	lincRNA	9.18182	0.0358681
ENSG00000227192	ENSG00000227192	6	143039425	143042324	lincRNA	9.17647	0.216122
ENSG00000251209	LINC00923	15	97572185	97874550	lincRNA	9.1	0.40367
ENSG00000261402	ENSG00000261402	9	19926094	19929937	lincRNA	9.08333	0.810897
ENSG00000258733	ENSG00000258733	14	85934710	86129778	lincRNA	9.03704	0.12179
ENSG00000227920	ENSG00000227920	6	37545145	37550860	lincRNA	9	0.0294572
ENSG00000251303	CAB39P1	5	60630514	60630973	processed_pseudogene	9	0.12179
ENSG00000237013	ENSG00000237013	2	67796054	67825562	lincRNA	9	0.0294572
ENSG00000271787	ENSG00000271787	2	10054421	10054866	antisense	8.95597	0.00327048
ENSG00000259712	ENSG00000259712	15	52056675	52100523	antisense	8.92857	0.630975
ENSG00000214803	ENSG00000214803	8	124192671	124247398	lincRNA	8.92308	0.568227
ENSG00000258871	ENSG00000258871	14	72552580	72595125	lincRNA	8.90909	0.00622629
ENSG00000259203	ENSG00000259203	15	52801614	52804942	lincRNA	8.9	0.12179
ENSG00000254381	TUBB8P5	12	38201566	38203792	unprocessed_pseudogene	8.9	0.0294572
ENSG00000248131	LINC01194	5	12574857	12804363	lincRNA	8.9	0.12179
ENSG00000253357	ENSG00000253357	5	167721363	167729124	sense_intronic	8.9	0.0294572
ENSG00000261863	ENSG00000261863	17	4610449	4617650	lincRNA	8.8	0.12179
ENSG00000152931	PART1	5	60487713	60547657	lincRNA	8.8	0.00622629
ENSG00000232000	CLCN3P1	9	14987302	15146401	transcribed_unprocessed_pseudogene	8.77778	0.12179
ENSG00000258077	ENSG00000258077	12	75563202	75984015	lincRNA	8.77143	0.0194998
ENSG00000255239	TREHP1	11	118688039	118690600	unprocessed_pseudogene	8.72727	0.0358681
ENSG00000241556	ENSG00000241556	12	95467397	95467861	processed_pseudogene	8.71429	2.00722
ENSG00000257400	ENSG00000257400	12	94491546	94496442	lincRNA	8.7	1.30389
ENSG00000225548	ENSG00000225548	3	27802762	27891301	lincRNA	8.7	1.30389
ENSG00000261758	ENSG00000261758	3	136752630	136755780	antisense	8.7	0.40367
ENSG00000274849	ENSG00000274849	18	36189824	36190272	sense_intronic	8.67769	0.0294572
ENSG00000257060	ENSG00000257060	15	93312557	93569483	lincRNA	8.63636	0.183682
ENSG00000276399	ENSG00000276399	17	22406019	22413744	lincRNA	8.6	0.12179
ENSG00000254319	ENSG00000254319	8	2666079	2728451	lincRNA	8.6	0.12179
ENSG00000273272	ENSG00000273272	22	50542650	50543011	lincRNA	8.54545	0.512233
ENSG00000254018	ENSG00000254018	8	121884724	121904273	lincRNA	8.54545	0.0358681
ENSG00000272666	ENSG00000272666	22	50542305	50542906	lincRNA	8.53846	0.274619
ENSG00000228923	ENSG00000228923	22	24516508	24518386	antisense	8.5	0.40367
ENSG00000230867	ENSG00000230867	9	32727069	32727522	processed_pseudogene	8.5	0.40367
ENSG00000234040	ENSG00000234040	12	68626870	68627187	processed_pseudogene	8.42857	1.61742
ENSG00000229151	ENSG00000229151	X	51356944	51396462	antisense	8.41667	0.892657
ENSG00000261274	TP53TG3GP	16	35207903	35208236	processed_pseudogene	8.4	1.30389
ENSG00000254587	ENSG00000254587	11	96590317	96713822	lincRNA	8.4	0.0294572
ENSG00000243969	ENSG00000243969	3	154827016	154861017	lincRNA	8.4	0.58654
ENSG00000224195	ENSG00000224195	10	73813518	73814737	antisense	8.39189	0.58654
ENSG00000269813	ENSG00000269813	19	7959123	7960012	antisense	8.34483	0.00327048
ENSG00000261239	ANKRD26P1	16	46469341	46569097	transcribed_unprocessed_pseudogene	8.33333	0.550255
ENSG00000231092	ENSG00000231092	2	216259595	216266130	antisense	8.30769	0.183682
ENSG00000258566	ENSG00000258566	14	76690139	76690742	processed_pseudogene	8.3	0.40367
ENSG00000258626	COX7A2P1	14	67652300	67652614	processed_pseudogene	8.29412	0.0140124
ENSG00000258789	ENSG00000258789	14	88551597	88552493	antisense	8.29412	0.846848
ENSG00000265750	ENSG00000265750	18	24159509	24162211	lincRNA	8.28846	0
ENSG00000267139	ENSG00000267139	19	3118665	3119304	antisense	8.27902	0.892657
ENSG00000259240	ENSG00000259240	15	51037488	51293912	lincRNA	8.25	0.00622629
ENSG00000230863	ENSG00000230863	1	75641346	75642087	processed_pseudogene	8.20706	1.61742
ENSG00000259670	ENSG00000259670	15	48783190	48784121	antisense	8.2	0.892657
ENSG00000226476	ENSG00000226476	1	60515716	60640491	lincRNA	8.18182	1.1964
ENSG00000280739	EIF1B-AS1	3	40173145	40309698	processed_transcript	8.12081	0
ENSG00000257624	ENSG00000257624	12	112000739	112000985	processed_pseudogene	8.12	0.0194998
ENSG00000249816	LINC00964	8	124848737	124954328	lincRNA	8.11538	0.550255
ENSG00000255388	ENSG00000255388	11	41518895	41714448	lincRNA	8.1	0.58654
ENSG00000230196	DDX43P3	7	81610884	81611326	processed_pseudogene	8.1	0.40367
ENSG00000233085	ENSG00000233085	6	169286534	169289216	lincRNA	8.1	1.30389
ENSG00000261786	ENSG00000261786	3	44117299	44122365	lincRNA	8.1	0.12179
ENSG00000233620	ENSG00000233620	1	216072465	216086917	antisense	8.1	0.58654
ENSG00000279463	ENSG00000279463	13	73844683	73845130	sense_intronic	8.08333	0.512233
ENSG00000259098	ENSG00000259098	15	22258138	22258848	processed_pseudogene	8.06897	1.59438
ENSG00000250027	ENSG00000250027	4	163108785	163119965	antisense	8.05556	0.118711
ENSG00000249846	ENSG00000249846	3	130112550	130120579	lincRNA	8.02907	0.118711
ENSG00000213609	ENSG00000213609	10	63902451	63903245	processed_pseudogene	8.00299	0
ENSG00000273797	ENSG00000273797	14	69617122	69617648	sense_intronic	8	0.892657
ENSG00000254757	ENSG00000254757	11	3469319	3531328	lincRNA	8	0.0140124
ENSG00000235335	ENSG00000235335	2	167814774	167941144	antisense	8	1.12172
ENSG00000235215	ENSG00000235215	1	59055999	59078116	lincRNA	8	0.58654
ENSG00000258940	ENSG00000258940	14	39265703	39267061	antisense	7.97987	0.00327048
ENSG00000230562	FAM133DP	2	157379724	157380414	processed_pseudogene	7.97391	0.0140124
ENSG00000228317	ENSG00000228317	9	105554035	105558029	antisense	7.92308	1.52153
ENSG00000258558	ENSG00000258558	14	30734926	30822702	antisense	7.90909	1.12172
ENSG00000251436	NUP58P1	4	125681177	125683668	processed_pseudogene	7.9	0.40367
ENSG00000228262	LINC01320	2	34677555	34738231	lincRNA	7.9	0.12179
ENSG00000237667	LINC01115	2	779840	868426	lincRNA	7.81818	0.274619
ENSG00000250290	NCAPGP1	8	120635558	120638204	processed_pseudogene	7.8125	1.21889
ENSG00000254233	ENSG00000254233	4	184584093	184625030	lincRNA	7.8125	0.568227
ENSG00000255353	ENSG00000255353	11	107176286	107177530	processed_pseudogene	7.80645	0.118711
ENSG00000233080	LINC01399	22	35119824	35231056	lincRNA	7.8	0.12179
ENSG00000260123	ENSG00000260123	15	89041223	89082819	lincRNA	7.7	0.58654
ENSG00000255194	SSU72P2	11	4242062	4242641	processed_pseudogene	7.7	0.40367
ENSG00000233752	ENSG00000233752	2	36299388	36299830	processed_pseudogene	7.7	0.892657
ENSG00000237843	ENSG00000237843	2	204475356	204507672	lincRNA	7.7	0.40367
ENSG00000237742	ENSG00000237742	6	125578558	125749190	antisense	7.69231	0.00327048
ENSG00000250619	ENSG00000250619	5	9001774	9045940	antisense	7.625	0.00622629
ENSG00000231731	ENSG00000231731	2	127455394	127514623	antisense	7.61194	0.892657
ENSG00000261177	ENSG00000261177	16	86081409	86089526	lincRNA	7.6	0.00622629
ENSG00000270038	ENSG00000270038	14	95644508	95645232	lincRNA	7.6	0.892657
ENSG00000245857	ENSG00000245857	8	6835554	6885276	lincRNA	7.6	0.58654
ENSG00000219653	GCNT1P4	6	63857441	63857769	processed_pseudogene	7.6	0.0294572
ENSG00000250331	LINC01340	5	97504696	97671046	lincRNA	7.6	0.12179
ENSG00000251412	ENSG00000251412	4	14383123	14409078	lincRNA	7.6	0
ENSG00000224288	MTCYBP11	2	143093056	143094164	processed_pseudogene	7.6	0.40367
ENSG00000214748	ENSG00000214748	X	137324972	137325049	processed_pseudogene	7.57143	0.568227
ENSG00000232445	ENSG00000232445	7	101308346	101310985	antisense	7.55	0.433238
ENSG00000242951	ENSG00000242951	14	75595805	75596206	processed_pseudogene	7.5084	1.88512
ENSG00000255270	NAV2-IT1	11	19380484	19385014	sense_intronic	7.5	0.0486403
ENSG00000255314	ENSG00000255314	11	46123573	46177106	lincRNA	7.5	1.30389
ENSG00000254302	ENSG00000254302	8	34174886	34184895	lincRNA	7.5	0.12179
ENSG00000261568	ENSG00000261568	6	22220781	22222395	lincRNA	7.5	0.118711
ENSG00000247345	ENSG00000247345	5	59039761	59063503	antisense	7.5	0.40367
ENSG00000214018	RRM2P3	X	44309314	44310476	processed_pseudogene	7.48889	0.0194998
ENSG00000250030	ENSG00000250030	4	67446267	67446574	processed_pseudogene	7.46667	0.433238
ENSG00000261200	ENSG00000261200	16	33541842	33545812	lincRNA	7.46154	0.512233
ENSG00000237872	POU5F1P4	1	155433178	155434262	processed_pseudogene	7.46154	0.356508
ENSG00000002079	MYH16	7	99238794	99311130	unitary_pseudogene	7.45	0.183682
ENSG00000266826	ENSG00000266826	17	58660580	58661599	processed_pseudogene	7.44681	0.00622629
ENSG00000213777	ENSG00000213777	19	53503392	53512687	transcribed_processed_pseudogene	7.41667	1.64981
ENSG00000215771	LRRC37A14P	22	41189727	41190188	processed_pseudogene	7.4	0.40367
ENSG00000224777	OR4F2P	11	86649	87586	unprocessed_pseudogene	7.4	0.12179
ENSG00000251637	ENSG00000251637	11	67886477	67906350	lincRNA	7.4	0.0221035
ENSG00000250354	ENSG00000250354	4	148146471	148208880	antisense	7.4	0.00622629
ENSG00000225258	ENSG00000225258	2	180571712	180692454	lincRNA	7.4	0.40367
ENSG00000231386	ENSG00000231386	2	70810798	70811474	processed_pseudogene	7.38251	1.30389
ENSG00000231822	ENSG00000231822	2	99102018	99102752	processed_pseudogene	7.36397	0.00622629
ENSG00000235489	DBF4P1	10	64168959	64170850	processed_pseudogene	7.32244	0.892657
ENSG00000269906	ENSG00000269906	14	50662511	50663178	sense_intronic	7.30603	0.356508
ENSG00000258232	ENSG00000258232	12	49265156	49273306	antisense	7.30491	0.00622629
ENSG00000223608	DSCR4-IT1	21	38006544	38010618	sense_intronic	7.3	0.892657
ENSG00000257119	EEF1B2P4	12	106901283	106901984	processed_pseudogene	7.3	0.0294572
ENSG00000231812	SNRPCP9	7	97885868	97886074	processed_pseudogene	7.2	1.30389
ENSG00000248747	ENSG00000248747	4	141240739	141278789	lincRNA	7.2	0.12179
ENSG00000251513	ENSG00000251513	5	97089075	97437217	lincRNA	7.13462	0
ENSG00000253500	ENSG00000253500	8	87540835	87755718	antisense	7.1	0.12179
ENSG00000253880	ENSG00000253880	8	6044353	6257537	lincRNA	7.1	0.0294572
ENSG00000250947	TRPC7-AS2	5	136303757	136316100	antisense	7.1	0.12179
ENSG00000260518	BMS1P8	16	33687025	33698504	transcribed_unprocessed_pseudogene	7.07143	0.331821
ENSG00000250910	ENSG00000250910	4	155173716	155381694	antisense	7.06888	0.512233
ENSG00000251639	ENSG00000251639	4	1100016	1101558	processed_pseudogene	7.04762	0.274619
ENSG00000231907	GAPDHP37	22	40673484	40674451	processed_pseudogene	7	0.58654
ENSG00000269930	ENSG00000269930	15	30616958	30617749	lincRNA	7	0.00622629
ENSG00000218261	ENSG00000218261	6	53378503	53378861	processed_pseudogene	7	1.67396
ENSG00000225744	ENSG00000225744	2	111607841	111612518	lincRNA	7	0.12179
ENSG00000233538	ENSG00000233538	2	231452195	231453153	lincRNA	7	0.0486403
ENSG00000253204	ENSG00000253204	8	30921060	30921335	processed_pseudogene	6.92118	0.118711
ENSG00000244119	PDCL3P4	3	101712472	101713191	processed_pseudogene	6.90734	0.12179
ENSG00000266977	ENSG00000266977	19	27849730	27889222	lincRNA	6.9	0.58654
ENSG00000228933	ENSG00000228933	X	27174920	27398997	lincRNA	6.9	0.892657
ENSG00000269416	LINC01224	19	23399233	23416075	lincRNA	6.85714	0.550255
ENSG00000272817	ENSG00000272817	10	91908131	91909348	antisense	6.85135	0.274619
ENSG00000273816	ENSG00000273816	17	9244666	9244897	lincRNA	6.83333	0.0918467
ENSG00000258933	ENSG00000258933	14	94960277	94962976	lincRNA	6.81818	0.512233
ENSG00000266885	ENSG00000266885	17	22435390	22439033	transcribed_processed_pseudogene	6.8	0.12179
ENSG00000250974	ENSG00000250974	5	6933670	7190812	lincRNA	6.8	0.0294572
ENSG00000275945	EIF3FP1	21	10330732	10331537	processed_pseudogene	6.75	1.21889
ENSG00000272205	ENSG00000272205	1	167219831	167220512	lincRNA	6.75	0.550255
ENSG00000259673	IQCH-AS1	15	67403619	67521844	lincRNA	6.70833	0.00622629
ENSG00000239426	OR8F1P	11	124207183	124208112	unprocessed_pseudogene	6.7	0.892657
ENSG00000253584	ENSG00000253584	5	104917492	105246364	lincRNA	6.7	0.40367
ENSG00000250038	ENSG00000250038	4	28362279	28402864	lincRNA	6.7	0.58654
ENSG00000237844	ENSG00000237844	2	163749573	164352223	lincRNA	6.7	0.40367
ENSG00000231345	BEND3P1	10	50655967	50660472	transcribed_processed_pseudogene	6.69697	0.0486403
ENSG00000251405	ENSG00000251405	5	157362615	157460078	sense_overlapping	6.66667	0.73678
ENSG00000275874	LINC00162	21	44999208	45004727	lincRNA	6.63636	0.490956
ENSG00000265656	ENSG00000265656	18	21673628	21682561	antisense	6.63636	0.183682
ENSG00000274093	ENSG00000274093	16	69632141	69632571	sense_intronic	6.63636	1.1964
ENSG00000228888	LINC01428	20	7146467	7254202	lincRNA	6.6	0.12179
ENSG00000235160	ENSG00000235160	15	26395072	26446774	lincRNA	6.6	0.40367
ENSG00000235529	AGAP1-IT1	2	235505751	235507566	sense_intronic	6.6	0.12179
ENSG00000235036	ENSG00000235036	20	10612861	10614229	processed_pseudogene	6.57447	0.0294572
ENSG00000205871	RPS3AP47	15	43115702	43116493	processed_pseudogene	6.56667	1.12172
ENSG00000245059	ENSG00000245059	16	81077319	81078861	lincRNA	6.53846	0.139285
ENSG00000259410	ENSG00000259410	15	67832725	67873866	processed_transcript	6.5	0.0294572
ENSG00000260128	ULK4P2	15	30572738	30600647	transcribed_unprocessed_pseudogene	6.5	0.12179
ENSG00000260172	LINC01413	15	57319138	57323908	lincRNA	6.5	1.30389
ENSG00000228566	ENSG00000228566	10	63664664	63990568	lincRNA	6.5	0.58654
ENSG00000248185	ENSG00000248185	5	63301523	63302056	processed_pseudogene	6.5	0.12179
ENSG00000251687	ENSG00000251687	4	145833118	145839580	antisense	6.5	0.40367
ENSG00000280634	THRIL	12	125025434	125027410	antisense	6.4947	0
ENSG00000248810	ENSG00000248810	4	141319450	141332618	lincRNA	6.46429	0.356508
ENSG00000260790	ENSG00000260790	16	22374859	22378180	antisense	6.46154	0.274619
ENSG00000273082	ENSG00000273082	22	33922422	33922766	antisense	6.45455	0.183682
ENSG00000230058	ENSG00000230058	13	40343957	40350303	lincRNA	6.42857	0.331821
ENSG00000261462	ENSG00000261462	7	87109539	87111282	lincRNA	6.41667	0.550255
ENSG00000227011	C17orf112	17	52985520	52987652	lincRNA	6.4	0.12179
ENSG00000233928	ENSG00000233928	X	33726508	33942280	lincRNA	6.4	0.0294572
ENSG00000273796	ENSG00000273796	21	45403809	45404369	lincRNA	6.39278	0.118711
ENSG00000260922	ENSG00000260922	16	77234877	77290934	antisense	6.38462	0.00327048
ENSG00000265334	ENSG00000265334	17	30834325	30863028	antisense	6.33333	1.10472
ENSG00000203799	CCDC162P	6	109285485	109355063	unitary_pseudogene	6.32143	0.0140124
ENSG00000149656	LINC00266-1	20	64290385	64313132	lincRNA	6.3	1.88512
ENSG00000255133	ENSG00000255133	11	33814877	33822095	lincRNA	6.3	0.12179
ENSG00000213067	ENSG00000213067	7	56597379	56598342	processed_pseudogene	6.3	1.30389
ENSG00000273011	ENSG00000273011	7	149890739	149891416	lincRNA	6.3	0.12179
ENSG00000250328	ENSG00000250328	5	122436497	122479087	antisense	6.3	0.0294572
ENSG00000240992	RPS23P4	4	145269810	145270558	processed_pseudogene	6.3	0.892657
ENSG00000183444	OR7E38P	7	97966090	97967074	unprocessed_pseudogene	6.28452	0.00622629
ENSG00000267688	ENSG00000267688	19	3121116	3122128	antisense	6.20129	1.21889
ENSG00000261776	ENSG00000261776	16	78055824	78056927	processed_pseudogene	6.2	0.12179
ENSG00000258742	ENSG00000258742	14	92886352	92893506	lincRNA	6.2	0.0294572
ENSG00000235497	ENSG00000235497	2	23375229	23381299	lincRNA	6.2	0.0294572
ENSG00000271955	ENSG00000271955	2	59218680	60100200	lincRNA	6.2	0.58654
ENSG00000173954	SNURFL	X	139362040	139362382	processed_pseudogene	6.2	0.12179
ENSG00000254042	ENSG00000254042	5	168706567	168720884	antisense	6.19231	0.652667
ENSG00000236484	RRM2P2	1	161378707	161379358	processed_pseudogene	6.18519	2.06335
ENSG00000261898	ENSG00000261898	17	4731756	4732371	antisense	6.17228	0.00622629
ENSG00000232027	ENSG00000232027	1	51372270	51373224	processed_pseudogene	6.15	0.216122
ENSG00000266258	ENSG00000266258	18	70335439	70352459	lincRNA	6.14286	1.30389
ENSG00000278981	ENSG00000278981	4	154235980	154237598	antisense	6.13158	0.512233
ENSG00000280356	ENSG00000280356	22	34641179	34651862	lincRNA	6.1	0.40367
ENSG00000260364	ENSG00000260364	16	65233056	65432820	lincRNA	6.1	0.12179
ENSG00000239227	ENSG00000239227	3	166861944	166862110	processed_pseudogene	6.1	0.12179
ENSG00000233540	DNM3-IT1	1	171864187	171864687	sense_intronic	6.1	1.88512
ENSG00000255655	ENSG00000255655	12	109445410	109447497	antisense	6.09677	0.12179
ENSG00000279159	ENSG00000279159	22	29978950	30028236	antisense	6.06771	0
ENSG00000231652	ENSG00000231652	6	73693903	73696131	antisense	6.05882	0.40367
ENSG00000258561	ENSG00000258561	14	66212810	66509394	lincRNA	6.05556	0.485016
ENSG00000274993	ENSG00000274993	7	100963828	100968124	antisense	6.04082	0.00622629
ENSG00000233766	ENSG00000233766	2	191846539	192044525	antisense	6.01639	0.183682
ENSG00000261517	LINC00558	13	53815419	53876119	lincRNA	6	0.0294572
ENSG00000238001	SNRPCP1	9	32676063	32676520	processed_pseudogene	6	0.12179
ENSG00000181211	HECW1-IT1	7	43117896	43163187	sense_intronic	6	0.0294572
ENSG00000232627	ENSG00000232627	7	23365618	23365976	processed_pseudogene	6	0.892657
ENSG00000219404	ENSG00000219404	6	22213306	22214237	processed_pseudogene	6	0.512233
ENSG00000231690	LINC00574	6	169790321	169802873	lincRNA	6	0.73678
ENSG00000241369	LINC01192	3	163127923	163361563	lincRNA	6	0.40367
ENSG00000234754	ENSG00000234754	1	221330080	221336296	lincRNA	6	0.58654
ENSG00000237845	ENSG00000237845	1	235942553	235943805	lincRNA	6	0.183682
ENSG00000238205	MPC1L	X	40623566	40623860	processed_pseudogene	6	0.58654
ENSG00000260107	ENSG00000260107	16	1997654	1998374	lincRNA	5.98047	0.0486403
ENSG00000238081	ENSG00000238081	1	89289676	89290337	processed_pseudogene	5.97248	1.61742
ENSG00000267992	ENSG00000267992	19	39030436	39031323	antisense	5.96667	2.08469
ENSG00000226432	ENSG00000226432	5	24170370	24171246	processed_pseudogene	5.96022	0.00327048
ENSG00000260808	ENSG00000260808	11	68612899	68616711	lincRNA	5.93666	0.00327048
ENSG00000251364	ENSG00000251364	11	7427266	7512515	antisense	5.92593	1.59438
ENSG00000259180	ENSG00000259180	15	55680385	55681463	antisense	5.92308	0.652667
ENSG00000186369	LINC00643	14	62114353	62130962	lincRNA	5.91667	0.892657
ENSG00000253945	ENSG00000253945	8	95403802	95403894	processed_pseudogene	5.90909	0.274619
ENSG00000225431	ENSG00000225431	21	42599280	42615058	lincRNA	5.9	0.58654
ENSG00000257587	ENSG00000257587	12	73906940	73919337	lincRNA	5.9	0.892657
ENSG00000248701	ENSG00000248701	5	86797685	86800280	lincRNA	5.9	1.30389
ENSG00000234125	EEF1GP8	4	129903010	129904163	processed_pseudogene	5.9	0.40367
ENSG00000249098	ENSG00000249098	3	130918226	130919120	processed_pseudogene	5.86957	0.274619
ENSG00000225606	ENSG00000225606	7	12570125	12571392	antisense	5.86667	0.40367
ENSG00000255970	ENSG00000255970	12	67709047	67729475	lincRNA	5.85714	0.512233
ENSG00000230711	CTAGE13P	6	168286905	168289350	processed_pseudogene	5.85714	0.00327048
ENSG00000275450	ENSG00000275450	9	41276280	41282846	lincRNA	5.83333	0.0140124
ENSG00000249532	ENSG00000249532	4	112646476	112650051	antisense	5.82293	0.356508
ENSG00000255836	ENSG00000255836	12	7438780	7439990	processed_pseudogene	5.81606	1.07894
ENSG00000233922	ENSG00000233922	21	45593654	45603056	lincRNA	5.80952	0.0706365
ENSG00000242445	RPL7AP11	3	121494110	121494908	processed_pseudogene	5.80342	0.0140124
ENSG00000234479	AP1B1P1	22	32121977	32133469	transcribed_unprocessed_pseudogene	5.8	0.12179
ENSG00000259076	ENSG00000259076	14	64552694	64596536	antisense	5.8	1.88512
ENSG00000234551	LINC01309	13	103425200	103427685	lincRNA	5.8	0.40367
ENSG00000253887	ENSG00000253887	8	9255349	9260295	lincRNA	5.8	0.58654
ENSG00000226965	ENSG00000226965	7	110432239	110534754	lincRNA	5.8	0.12179
ENSG00000237870	ENSG00000237870	7	116275606	116286734	processed_transcript	5.8	0.40367
ENSG00000232234	ENSG00000232234	6	8329655	8342455	lincRNA	5.8	0.0294572
ENSG00000249128	ENSG00000249128	5	118596188	118628092	lincRNA	5.8	1.30389
ENSG00000234371	RPSAP31	3	183884924	183888449	transcribed_processed_pseudogene	5.8	0.00622629
ENSG00000232688	ENSG00000232688	2	66921510	66922457	lincRNA	5.8	0.40367
ENSG00000271550	BNIP3P11	7	64678954	64687393	processed_pseudogene	5.78125	0.73678
ENSG00000223694	ADH5P3	1	240170155	240171291	processed_pseudogene	5.75	0.512233
ENSG00000232677	LINC00665	19	36313067	36331718	lincRNA	5.73918	0
ENSG00000249849	ENSG00000249849	5	177682294	177713969	antisense	5.73016	0.356508
ENSG00000248544	ENSG00000248544	5	157375741	157384950	antisense	5.72	0.568227
ENSG00000264672	SEPT4-AS1	17	58519837	58556977	antisense	5.71429	0.73678
ENSG00000223646	ENSG00000223646	7	112622378	112708080	lincRNA	5.7	0.58654
ENSG00000280776	LINC01202	5	161910252	162001196	lincRNA	5.7	0.40367
ENSG00000231532	LINC01249	2	4628222	4656215	lincRNA	5.7	0.892657
ENSG00000244310	ENSG00000244310	2	9115197	9116884	lincRNA	5.7	0.892657
ENSG00000232514	ENSG00000232514	1	48497263	48497736	processed_pseudogene	5.7	0.40367
ENSG00000279414	ENSG00000279414	21	9026821	9027329	processed_pseudogene	5.65789	0.274619
ENSG00000245522	ENSG00000245522	11	9754770	9759533	lincRNA	5.63265	0.630975
ENSG00000266801	ENSG00000266801	16	68933820	68937725	sense_intronic	5.61538	0.40367
ENSG00000176054	RPL23P2	21	28997613	28998033	processed_pseudogene	5.60494	1.52153
ENSG00000258496	ENSG00000258496	14	87251103	87251679	lincRNA	5.6	0.58654
ENSG00000250049	ENSG00000250049	5	92082597	92479426	lincRNA	5.6	0.58654
ENSG00000251613	ENSG00000251613	5	72687112	72762727	lincRNA	5.6	0.40367
ENSG00000248210	ENSG00000248210	4	149154295	149278123	lincRNA	5.6	1.30389
ENSG00000243491	ENSG00000243491	2	9757496	9770341	lincRNA	5.6	0.892657
ENSG00000236643	ENSG00000236643	9	124770123	124772927	antisense	5.58333	0.216122
ENSG00000229436	ENSG00000229436	7	80662331	80662585	processed_pseudogene	5.58333	0.512233
ENSG00000229928	LINC00400	13	43158631	43159466	lincRNA	5.57143	0.58654
ENSG00000214975	PPIAP29	6	24976419	24976982	processed_pseudogene	5.56477	0.709597
ENSG00000258416	ENSG00000258416	14	79893080	79974169	lincRNA	5.54545	1.67396
ENSG00000273989	ENSG00000273989	12	28236227	28236828	sense_intronic	5.54545	0.274619
ENSG00000250551	ENSG00000250551	5	96050115	96215519	lincRNA	5.53846	0.0294572
ENSG00000249898	MCPH1-AS1	8	6618475	6708209	antisense	5.53493	0.0221035
ENSG00000273987	ENSG00000273987	12	75333798	75334486	sense_intronic	5.52381	0.331821
ENSG00000214198	TTC41P	12	103843749	103930211	unitary_pseudogene	5.51887	0.0294572
ENSG00000261327	ENSG00000261327	16	88177298	88178941	lincRNA	5.5	0.58654
ENSG00000258927	ENSG00000258927	14	95620914	95643285	lincRNA	5.5	0.892657
ENSG00000255523	ENSG00000255523	11	58917015	58928689	antisense	5.5	0.40367
ENSG00000204832	ST8SIA6-AS1	10	17386936	17413503	antisense	5.5	0
ENSG00000280366	ENSG00000280366	9	79975023	79990064	lincRNA	5.5	0.12179
ENSG00000250407	ENSG00000250407	5	146563226	146617004	antisense	5.5	0.12179
ENSG00000251321	PCAT4	4	79827471	79877770	lincRNA	5.5	0.40367
ENSG00000231482	ENSG00000231482	2	1572554	1580311	lincRNA	5.5	0.512233
ENSG00000236605	ENSG00000236605	2	67324627	67325304	lincRNA	5.5	0
ENSG00000253269	ENSG00000253269	5	169772966	169779365	antisense	5.45455	1.67396
ENSG00000232517	ENSG00000232517	5	54808210	54872551	unitary_pseudogene	5.43243	1.07894
ENSG00000232093	ENSG00000232093	1	155045191	155046118	antisense	5.42105	0.652667
ENSG00000259904	ACTG1P15	15	34373541	34374603	processed_pseudogene	5.4	0.512233
ENSG00000258444	ENSG00000258444	14	23415339	23415686	antisense	5.4	0.892657
ENSG00000255079	ENSG00000255079	11	44694863	44696301	lincRNA	5.4	0.892657
ENSG00000227531	ENSG00000227531	9	111139246	111284836	lincRNA	5.4	0.58654
ENSG00000253567	ENSG00000253567	8	28447264	28455902	antisense	5.4	0.40367
ENSG00000225416	ENSG00000225416	7	152602213	152602892	processed_pseudogene	5.4	1.30389
ENSG00000248373	ENSG00000248373	4	104907357	105120000	lincRNA	5.4	0.892657
ENSG00000232455	LARS2-AS1	3	45483974	45509545	antisense	5.4	0.12179
ENSG00000234796	ENSG00000234796	2	910926	921124	antisense	5.4	1.30389
ENSG00000229119	ENSG00000229119	5	166382305	166382599	processed_pseudogene	5.38567	0.274619
ENSG00000234840	LINC01239	9	22646200	22824213	lincRNA	5.33333	0.0486403
ENSG00000225405	RPS15AP17	4	62105660	62106049	processed_pseudogene	5.33333	0.490956
ENSG00000227694	RPL23AP74	17	61069871	61070341	processed_pseudogene	5.32609	0.58654
ENSG00000258628	ENSG00000258628	15	20228620	20277503	unprocessed_pseudogene	5.30769	0.568227
ENSG00000229715	EEF1DP3	13	31846841	31953472	transcribed_unprocessed_pseudogene	5.30556	0.98809
ENSG00000262402	ENSG00000262402	17	2127430	2127904	processed_pseudogene	5.30508	0.846848
ENSG00000259627	ENSG00000259627	15	63070025	63071911	antisense	5.30453	0.758213
ENSG00000259447	ENSG00000259447	15	39300418	39310782	lincRNA	5.3	1.30389
ENSG00000248478	ENSG00000248478	8	121679126	121707631	lincRNA	5.3	0.12179
ENSG00000228400	ENSG00000228400	2	124016858	124025173	antisense	5.3	0.40367
ENSG00000260509	ENSG00000260509	13	25300124	25301438	lincRNA	5.27778	1.0511
ENSG00000275322	ENSG00000275322	15	96342953	96345651	lincRNA	5.2619	0.490956
ENSG00000237404	ENSG00000237404	6	19689825	19753113	lincRNA	5.25714	0.0294572
ENSG00000253978	ENSG00000253978	5	168229583	168232357	antisense	5.25	0.274619
ENSG00000274317	ENSG00000274317	13	37934565	38048169	lincRNA	5.23913	0.846848
ENSG00000263470	ENSG00000263470	17	65100812	65111058	lincRNA	5.22642	0.0918467
ENSG00000256843	ENSG00000256843	12	31748100	31748240	processed_pseudogene	5.22222	0.216122
ENSG00000260785	CASC17	17	71097775	71202177	lincRNA	5.2	0.12179
ENSG00000259459	ENSG00000259459	15	63390136	63438320	lincRNA	5.2	0.12179
ENSG00000237937	ENSG00000237937	11	116639422	116658252	lincRNA	5.2	0.892657
ENSG00000251381	LINC00958	11	12961842	12989548	lincRNA	5.2	0.58654
ENSG00000236712	ENSG00000236712	7	7293508	7293880	processed_pseudogene	5.2	0.40367
ENSG00000272701	MESTIT1	7	130486042	130491033	antisense	5.2	0.758213
ENSG00000254365	ENSG00000254365	5	167287320	167294273	antisense	5.2	0.40367
ENSG00000272218	ENSG00000272218	4	186892552	186892983	lincRNA	5.2	0.40367
ENSG00000231915	SALL4P5	3	22989823	22991582	unprocessed_pseudogene	5.2	0.40367
ENSG00000227061	ENSG00000227061	2	197569	202605	antisense	5.2	0.58654
ENSG00000233045	ENSG00000233045	2	138278574	138279210	processed_pseudogene	5.2	0.0486403
ENSG00000234810	ENSG00000234810	1	55581037	55868248	lincRNA	5.2	0.73678
ENSG00000164616	FBXL21	5	135930317	135951591	transcribed_unitary_pseudogene	5.19048	0.0486403
ENSG00000264956	ENSG00000264956	17	22266425	22288133	lincRNA	5.18182	1.1964
ENSG00000226747	ENSG00000226747	2	185719874	185740479	antisense	5.18182	0.274619
ENSG00000261286	ENSG00000261286	16	84459259	84467361	antisense	5.16901	0.0221035
ENSG00000271283	ENSG00000271283	19	19699203	19699409	processed_pseudogene	5.16667	0.568227
ENSG00000231409	ENSG00000231409	15	34943080	34943394	processed_pseudogene	5.16667	1.12172
ENSG00000260093	ENSG00000260093	8	10050485	10054254	antisense	5.16667	1.30389
ENSG00000231908	IDH1-AS1	2	208255247	208256181	antisense	5.16667	0.356508
ENSG00000231638	ENSG00000231638	7	43508728	43522542	antisense	5.15789	0.490956
ENSG00000273254	ENSG00000273254	21	29024255	29024890	antisense	5.11299	1.88512
ENSG00000274605	ENSG00000274605	13	100086031	100088848	lincRNA	5.1098	0.40367
ENSG00000269043	ENSG00000269043	19	20432552	20528615	lincRNA	5.1	0.58654
ENSG00000267579	ENSG00000267579	18	58557070	58566677	antisense	5.1	0.58654
ENSG00000261122	ENSG00000261122	16	35743268	35756515	lincRNA	5.1	0.892657
ENSG00000242775	ENSG00000242775	3	55360443	55361829	lincRNA	5.1	0.892657
ENSG00000238042	ENSG00000238042	1	221880981	221978523	lincRNA	5.1	0.58654
ENSG00000159904	ZNF890P	7	5121239	5144546	transcribed_unprocessed_pseudogene	5.09091	0.512233
ENSG00000245248	USP2-AS1	11	119381778	119526664	antisense	5.08974	0.0486403
ENSG00000258153	HSPE1P4	12	101873316	101873623	processed_pseudogene	5.088	0.568227
ENSG00000258088	ENSG00000258088	12	75694010	75698816	lincRNA	5.06667	0.12179
ENSG00000272155	ENSG00000272155	8	65714334	65714778	antisense	5.04348	1.54723
ENSG00000254420	ENSG00000254420	11	78324758	78444049	antisense	5.03376	0.00327048
ENSG00000234577	SYNE1-AS1	6	152380546	152381564	antisense	5.02083	1.01779
ENSG00000260958	ENSG00000260958	16	35207937	35284146	lincRNA	5	0.892657
ENSG00000259342	ENSG00000259342	15	45430652	45441808	antisense	5	0.40367
ENSG00000253633	ENSG00000253633	8	102528740	102538668	lincRNA	5	0.40367
ENSG00000235538	ENSG00000235538	6	163703904	163759841	lincRNA	5	0.12179
ENSG00000214108	TPT1P5	5	31908361	31909186	processed_pseudogene	5	0.433238
ENSG00000213519	ENSG00000213519	3	197580344	197580629	processed_pseudogene	5	0.331821
ENSG00000230773	ENSG00000230773	2	47941696	48240983	lincRNA	5	1.67396
ENSG00000224445	ENSG00000224445	1	99472332	99600995	lincRNA	5	0.892657
ENSG00000229007	EXOSC3P1	21	32496812	32497311	processed_pseudogene	4.99582	0.12179
ENSG00000253480	ENSG00000253480	5	180085717	180087038	processed_pseudogene	4.95833	0.0918467
ENSG00000271329	ENSG00000271329	1	44187943	44189049	processed_pseudogene	4.9375	1.30389
ENSG00000269086	ENSG00000269086	19	34837889	34855304	lincRNA	4.9	0.12179
ENSG00000260834	ENSG00000260834	16	65190973	65234914	lincRNA	4.9	0.12179
ENSG00000257109	OR4F28P	15	101875964	101876901	unprocessed_pseudogene	4.9	0.12179
ENSG00000228115	ENSG00000228115	9	487774	495610	sense_intronic	4.9	0.892657
ENSG00000272243	ENSG00000272243	6	74530248	74734279	lincRNA	4.9	0.58654
ENSG00000230126	FGF12-AS2	3	192515022	192516573	antisense	4.9	0.40367
ENSG00000263884	ENSG00000263884	18	268148	270278	lincRNA	4.85714	1.07894
ENSG00000255847	ENSG00000255847	11	73963657	73970287	antisense	4.83929	0.139285
ENSG00000278931	ENSG00000278931	21	8857260	8880976	unprocessed_pseudogene	4.83784	0.40367
ENSG00000257698	ENSG00000257698	12	57931528	57936175	lincRNA	4.83422	0.0221035
ENSG00000227107	ENSG00000227107	2	237612977	237626525	lincRNA	4.83333	0.846848
ENSG00000224361	ENSG00000224361	2	23507043	23524344	antisense	4.81818	0.758213
ENSG00000229989	MIR181A1HG	1	198807493	198937429	lincRNA	4.81818	0.216122
ENSG00000253392	ENSG00000253392	19	2915146	2926807	antisense	4.80995	0.139285
ENSG00000241357	ENSG00000241357	7	100435257	100436510	antisense	4.80424	0.00327048
ENSG00000239674	ENSG00000239674	22	32141267	32143272	lincRNA	4.8	0.12179
ENSG00000279851	ENSG00000279851	21	10122273	10129029	lincRNA	4.8	0.58654
ENSG00000176840	MIR7-3HG	19	4769140	4772533	lincRNA	4.8	0.58654
ENSG00000267466	ENSG00000267466	17	77563368	77568695	lincRNA	4.8	0.892657
ENSG00000227624	SNRPEP3	16	20238972	20239247	processed_pseudogene	4.8	1.30389
ENSG00000214344	OR4F13P	15	101842119	101850324	transcribed_unprocessed_pseudogene	4.8	0.58654
ENSG00000241582	RPL23AP8	14	34694170	34694644	processed_pseudogene	4.8	0.40367
ENSG00000232849	LINC00363	13	93056657	93057926	lincRNA	4.8	1.30389
ENSG00000256209	ENSG00000256209	12	131469311	131492951	lincRNA	4.8	1.88512
ENSG00000234506	LINC01506	9	68543541	68546589	lincRNA	4.8	0.892657
ENSG00000269957	ENSG00000269957	9	24545952	24591993	lincRNA	4.8	0.40367
ENSG00000229140	CCDC26	8	129351691	129680239	lincRNA	4.8	1.30389
ENSG00000255364	ENSG00000255364	8	122414332	122428551	lincRNA	4.8	0.40367
ENSG00000224865	ENSG00000224865	7	131897641	131948953	lincRNA	4.8	0.892657
ENSG00000239614	HMGN1P7	3	93988634	93988946	processed_pseudogene	4.8	0.12179
ENSG00000213981	ENSG00000213981	2	170640374	170695374	antisense	4.8	0.58654
ENSG00000271286	ENSG00000271286	X	21939461	21940160	processed_pseudogene	4.8	0.58654
ENSG00000213070	HMGB3P6	1	164356767	164357364	processed_pseudogene	4.77966	0.709597
ENSG00000249492	ENSG00000249492	5	43483959	43509356	processed_transcript	4.74603	0.652667
ENSG00000232682	ENSG00000232682	10	60050668	60060743	antisense	4.713	1.07894
ENSG00000267070	ENSG00000267070	16	5098739	5142595	lincRNA	4.7	0.40367
ENSG00000271395	ENSG00000271395	13	89551233	89552389	lincRNA	4.7	1.30389
ENSG00000273819	ENPP7P7	11	67812557	67873367	unprocessed_pseudogene	4.7	1.88512
ENSG00000235743	ENSG00000235743	6	23337711	23346560	lincRNA	4.7	0.892657
ENSG00000273118	ENSG00000273118	2	212581357	213021545	sense_overlapping	4.7	1.30389
ENSG00000273800	ENSG00000273800	X	12583415	12583526	unprocessed_pseudogene	4.7	0.0294572
ENSG00000270402	ENSG00000270402	19	19708965	19710465	processed_pseudogene	4.69231	1.21889
ENSG00000278390	ENSG00000278390	13	41132939	41236686	antisense	4.6831	1.21889
ENSG00000228794	LINC01128	1	825138	859446	processed_transcript	4.66275	0
ENSG00000267123	ENSG00000267123	17	78617389	78632057	lincRNA	4.63636	0.758213
ENSG00000229191	ENSG00000229191	1	201023949	201028792	antisense	4.63636	1.21889
ENSG00000279062	ENSG00000279062	21	10136419	10137004	unprocessed_pseudogene	4.6	0.892657
ENSG00000278531	ENSG00000278531	10	45187292	45198323	unprocessed_pseudogene	4.6	0.40367
ENSG00000254181	SLC25A51P3	8	80594815	80595703	processed_pseudogene	4.6	0.58654
ENSG00000228700	ENSG00000228700	7	128433422	128433713	processed_pseudogene	4.6	1.88512
ENSG00000232756	ENSG00000232756	7	77990384	77995171	antisense	4.6	0.40367
ENSG00000233108	ENSG00000233108	7	7958183	7969903	antisense	4.6	0.568227
ENSG00000248551	ENSG00000248551	4	175346358	175403110	lincRNA	4.6	0.0294572
ENSG00000223783	ENSG00000223783	3	195836193	195860404	lincRNA	4.6	0.892657
ENSG00000228308	LINC01209	3	176814155	176817001	lincRNA	4.6	1.30389
ENSG00000237750	ENSG00000237750	2	162768936	162797972	antisense	4.6	0.58654
ENSG00000259153	ENSG00000259153	14	70810205	70815403	lincRNA	4.58462	2.08469
ENSG00000229044	ENSG00000229044	1	31333067	31346799	antisense	4.57792	0.846848
ENSG00000268894	PLCE1-AS1	10	94279277	94287478	antisense	4.57143	2.00722
ENSG00000254777	ENSG00000254777	8	60910053	60966557	lincRNA	4.5625	0.490956
ENSG00000196204	RNF216P1	7	4973988	5040675	transcribed_unprocessed_pseudogene	4.54848	0
ENSG00000240280	TCAM1P	17	63849292	63864379	unitary_pseudogene	4.54545	0.40367
ENSG00000277301	ENSG00000277301	20	32509959	32520285	antisense	4.53846	0.810897
ENSG00000233457	ENSG00000233457	9	78150532	78151193	processed_pseudogene	4.53846	1.46978
ENSG00000178458	H3F3AP6	4	139698144	139698554	processed_pseudogene	4.53333	0.356508
ENSG00000268050	ENSG00000268050	9	129175807	129177575	antisense	4.52941	0.758213
ENSG00000235776	ENSG00000235776	22	19792294	19793094	processed_pseudogene	4.50088	0
ENSG00000230352	ENSG00000230352	20	59360927	59364773	lincRNA	4.5	0.12179
ENSG00000235621	LINC00494	20	48359950	48370629	lincRNA	4.5	0.40367
ENSG00000260162	ENSG00000260162	16	88177289	88178646	lincRNA	4.5	1.1964
ENSG00000259636	ENSG00000259636	15	86932880	86946331	sense_intronic	4.5	0.58654
ENSG00000254140	ENSG00000254140	14	105601472	105605357	lincRNA	4.5	0.40367
ENSG00000233379	ENSG00000233379	13	77939162	77944874	lincRNA	4.5	0.892657
ENSG00000275598	ENSG00000275598	11	63469376	63470944	processed_pseudogene	4.5	0.892657
ENSG00000228280	ENSG00000228280	10	75742740	75743755	sense_intronic	4.5	0.40367
ENSG00000236748	ENSG00000236748	7	8938787	8939369	processed_pseudogene	4.5	0.58654
ENSG00000250461	ENSG00000250461	5	61375112	61375855	processed_pseudogene	4.5	1.61742
ENSG00000239265	CLRN1-AS1	3	150852484	151080726	antisense	4.5	0.73678
ENSG00000222030	ENSG00000222030	2	59217708	59279400	lincRNA	4.5	0.0294572
ENSG00000236720	ENSG00000236720	1	177700524	177710330	lincRNA	4.5	0.12179
ENSG00000180385	EMC3-AS1	3	9986893	10006990	transcribed_unprocessed_pseudogene	4.49071	0.0221035
ENSG00000248636	ENSG00000248636	12	119387987	119668079	lincRNA	4.48148	0.512233
ENSG00000232134	RPS15AP12	1	220143964	220144351	processed_pseudogene	4.48092	0.810897
ENSG00000223803	RPS20P14	3	186900198	186900557	processed_pseudogene	4.47165	0.433238
ENSG00000227028	SLC8A1-AS1	2	39786453	40255209	antisense	4.45078	0.0486403
ENSG00000279047	ENSG00000279047	5	141046260	141096402	antisense	4.43956	0.568227
ENSG00000206567	ENSG00000206567	3	10006418	10011209	lincRNA	4.42857	0.00327048
ENSG00000226047	ENSG00000226047	9	107117459	107121705	lincRNA	4.42081	0.846848
ENSG00000262943	ALOX12P2	17	6853861	6954107	transcribed_unprocessed_pseudogene	4.41667	0.0140124
ENSG00000251211	ENSG00000251211	5	178165702	178166562	processed_pseudogene	4.41071	1.21889
ENSG00000257883	ENSG00000257883	12	116661582	116698065	lincRNA	4.4	0.12179
ENSG00000256195	ENSG00000256195	11	114360635	114380045	antisense	4.4	1.30389
ENSG00000226140	ENSG00000226140	10	16278701	16295858	lincRNA	4.4	0.40367
ENSG00000253470	ENSG00000253470	8	125749055	125750241	lincRNA	4.4	0.892657
ENSG00000253659	ENSG00000253659	8	79297717	79314471	lincRNA	4.4	1.30389
ENSG00000231539	ENSG00000231539	7	42829672	42844438	lincRNA	4.4	0.0294572
ENSG00000249462	MLLT10P2	4	189973599	189973847	processed_pseudogene	4.4	0.892657
ENSG00000228952	ENSG00000228952	3	187448845	187449450	lincRNA	4.4	0.40367
ENSG00000227824	ENSG00000227824	2	215869923	215870518	lincRNA	4.4	0.892657
ENSG00000269974	ENSG00000269974	15	30648797	30649529	lincRNA	4.38889	1.21889
ENSG00000261377	PDCD6IPP2	15	28789664	28859007	transcribed_unprocessed_pseudogene	4.36538	0.512233
ENSG00000255450	ENSG00000255450	11	29275655	29276565	processed_pseudogene	4.35714	0.73678
ENSG00000267194	ENSG00000267194	17	69551358	69553861	lincRNA	4.35135	0.274619
ENSG00000267356	ENSG00000267356	18	14104542	14105226	antisense	4.34615	0.485016
ENSG00000226435	ANKRD18DP	3	198053522	198080720	transcribed_unprocessed_pseudogene	4.33333	1.30389
ENSG00000259083	ENSG00000259083	14	39174885	39175880	antisense	4.32028	1.12172
ENSG00000253741	ENSG00000253741	8	142702252	142726973	antisense	4.31818	0.433238
ENSG00000231295	ENSG00000231295	7	120746738	120752514	antisense	4.30769	0.689887
ENSG00000239780	RPLP0P11	18	50457887	50458795	processed_pseudogene	4.3	0.892657
ENSG00000262670	ENSG00000262670	17	3278775	3386339	sense_overlapping	4.3	0.58654
ENSG00000250514	ENSG00000250514	16	76634998	76658478	lincRNA	4.3	0.40367
ENSG00000259441	MRPL15P1	15	89752296	89753493	processed_pseudogene	4.3	0.40367
ENSG00000231829	ENSG00000231829	10	95141925	95168425	lincRNA	4.3	0.40367
ENSG00000243531	ENSG00000243531	7	6900424	6900623	processed_pseudogene	4.3	1.30389
ENSG00000248994	ENSG00000248994	5	1933863	1959176	lincRNA	4.3	0.40367
ENSG00000229221	HNRNPA1P66	2	63751697	63752630	processed_pseudogene	4.3	0.12179
ENSG00000231290	APCDD1L-AS1	20	58515379	58619888	processed_transcript	4.29661	0.652667
ENSG00000247240	UBL7-AS1	15	74461265	74481302	antisense	4.28655	1.01779
ENSG00000267226	ENSG00000267226	18	58670009	58671877	antisense	4.28261	0.490956
ENSG00000179818	PCBP1-AS1	2	69962263	70103220	processed_transcript	4.28191	0
ENSG00000227359	ENSG00000227359	2	113677702	113704078	lincRNA	4.28144	0.512233
ENSG00000228397	ENSG00000228397	1	22023990	22026048	lincRNA	4.27273	1.12172
ENSG00000258759	ENSG00000258759	14	67799004	67799609	processed_pseudogene	4.27181	0.356508
ENSG00000242083	RPL7AP31	4	56356135	56356932	processed_pseudogene	4.26287	0.0221035
ENSG00000225265	TAF1A-AS1	1	222589825	222593032	antisense	4.26154	0.485016
ENSG00000181800	CELF2-AS1	10	11316834	11319884	antisense	4.25	0.40367
ENSG00000198155	ZNF876P	4	212610	255985	transcribed_unprocessed_pseudogene	4.23571	0.118711
ENSG00000243083	LINC00870	3	72151257	72174332	lincRNA	4.21429	1.64981
ENSG00000227540	ENSG00000227540	10	73252791	73254349	antisense	4.20588	0.689887
ENSG00000277112	ENSG00000277112	20	30681825	30723932	transcribed_unprocessed_pseudogene	4.2	0.40367
ENSG00000261815	ENSG00000261815	16	49170552	49171786	lincRNA	4.2	0.12179
ENSG00000259611	LINC01582	15	98085627	98103712	lincRNA	4.2	0.892657
ENSG00000259675	ENSG00000259675	15	61639349	61715171	lincRNA	4.2	0.40367
ENSG00000236339	POM121L13P	13	28778558	28778937	processed_pseudogene	4.2	0.892657
ENSG00000254906	ENSG00000254906	11	20670425	20671297	antisense	4.2	0.40367
ENSG00000253944	ENSG00000253944	8	17801345	17861069	antisense	4.2	0.40367
ENSG00000254222	ENSG00000254222	8	61264624	61292039	antisense	4.2	0.58654
ENSG00000225365	ENSG00000225365	7	158537495	158539879	antisense	4.2	0.12179
ENSG00000196634	LUADT1	6	147158925	147180992	lincRNA	4.2	1.30389
ENSG00000224039	ENSG00000224039	3	16692745	16694202	unprocessed_pseudogene	4.2	1.30389
ENSG00000241359	SYNPR-AS1	3	63423596	63550051	antisense	4.2	0.892657
ENSG00000230183	CNOT6LP1	15	56005715	56007176	processed_pseudogene	4.19444	0.892657
ENSG00000254693	ENSG00000254693	11	44604508	44605337	antisense	4.18919	2.08469
ENSG00000261054	ENSG00000261054	15	99128832	99131806	antisense	4.18821	0.892657
ENSG00000267243	ENSG00000267243	19	28435388	28727777	lincRNA	4.18182	0.73678
ENSG00000267507	ENSG00000267507	19	55119250	55120383	processed_pseudogene	4.18182	0.512233
ENSG00000275234	ENSG00000275234	19	6469465	6470152	antisense	4.18182	0.630975
ENSG00000231294	ENSG00000231294	2	210171518	210230383	antisense	4.18182	0.512233
ENSG00000231066	NPM1P9	X	14834476	14835319	processed_pseudogene	4.17647	2.08469
ENSG00000248278	SUMO2P17	17	48874860	48908983	transcribed_processed_pseudogene	4.16667	0.689887
ENSG00000231851	ENSG00000231851	2	105097052	105102944	antisense	4.16628	0.00327048
ENSG00000234393	ENSG00000234393	10	113710681	113719332	antisense	4.15385	0.331821
ENSG00000230483	ENSG00000230483	11	2404515	2407908	antisense	4.125	0.512233
ENSG00000198153	ZNF849P	19	22685167	22686732	unprocessed_pseudogene	4.11765	0.568227
ENSG00000204745	ENSG00000204745	2	87125390	87196647	unprocessed_pseudogene	4.11511	0.118711
ENSG00000230333	ENSG00000230333	7	11180902	11520175	processed_transcript	4.10692	0.0918467
ENSG00000180042	OR1R1P	17	3385930	3386833	unprocessed_pseudogene	4.1	0.12179
ENSG00000264067	ENSG00000264067	17	10320392	10341458	antisense	4.1	0.40367
ENSG00000261161	ENSG00000261161	16	86646301	86668923	lincRNA	4.1	0.40367
ENSG00000231518	ENSG00000231518	9	35930012	35937151	antisense	4.1	0.0294572
ENSG00000249734	ENSG00000249734	5	6795880	6826728	lincRNA	4.1	0.40367
ENSG00000254239	ENSG00000254239	5	135897637	135900250	lincRNA	4.1	1.30389
ENSG00000214210	ENSG00000214210	3	164001606	164002465	processed_pseudogene	4.1	1.30389
ENSG00000271413	ENSG00000271413	3	176069107	176069252	processed_pseudogene	4.1	0.892657
ENSG00000237220	ENSG00000237220	2	150566134	150568080	lincRNA	4.1	0.40367
ENSG00000226436	ENSG00000226436	X	28659065	28659469	processed_pseudogene	4.1	0.0294572
ENSG00000253893	FAM85B	8	8167819	8226614	antisense	4.09524	0.568227
ENSG00000254802	ENSG00000254802	8	60965802	60967775	lincRNA	4.09524	0.568227
ENSG00000248568	KRT8P48	5	146706381	146707600	processed_pseudogene	4.09091	1.64981
ENSG00000270207	ENSG00000270207	3	7606890	7607897	antisense	4.09091	1.21889
ENSG00000229291	ENSG00000229291	1	235957879	235971825	lincRNA	4.09091	0.183682
ENSG00000214432	ENSG00000214432	15	91022619	91036611	antisense	4.08333	0.274619
ENSG00000261222	ENSG00000261222	17	74599840	74607229	lincRNA	4.08	0.512233
ENSG00000270750	ENSG00000270750	4	152320544	152321044	lincRNA	4.06667	1.61742
ENSG00000271711	ENSG00000271711	3	150611262	150611877	processed_pseudogene	4.06048	1.10472
ENSG00000236438	FAM157A	3	198153287	198222513	transcribed_unprocessed_pseudogene	4.04762	0.490956
ENSG00000227751	ENSG00000227751	1	17406760	17407382	antisense	4.02857	0.0358681
ENSG00000279184	ENSG00000279184	22	35160947	35215025	antisense	4.01594	0.118711
ENSG00000215086	NPM1P24	10	72917641	72918534	processed_pseudogene	4.0065	0.568227
ENSG00000204666	ENSG00000204666	19	50050589	50066793	sense_overlapping	4	0.892657
ENSG00000263818	ENSG00000263818	17	39057019	39113190	transcribed_processed_pseudogene	4	1.10472
ENSG00000258611	ENSG00000258611	15	93065586	93066606	transcribed_processed_pseudogene	4	0.40367
ENSG00000258065	ENSG00000258065	14	28857384	28858701	processed_pseudogene	4	0.892657
ENSG00000259048	ENSG00000259048	14	38034287	38194281	antisense	4	0.892657
ENSG00000256172	ENSG00000256172	12	67440998	67442559	lincRNA	4	1.30389
ENSG00000257835	ENSG00000257835	12	77379820	77390864	lincRNA	4	0.58654
ENSG00000254792	ENSG00000254792	11	67840942	67841049	processed_pseudogene	4	0.12179
ENSG00000249600	ENSG00000249600	5	121671373	121671872	processed_pseudogene	4	0.58654
ENSG00000250266	LINC01612	4	170273919	170283079	lincRNA	4	0.12179
ENSG00000250753	ENSG00000250753	4	49579833	49580189	processed_pseudogene	4	0.568227
ENSG00000259855	ENSG00000259855	2	216995906	216996490	lincRNA	4	0.58654
ENSG00000270039	ENSG00000270039	12	57803838	57804415	lincRNA	3.99383	0.356508
ENSG00000124097	HMGB1P1	20	57488392	57489027	processed_pseudogene	3.9375	0.630975
ENSG00000269332	GOLGA2P9	19	22596257	22603550	transcribed_unprocessed_pseudogene	3.92857	1.07894
ENSG00000262668	ENSG00000262668	16	3188212	3224779	antisense	3.92857	1.46978
ENSG00000250261	CCDC74BP1	22	20587496	20592218	unprocessed_pseudogene	3.92628	0.709597
ENSG00000241220	ENSG00000241220	3	153357107	153374186	lincRNA	3.92308	0.652667
ENSG00000254568	ENSG00000254568	11	124883691	124887789	antisense	3.92	0.758213
ENSG00000272746	ENSG00000272746	18	13526078	13526688	sense_intronic	3.91667	1.46978
ENSG00000258738	ENSG00000258738	14	34874343	34876459	antisense	3.91423	0.892657
ENSG00000238186	ENSG00000238186	1	40515754	40517174	antisense	3.90305	0.139285
ENSG00000267284	ENSG00000267284	18	55721063	55788761	lincRNA	3.9	0.40367
ENSG00000255945	ENSG00000255945	12	127598168	127599715	lincRNA	3.9	1.88512
ENSG00000257265	ENSG00000257265	12	71007773	71032083	lincRNA	3.9	1.88512
ENSG00000274373	ENSG00000274373	12	132424504	132425208	lincRNA	3.9	1.88512
ENSG00000248935	ENSG00000248935	5	60021249	60033020	antisense	3.9	1.88512
ENSG00000233461	ENSG00000233461	1	231522388	231528556	antisense	3.89636	0.12179
ENSG00000242375	ENSG00000242375	9	97195351	97197687	lincRNA	3.87879	0.846848
ENSG00000233544	EIF3KP2	3	24555834	24556459	processed_pseudogene	3.86344	0.12179
ENSG00000235574	ENSG00000235574	7	27491682	27492765	processed_pseudogene	3.856	0.709597
ENSG00000232034	ENSG00000232034	2	100822661	100847220	sense_intronic	3.84444	1.67396
ENSG00000253744	ENSG00000253744	5	66144156	66144795	antisense	3.83457	0.892657
ENSG00000251018	HMMR-AS1	5	163483065	163494058	antisense	3.82353	1.54723
ENSG00000175509	ENSG00000175509	2	113667478	113668621	processed_pseudogene	3.81818	1.12172
ENSG00000227008	ENSG00000227008	X	133670971	133671386	processed_pseudogene	3.81037	1.21889
ENSG00000245768	ENSG00000245768	16	58733912	59108974	lincRNA	3.80846	0.0194998
ENSG00000240207	ENSG00000240207	3	158732263	158784070	antisense	3.80723	0.630975
ENSG00000239213	NCK1-AS1	3	136841726	136862054	antisense	3.80142	1.59438
ENSG00000225785	ENSG00000225785	20	52451464	52455619	lincRNA	3.8	0.40367
ENSG00000255775	ENSG00000255775	12	6155035	6160719	lincRNA	3.8	0.892657
ENSG00000258026	ENSG00000258026	12	81094375	81125845	antisense	3.8	1.30389
ENSG00000275427	ENSG00000275427	8	1296034	1302607	lincRNA	3.8	0.892657
ENSG00000224374	ENSG00000224374	6	135259996	135260933	antisense	3.8	0.892657
ENSG00000250509	ENSG00000250509	5	180441559	180443238	lincRNA	3.8	0.40367
ENSG00000248432	ENSG00000248432	4	111804418	111809694	lincRNA	3.8	0.892657
ENSG00000249998	ENSG00000249998	4	16973275	17073903	lincRNA	3.8	0.892657
ENSG00000271964	ENSG00000271964	3	16314439	16314987	antisense	3.8	2.08469
ENSG00000231083	ENSG00000231083	2	8600892	8622942	lincRNA	3.8	0.892657
ENSG00000234898	CHEK2P3	2	91957436	91963610	unprocessed_pseudogene	3.8	0.58654
ENSG00000259792	ENSG00000259792	15	77993405	77995289	antisense	3.79104	0.0918467
ENSG00000243175	RPSAP36	4	143424753	143426013	transcribed_processed_pseudogene	3.76923	1.21889
ENSG00000231940	RPS7P3	1	233288868	233289447	processed_pseudogene	3.76923	2.08469
ENSG00000229981	LINC01435	10	107694973	108197849	lincRNA	3.75	0.0918467
ENSG00000233633	ENSG00000233633	2	558204	578145	lincRNA	3.75	1.67396
ENSG00000225912	ENSG00000225912	X	92676519	92676954	processed_pseudogene	3.73288	0.118711
ENSG00000253524	ENSG00000253524	8	36004316	36095046	lincRNA	3.72727	1.1964
ENSG00000232746	ENSG00000232746	3	12877522	12885211	lincRNA	3.72727	1.21889
ENSG00000254760	ENSG00000254760	19	51414298	51414965	antisense	3.72	0.846848
ENSG00000231650	RFESDP1	13	22850101	22850561	processed_pseudogene	3.7037	1.67396
ENSG00000231620	ENSG00000231620	21	19301613	19303739	lincRNA	3.7	0.40367
ENSG00000214318	ATP5G1P6	18	63496989	63497400	processed_pseudogene	3.7	0.58654
ENSG00000258474	ENSG00000258474	14	31944853	31950382	lincRNA	3.7	1.88512
ENSG00000254399	GLYATL1P4	11	59042737	59050971	unprocessed_pseudogene	3.7	1.30389
ENSG00000254991	ENSG00000254991	11	12066929	12073014	lincRNA	3.7	0.58654
ENSG00000271897	ENSG00000271897	6	11607552	11607981	lincRNA	3.7	0.892657
ENSG00000281608	ENSG00000281608	5	125325350	125367734	lincRNA	3.7	1.30389
ENSG00000248242	ENSG00000248242	4	104653874	104966793	lincRNA	3.7	0.40367
ENSG00000249519	LINC01438	4	110794403	110797344	lincRNA	3.7	0.892657
ENSG00000250064	ENSG00000250064	4	28435449	28600275	lincRNA	3.7	0.58654
ENSG00000232498	ENSG00000232498	1	192517639	192567217	antisense	3.7	0.892657
ENSG00000240785	RPL36AP21	5	18049550	18049872	processed_pseudogene	3.69231	1.67396
ENSG00000247193	ENSG00000247193	4	36244116	36274220	antisense	3.68421	0.652667
ENSG00000218890	NUFIP1P	6	66093431	66094909	processed_pseudogene	3.66857	1.88512
ENSG00000249364	ENSG00000249364	5	67379378	67805238	lincRNA	3.66667	0.485016
ENSG00000227091	ENSG00000227091	1	110166186	110172489	antisense	3.65385	1.61742
ENSG00000225764	P3H2-AS1	3	190120964	190144846	antisense	3.64368	0.331821
ENSG00000213557	ENSG00000213557	9	108040213	108040592	processed_pseudogene	3.63636	1.12172
ENSG00000233478	ENSG00000233478	1	25644544	25659111	antisense	3.63636	1.12172
ENSG00000254271	ENSG00000254271	10	60734342	60741828	lincRNA	3.63158	1.67396
ENSG00000272874	ENSG00000272874	20	267186	268857	lincRNA	3.6	0.892657
ENSG00000269365	ENSG00000269365	18	47878295	47882444	antisense	3.6	0.139285
ENSG00000257391	MIR3180-4	16	15154903	15157020	lincRNA	3.6	1.30389
ENSG00000268754	ENSG00000268754	16	86225580	86275745	lincRNA	3.6	0.58654
ENSG00000269186	LINC01082	16	86196181	86199720	lincRNA	3.6	0.58654
ENSG00000259434	ENSG00000259434	15	37365027	37490808	lincRNA	3.6	0.58654
ENSG00000242293	ENSG00000242293	14	69023150	69023308	processed_pseudogene	3.6	1.30389
ENSG00000259106	ENSG00000259106	14	79611418	79633311	antisense	3.6	0.58654
ENSG00000213049	HNRNPA1P34	12	9027532	9029089	processed_pseudogene	3.6	1.30389
ENSG00000254334	ENSG00000254334	8	21298206	21309449	lincRNA	3.6	0.58654
ENSG00000230372	ENSG00000230372	6	25061625	25063507	lincRNA	3.6	1.30389
ENSG00000240241	ENSG00000240241	3	78266940	78294731	lincRNA	3.6	0.12179
ENSG00000241168	ENSG00000241168	3	163026396	163232149	lincRNA	3.6	0.58654
ENSG00000223530	ENSG00000223530	2	23330664	23332044	lincRNA	3.6	1.88512
ENSG00000231918	ENSG00000231918	2	51032601	52407917	lincRNA	3.6	1.30389
ENSG00000233934	RPL21P38	2	171587093	171587259	processed_pseudogene	3.6	0.58654
ENSG00000226530	ENSG00000226530	X	51396511	51465661	lincRNA	3.6	0.58654
ENSG00000282317	ENSG00000282317	1	244731024	244731586	lincRNA	3.58824	0.758213
ENSG00000227615	ENSG00000227615	11	74745716	74746114	processed_pseudogene	3.58319	1.12172
ENSG00000250751	ENSG00000250751	17	49708334	49720060	antisense	3.54936	0.512233
ENSG00000260430	ENSG00000260430	16	19086856	19098110	lincRNA	3.54545	0.183682
ENSG00000235071	ENSG00000235071	X	16474342	16475340	processed_pseudogene	3.54545	2.00722
ENSG00000246263	UBR5-AS1	8	102239394	102253333	antisense	3.54005	1.21889
ENSG00000253851	ENSG00000253851	8	103228425	103229314	antisense	3.52308	1.44485
ENSG00000259001	ENSG00000259001	14	20343048	20343685	antisense	3.52174	0.846848
ENSG00000225739	NPM1P18	7	36818959	36819690	processed_pseudogene	3.51471	0.512233
ENSG00000229876	CASC20	20	6446723	6528459	lincRNA	3.5	0.892657
ENSG00000277453	ENSG00000277453	19	40426115	40426702	lincRNA	3.5	1.30389
ENSG00000263004	ENSG00000263004	17	57078298	57085024	lincRNA	3.5	0.485016
ENSG00000259560	ENSG00000259560	15	87432058	87703852	lincRNA	3.5	0.58654
ENSG00000259616	ENSG00000259616	15	61298791	61635449	lincRNA	3.5	0.892657
ENSG00000226695	ANKRD20A10P	13	24750657	24752171	processed_pseudogene	3.5	0.892657
ENSG00000255258	ENSG00000255258	11	133783671	133810376	lincRNA	3.5	0.58654
ENSG00000260049	ENSG00000260049	6	22260424	22317798	antisense	3.5	0.58654
ENSG00000229855	ENSG00000229855	5	121199704	121357398	lincRNA	3.5	0.12179
ENSG00000249945	ENSG00000249945	4	175458289	175466697	lincRNA	3.5	0.892657
ENSG00000240405	LINC01212	3	69999577	70015318	lincRNA	3.5	0.892657
ENSG00000250433	CLSTN2-AS1	3	140505611	140508789	antisense	3.5	0.40367
ENSG00000234932	ENSG00000234932	2	152850653	152850824	processed_pseudogene	3.5	0.892657
ENSG00000271597	ENSG00000271597	2	69251818	69252364	processed_pseudogene	3.5	0.40367
ENSG00000224260	ENSG00000224260	1	209528455	209567673	lincRNA	3.5	0.892657
ENSG00000214881	TMEM14DP	10	68544489	68544833	processed_pseudogene	3.48198	0.0358681
ENSG00000251056	ANKRD20A17P	4	49502145	49506022	unprocessed_pseudogene	3.47059	0.846848
ENSG00000268119	ENSG00000268119	19	21444241	21463908	processed_transcript	3.46894	0
ENSG00000255442	ENSG00000255442	11	50170156	50190441	unprocessed_pseudogene	3.46154	1.46978
ENSG00000224965	KCNC4-AS1	1	110208834	110209987	antisense	3.46154	0.652667
ENSG00000233971	RPS20P10	2	71984182	71984434	processed_pseudogene	3.45372	1.88512
ENSG00000281501	SEPSECS-AS1	4	25160641	25201440	antisense	3.44231	1.0511
ENSG00000251533	LINC00605	14	103187221	103189028	lincRNA	3.42857	0.892657
ENSG00000231185	ENSG00000231185	5	142325293	142672001	antisense	3.42857	0.0194998
ENSG00000232998	VPS13A-AS1	9	77176756	77177994	antisense	3.42373	1.01779
ENSG00000276385	ENSG00000276385	20	8934984	8935481	processed_pseudogene	3.4	0.892657
ENSG00000260026	ENSG00000260026	16	86720688	86721954	lincRNA	3.4	1.30389
ENSG00000177350	RPL13AP3	14	55766177	55767717	transcribed_processed_pseudogene	3.4	0.568227
ENSG00000230157	ATP5G1P1	14	105536861	105537239	processed_pseudogene	3.4	0.40367
ENSG00000198671	ENSG00000198671	12	65017468	65054124	antisense	3.4	0.58654
ENSG00000241825	RPL7P42	12	68684595	68686308	processed_pseudogene	3.4	0.12179
ENSG00000175728	C11orf44	11	130672956	130717352	lincRNA	3.4	0.40367
ENSG00000254561	ENSG00000254561	11	119608423	119659284	antisense	3.4	0.12179
ENSG00000254768	ENSG00000254768	11	22283730	22338245	antisense	3.4	0.892657
ENSG00000236842	ENSG00000236842	10	75430571	75431588	antisense	3.4	0.40367
ENSG00000253929	CASC21	8	127339274	127392631	lincRNA	3.4	1.30389
ENSG00000271654	ENSG00000271654	8	18387108	18387777	processed_pseudogene	3.4	0.892657
ENSG00000236978	ENSG00000236978	7	70837738	70838013	processed_pseudogene	3.4	1.30389
ENSG00000235994	ENSG00000235994	6	167975924	167979776	lincRNA	3.4	1.88512
ENSG00000248752	ENSG00000248752	5	126076800	126279801	lincRNA	3.4	1.30389
ENSG00000250167	ENSG00000250167	5	135559577	135634874	antisense	3.4	0.58654
ENSG00000271235	ENSG00000271235	3	22811390	22812047	processed_pseudogene	3.4	1.30389
ENSG00000229568	SMC4P1	2	136544712	136545542	unprocessed_pseudogene	3.4	0.892657
ENSG00000225366	TDGF1P3	X	110520312	110523021	transcribed_processed_pseudogene	3.38983	0.892657
ENSG00000255511	ENSG00000255511	11	18870989	18873462	processed_pseudogene	3.38053	0.40367
ENSG00000262636	ENSG00000262636	16	11380859	11381118	processed_pseudogene	3.375	0.512233
ENSG00000228929	RPS13P2	1	52772194	52772648	processed_pseudogene	3.35093	0.892657
ENSG00000238178	ENSG00000238178	X	16152941	16170869	antisense	3.34783	1.21889
ENSG00000230629	RPS23P8	X	70962964	70963293	processed_pseudogene	3.34517	1.12172
ENSG00000255909	PDCD5P1	12	19413153	19413461	processed_pseudogene	3.33982	1.67396
ENSG00000272910	ENSG00000272910	3	179583262	179583762	antisense	3.33507	0.40367
ENSG00000229534	HNRNPA1P53	11	5571247	5572192	processed_pseudogene	3.33333	0.512233
ENSG00000227852	ENSG00000227852	9	35592786	35592951	processed_pseudogene	3.33333	0.274619
ENSG00000255202	ENSG00000255202	11	33665220	33696701	antisense	3.31884	0.0706365
ENSG00000265055	ENSG00000265055	17	68096046	68101474	lincRNA	3.30769	1.21889
ENSG00000259354	ENSG00000259354	15	45448427	45513767	antisense	3.30769	0.652667
ENSG00000228962	HCG23	6	32390510	32393686	antisense	3.30435	0.58654
ENSG00000234964	FABP5P7	11	59781318	59781722	processed_pseudogene	3.30075	0.40367
ENSG00000260701	ENSG00000260701	16	77433382	77444336	antisense	3.3	0.40367
ENSG00000261436	ENSG00000261436	16	60359842	60442245	lincRNA	3.3	1.30389
ENSG00000273553	ENSG00000273553	16	27687182	27687522	sense_intronic	3.3	0.58654
ENSG00000187812	ENSG00000187812	15	75775553	75786898	transcribed_unprocessed_pseudogene	3.3	1.88512
ENSG00000227862	HNRNPA1P31	13	80619098	80620067	processed_pseudogene	3.3	1.30389
ENSG00000249926	ENSG00000249926	12	131662596	131664704	lincRNA	3.3	1.30389
ENSG00000258159	IMMP1LP2	12	113015607	113016098	processed_pseudogene	3.3	1.30389
ENSG00000243316	GUCY2GP	10	112308181	112356574	unitary_pseudogene	3.3	0.58654
ENSG00000260863	CYP2C60P	10	95009674	95009812	unprocessed_pseudogene	3.3	0.58654
ENSG00000234675	ENSG00000234675	6	148017422	148020974	lincRNA	3.3	1.88512
ENSG00000226994	ENSG00000226994	2	34799850	35185689	lincRNA	3.3	1.30389
ENSG00000204380	ENSG00000204380	2	158658337	158735002	antisense	3.29622	0.00327048
ENSG00000234026	ENSG00000234026	10	95228243	95231144	antisense	3.29412	0.485016
ENSG00000235944	ZNF815P	7	5823160	5854435	transcribed_unprocessed_pseudogene	3.28972	0.274619
ENSG00000225778	PROSER2-AS1	10	11849608	11894700	antisense	3.28889	0.846848
ENSG00000272973	ENSG00000272973	22	23856427	23857039	antisense	3.28571	1.12172
ENSG00000273693	C2orf27AP1	X	11085476	11086061	processed_pseudogene	3.27778	1.30389
ENSG00000241741	RPL7AP30	4	112788083	112788878	processed_pseudogene	3.2755	0.118711
ENSG00000255794	RMST	12	97431653	97565035	processed_transcript	3.27273	1.1964
ENSG00000182383	RPL27AP5	5	74990189	74990637	processed_pseudogene	3.27273	1.12172
ENSG00000213881	NPM1P6	8	61202350	61203220	processed_pseudogene	3.26537	0.0918467
ENSG00000258913	ENSG00000258913	14	104223584	104288069	lincRNA	3.25926	1.52153
ENSG00000240975	ENSG00000240975	11	39161453	39161967	processed_pseudogene	3.24138	0.433238
ENSG00000258136	ENSG00000258136	12	107736555	107759968	antisense	3.24094	0.758213
ENSG00000262160	ENSG00000262160	16	68225969	68229145	antisense	3.23712	0.0294572
ENSG00000267184	ENSG00000267184	17	69707193	69707373	processed_pseudogene	3.23333	1.12172
ENSG00000249502	ENSG00000249502	4	17587467	17614571	antisense	3.23333	1.21889
ENSG00000232936	ENSG00000232936	10	89645282	89650667	antisense	3.23077	0.810897
ENSG00000143429	ENSG00000143429	2	91617160	91659972	transcribed_unprocessed_pseudogene	3.22857	0.689887
ENSG00000230501	ANKRD30BP3	10	45156775	45176925	unprocessed_pseudogene	3.22222	0.485016
ENSG00000204792	LINC01291	2	74918148	74938418	lincRNA	3.21766	0.652667
ENSG00000132832	LINC01260	20	44656451	44696096	antisense	3.2	0.73678
ENSG00000261156	ENSG00000261156	17	34169372	34195937	lincRNA	3.2	0.892657
ENSG00000276707	ENSG00000276707	17	36940049	36943456	antisense	3.2	0.40367
ENSG00000227468	ENSG00000227468	14	105597691	105600209	lincRNA	3.2	1.88512
ENSG00000241941	RPL32P26	12	62658823	62659225	processed_pseudogene	3.2	0.892657
ENSG00000256192	ENSG00000256192	12	64266413	64266766	processed_pseudogene	3.2	1.88512
ENSG00000257165	ENSG00000257165	12	78448995	78540675	lincRNA	3.2	0.892657
ENSG00000237565	SSU72P5	11	4233286	4233869	processed_pseudogene	3.2	0.892657
ENSG00000255171	LINC01499	11	41714568	41836442	lincRNA	3.2	0.40367
ENSG00000253711	ENSG00000253711	8	61300164	61301069	antisense	3.2	0.892657
ENSG00000253872	ENSG00000253872	8	95505406	95527524	lincRNA	3.2	1.88512
ENSG00000232821	ENSG00000232821	7	19112474	19114271	antisense	3.2	0.892657
ENSG00000243648	ENSG00000243648	5	134422838	134423335	processed_pseudogene	3.2	0.892657
ENSG00000249667	LINC01259	4	38509767	38518056	lincRNA	3.2	1.30389
ENSG00000250573	ENSG00000250573	4	10259445	10260138	processed_pseudogene	3.2	1.30389
ENSG00000236665	ENSG00000236665	2	1158310	1160424	antisense	3.2	1.30389
ENSG00000237556	KCND3-AS1	1	111909336	111910931	antisense	3.2	0.892657
ENSG00000259849	VENTXP1	X	26558337	26561052	lincRNA	3.2	0.892657
ENSG00000262519	TXNP4	17	4572206	4572515	processed_pseudogene	3.19231	0.568227
ENSG00000254744	ENSG00000254744	15	99970215	99974010	antisense	3.19118	0.356508
ENSG00000239835	ENSG00000239835	3	120028740	120029868	processed_pseudogene	3.19084	1.88512
ENSG00000249825	ENSG00000249825	5	80052374	80083654	antisense	3.18875	0.0294572
ENSG00000231234	SKP1P1	7	66423405	66423893	processed_pseudogene	3.18845	1.0511
ENSG00000249635	ENSG00000249635	4	106003317	106022478	antisense	3.18421	0.40367
ENSG00000272345	ENSG00000272345	6	24700907	24701793	antisense	3.17921	0.490956
ENSG00000261008	LINC01572	16	72283301	72665009	lincRNA	3.17526	0.433238
ENSG00000188985	DHFRP1	18	26170726	26171284	processed_pseudogene	3.16758	0.568227
ENSG00000236924	ENSG00000236924	9	6645956	6670635	lincRNA	3.16667	0.512233
ENSG00000261266	ENSG00000261266	16	23687049	23687689	antisense	3.14508	1.54723
ENSG00000273394	ENSG00000273394	3	113947005	113947570	antisense	3.11842	1.61742
ENSG00000243779	ENSG00000243779	18	13919603	13919923	processed_pseudogene	3.1	1.30389
ENSG00000263553	ENSG00000263553	18	24673163	24674348	lincRNA	3.1	0.892657
ENSG00000267506	ENSG00000267506	17	77546940	77563243	lincRNA	3.1	1.30389
ENSG00000260177	ENSG00000260177	16	87780134	87806476	lincRNA	3.1	0.892657
ENSG00000261259	ENSG00000261259	16	32951993	33028037	transcribed_processed_pseudogene	3.1	1.30389
ENSG00000268505	ENSG00000268505	16	86192793	86198913	lincRNA	3.1	0.40367
ENSG00000254529	ENSG00000254529	11	18863558	18864509	unprocessed_pseudogene	3.1	0.892657
ENSG00000254546	ENSG00000254546	11	18196657	18197337	processed_pseudogene	3.1	0.892657
ENSG00000255045	ENSG00000255045	11	124744634	124746337	antisense	3.1	0.892657
ENSG00000253634	ENSG00000253634	8	92565443	92655494	lincRNA	3.1	0.892657
ENSG00000231533	ENSG00000231533	6	79420297	79421305	lincRNA	3.1	1.88512
ENSG00000249937	ENSG00000249937	5	17684584	17955857	lincRNA	3.1	0.12179
ENSG00000242936	RPL30P6	4	95644952	95645293	processed_pseudogene	3.1	1.30389
ENSG00000230299	ENSG00000230299	2	85262144	85262267	processed_pseudogene	3.1	0.892657
ENSG00000226715	ENSG00000226715	1	101639548	101787572	lincRNA	3.1	1.88512
ENSG00000261642	ENSG00000261642	1	191151510	191154634	lincRNA	3.1	0.58654
ENSG00000227528	DIAPH3-AS1	13	60012751	60044357	antisense	3.09938	1.67396
ENSG00000213318	ENSG00000213318	16	75192465	75193247	processed_pseudogene	3.09091	1.67396
ENSG00000259251	ENSG00000259251	15	62060503	62062434	antisense	3.09091	1.67396
ENSG00000239523	MYLK-AS1	3	123585542	123644568	antisense	3.09091	0.846848
ENSG00000267607	ENSG00000267607	19	10285801	10289019	antisense	3.08894	0.0918467
ENSG00000266916	ZNF793-AS1	19	37497159	37507046	antisense	3.08782	0.356508
ENSG00000234335	RPS4XP11	10	32102522	32103293	processed_pseudogene	3.07223	1.46978
ENSG00000248608	ENSG00000248608	4	25504997	25506675	processed_pseudogene	3.05479	1.21889
ENSG00000213862	ENSG00000213862	15	47730144	47730935	processed_pseudogene	3.05357	0.12179
ENSG00000223561	ENSG00000223561	7	25593351	25750994	lincRNA	3.04	1.07894
ENSG00000271119	ENSG00000271119	5	1594626	1611467	lincRNA	3.03191	1.88512
ENSG00000270020	ENSG00000270020	16	86520383	86523897	lincRNA	3.02326	1.54723
ENSG00000269210	ENSG00000269210	2	38959287	38960342	antisense	3.02222	0.630975
ENSG00000183298	RPSAP19	1	101786340	101787219	processed_pseudogene	3.01596	0.0918467
ENSG00000213959	ENSG00000213959	20	38614913	38615476	processed_pseudogene	3	1.12172
ENSG00000245598	DACT3-AS1	19	46660364	46677447	antisense	3	0.758213
ENSG00000248257	PSG10P	19	42839368	42855718	transcribed_unprocessed_pseudogene	3	0.892657
ENSG00000259445	ENSG00000259445	15	81953303	81995666	lincRNA	3	1.64981
ENSG00000257124	ENSG00000257124	12	83661009	83661719	lincRNA	3	1.88512
ENSG00000229205	LINC00200	10	1159768	1164672	lincRNA	3	1.64981
ENSG00000229019	ENSG00000229019	9	68426843	68429369	sense_intronic	3	0.58654
ENSG00000253916	ENSG00000253916	8	133755845	133756646	processed_pseudogene	3	1.30389
ENSG00000224999	VTA1P1	6	169296471	169297959	processed_pseudogene	3	0.40367
ENSG00000248477	ENSG00000248477	5	69607099	69624049	transcribed_unprocessed_pseudogene	3	1.30389
ENSG00000249746	ENSG00000249746	5	96213346	96215075	lincRNA	3	0.892657
ENSG00000250600	ROPN1L-AS1	5	10441290	10441792	antisense	3	0.892657
ENSG00000260066	ENSG00000260066	5	1725149	1728172	lincRNA	3	1.01779
ENSG00000249755	ENSG00000249755	4	88527160	88528170	processed_pseudogene	3	0.40367
ENSG00000224287	MSL3P1	2	233865437	233868444	transcribed_processed_pseudogene	3	1.61742
ENSG00000231173	ENSG00000231173	2	741977	749856	lincRNA	3	1.30389
ENSG00000235721	ENSG00000235721	2	110007675	110010783	processed_pseudogene	3	0.40367
ENSG00000230937	MIR205HG	1	209428820	209432838	processed_transcript	3	0.892657
ENSG00000204904	LINC01545	X	46887417	46899703	lincRNA	3	1.59438
ENSG00000235834	ENSG00000235834	X	17528435	17587160	sense_intronic	3	0.512233
ENSG00000228196	PTPN2P1	1	178746683	178747754	processed_pseudogene	2.9946	0.490956
ENSG00000237943	PRKCQ-AS1	10	6580419	6616452	processed_transcript	2.98098	0.183682
ENSG00000239557	ENSG00000239557	3	52373652	52374882	processed_pseudogene	2.96088	0.568227
ENSG00000267255	ENSG00000267255	19	4429689	4430934	antisense	2.95798	1.07894
ENSG00000257599	OVCH1-AS1	12	29389294	29487488	antisense	2.95238	1.21889
ENSG00000261312	ENSG00000261312	16	19706351	19715383	antisense	2.95013	1.30389
ENSG00000225555	ENSG00000225555	21	34370802	34375348	antisense	2.94737	0.512233
ENSG00000270945	HSPE1P7	16	74612596	74613221	processed_pseudogene	2.94737	2.08469
ENSG00000249772	ENSG00000249772	5	81113385	81114852	antisense	2.94444	1.30389
ENSG00000265401	ENSG00000265401	17	16382152	16382669	antisense	2.93894	0.0140124
ENSG00000248360	LINC00504	4	14470465	14888169	lincRNA	2.92857	0.758213
ENSG00000233296	ENSG00000233296	2	677186	697371	antisense	2.92708	2.00722
ENSG00000239467	ENSG00000239467	2	170771113	170778148	lincRNA	2.92308	0.689887
ENSG00000226967	HAUS4P1	1	170369223	170370367	processed_pseudogene	2.91667	0.709597
ENSG00000236404	VLDLR-AS1	9	2422702	2643359	antisense	2.9161	0.689887
ENSG00000178464	ENSG00000178464	19	12643275	12643919	processed_pseudogene	2.90929	0.0486403
ENSG00000258609	LINC-ROR	18	57054559	57072119	lincRNA	2.90909	0.758213
ENSG00000255572	ENSG00000255572	12	7166674	7189069	antisense	2.90909	1.12172
ENSG00000249395	CASC9	8	75223404	75324741	lincRNA	2.90909	1.67396
ENSG00000254620	ENSG00000254620	20	58594417	58603973	lincRNA	2.9	0.892657
ENSG00000267606	ENSG00000267606	19	56354493	56368053	lincRNA	2.9	0.892657
ENSG00000257156	ENSG00000257156	12	89048187	89309553	lincRNA	2.9	1.30389
ENSG00000236671	PRKG1-AS1	10	52230742	52314128	antisense	2.9	0.40367
ENSG00000253281	ENSG00000253281	8	58255771	58272119	processed_transcript	2.9	0.892657
ENSG00000282692	ENSG00000282692	8	1018757	1019704	lincRNA	2.9	0.892657
ENSG00000233437	ENSG00000233437	7	56875385	56882146	transcribed_unprocessed_pseudogene	2.9	0.40367
ENSG00000234826	ENSG00000234826	7	117998858	118004045	lincRNA	2.9	0.892657
ENSG00000240790	ENSG00000240790	7	127644685	127652012	antisense	2.9	0.892657
ENSG00000216966	ENSG00000216966	6	167208631	167208897	processed_pseudogene	2.9	0.0294572
ENSG00000238254	ENSG00000238254	5	79849552	79849846	processed_pseudogene	2.9	1.30389
ENSG00000248965	ENSG00000248965	5	168993000	168995677	antisense	2.9	0.40367
ENSG00000226239	ENSG00000226239	20	32027753	32031575	antisense	2.88462	1.88512
ENSG00000236532	ENSG00000236532	21	28116094	28228667	lincRNA	2.86957	0.758213
ENSG00000268066	FMR1-AS1	X	147909431	147911817	processed_transcript	2.85714	0.490956
ENSG00000267009	ENSG00000267009	17	68413623	68524949	processed_transcript	2.84848	0.0706365
ENSG00000258882	ENSG00000258882	14	61811974	61970319	lincRNA	2.84615	0.331821
ENSG00000227879	PSPC1P1	13	19201637	19227432	unprocessed_pseudogene	2.84615	0.652667
ENSG00000214283	RAD51AP1P1	3	136899076	136900076	processed_pseudogene	2.84615	2.08469
ENSG00000228541	ENSG00000228541	2	62463127	62464070	lincRNA	2.84615	1.46978
ENSG00000270194	ENSG00000270194	3	37241789	37244177	antisense	2.84606	2.08469
ENSG00000282418	ENSG00000282418	1	225465021	225473837	lincRNA	2.83333	0.568227
ENSG00000270823	ENSG00000270823	7	130495794	130498427	antisense	2.83007	1.21889
ENSG00000250195	ENSG00000250195	4	138819954	139012646	antisense	2.82353	1.54723
ENSG00000255441	ENSG00000255441	19	51415724	51417425	antisense	2.8209	1.67396
ENSG00000248703	ENSG00000248703	12	131296110	131297972	lincRNA	2.81818	0.274619
ENSG00000276853	ENSG00000276853	12	65171262	65171917	sense_intronic	2.81667	1.21889
ENSG00000184414	ENSG00000184414	7	100570131	100571136	processed_pseudogene	2.8125	0.73678
ENSG00000188314	OR7D1P	19	9235144	9236076	unprocessed_pseudogene	2.8	0.58654
ENSG00000267175	ENSG00000267175	18	61592375	61748832	lincRNA	2.8	1.88512
ENSG00000260575	ENSG00000260575	16	32250620	32254422	antisense	2.8	0.652667
ENSG00000261218	ENSG00000261218	16	81738248	81767868	lincRNA	2.8	0.58654
ENSG00000229775	ENSG00000229775	10	106140264	106188722	lincRNA	2.8	0.892657
ENSG00000248222	ENSG00000248222	5	169013227	169037998	antisense	2.8	0.892657
ENSG00000249601	LINC01187	5	170191579	170199141	lincRNA	2.8	0.892657
ENSG00000250155	ENSG00000250155	5	36666214	36725195	antisense	2.8	0.892657
ENSG00000240354	ENSG00000240354	3	161816909	161821908	lincRNA	2.8	0.892657
ENSG00000277241	ENSG00000277241	3	177700346	177701072	processed_pseudogene	2.8	0.892657
ENSG00000224626	ENSG00000224626	2	18784807	18787752	lincRNA	2.8	1.30389
ENSG00000225446	ENSG00000225446	1	90851759	90855253	lincRNA	2.8	0.892657
ENSG00000227538	HNRNPFP1	1	42040597	42041729	processed_pseudogene	2.8	0.58654
ENSG00000271917	ENSG00000271917	1	164828436	164829952	sense_intronic	2.8	0.40367
ENSG00000237171	ENSG00000237171	X	26223903	26224658	unprocessed_pseudogene	2.8	0.892657
ENSG00000260683	ENSG00000260683	X	127660631	127662530	lincRNA	2.8	0.40367
ENSG00000254449	SF3A3P2	11	123597946	123599452	processed_pseudogene	2.79141	1.54723
ENSG00000229388	ENSG00000229388	1	28643228	28648581	lincRNA	2.78571	0.568227
ENSG00000249631	ENSG00000249631	4	11625714	11813958	lincRNA	2.76923	0.58654
ENSG00000242071	RPL7AP6	14	69885340	69886140	processed_pseudogene	2.76299	0.0486403
ENSG00000267605	ENSG00000267605	19	37265939	37271518	lincRNA	2.75	1.64981
ENSG00000178081	ULK4P3	15	30103720	30131757	transcribed_unprocessed_pseudogene	2.75	0.568227
ENSG00000244619	ENSG00000244619	1	145892847	145893483	antisense	2.75	0.274619
ENSG00000278740	ENSG00000278740	17	68188547	68189165	lincRNA	2.74074	2.06335
ENSG00000277299	ENSG00000277299	12	109948389	109949029	antisense	2.73469	0.58654
ENSG00000264859	DSG2-AS1	18	31542146	31556911	antisense	2.7334	0.490956
ENSG00000235010	ENSG00000235010	10	132181225	132185962	antisense	2.73333	0.568227
ENSG00000235749	ENSG00000235749	1	247639749	247747062	antisense	2.72727	1.1964
ENSG00000270269	IMMP1LP1	11	63632233	63632720	processed_pseudogene	2.72222	1.52153
ENSG00000236008	ENSG00000236008	2	8559833	8583792	lincRNA	2.71429	1.64981
ENSG00000236773	ENSG00000236773	1	224175476	224175706	processed_pseudogene	2.70196	0.652667
ENSG00000269564	ENSG00000269564	19	53788782	53789168	lincRNA	2.7	1.30389
ENSG00000266840	ENSG00000266840	18	69704978	69724975	antisense	2.7	0.892657
ENSG00000266952	LINC01538	18	64213082	64260055	lincRNA	2.7	1.88512
ENSG00000260338	LINC01570	16	5601169	5616196	antisense	2.7	0.40367
ENSG00000261727	ENSG00000261727	16	32008438	32084785	transcribed_processed_pseudogene	2.7	1.30389
ENSG00000227659	CLYBL-AS2	13	99690081	99690971	antisense	2.7	0.892657
ENSG00000228074	UBBP5	13	87219004	87219269	processed_pseudogene	2.7	0.892657
ENSG00000237361	TUSC8	13	44400250	44405984	lincRNA	2.7	0.892657
ENSG00000257004	ENSG00000257004	12	12668982	12685075	lincRNA	2.7	0.892657
ENSG00000257292	ENSG00000257292	12	38205098	38206009	unprocessed_pseudogene	2.7	0.892657
ENSG00000276667	ENSG00000276667	9	19895800	19895973	unprocessed_pseudogene	2.7	0.892657
ENSG00000254286	ENSG00000254286	8	126557875	126713415	antisense	2.7	0.58654
ENSG00000231382	NBPF21P	3	36616006	36637457	unprocessed_pseudogene	2.7	0.58654
ENSG00000231254	PCED1CP	2	212832161	212832945	processed_pseudogene	2.7	1.88512
ENSG00000203307	ENSG00000203307	1	166081183	166087483	antisense	2.7	1.30389
ENSG00000250321	ENSG00000250321	4	342821	342962	processed_pseudogene	2.69582	1.59438
ENSG00000277077	ENSG00000277077	13	21287634	21287828	unprocessed_pseudogene	2.69231	0.810897
ENSG00000214533	KRT18P33	2	65666695	65667737	processed_pseudogene	2.69231	1.46978
ENSG00000230176	LINC01433	20	4193065	4195943	antisense	2.6875	0.846848
ENSG00000272143	FGF14-AS2	13	102394630	102395703	lincRNA	2.6715	0.568227
ENSG00000235590	GNAS-AS1	20	58818919	58850903	antisense	2.66667	1.54723
ENSG00000261599	HERC2P8	16	33094204	33129090	transcribed_unprocessed_pseudogene	2.66667	0.892657
ENSG00000226051	ZNF503-AS1	10	75269819	75373500	lincRNA	2.66667	1.64981
ENSG00000258608	DNAJC19P9	14	45290036	45290386	processed_pseudogene	2.66325	0.433238
ENSG00000248632	ENSG00000248632	4	164968587	164970002	processed_pseudogene	2.66218	0.846848
ENSG00000267160	ENSG00000267160	17	44673689	44676257	antisense	2.66019	1.1964
ENSG00000272678	ENSG00000272678	3	123283593	123283983	antisense	2.64	0.652667
ENSG00000259907	ENSG00000259907	14	71181456	71182106	lincRNA	2.63636	1.12172
ENSG00000258895	ENSG00000258895	15	94033658	94034177	processed_pseudogene	2.63576	0.12179
ENSG00000257285	ENSG00000257285	14	22929609	22955562	antisense	2.63006	0.892657
ENSG00000233485	ENSG00000233485	1	15326680	15343876	antisense	2.61538	1.59438
ENSG00000259498	ENSG00000259498	15	63046034	63049387	antisense	2.60725	0.58654
ENSG00000237036	ZEB1-AS1	10	31206278	31320447	antisense	2.60625	0.40367
ENSG00000186162	CIDECP	3	10014238	10026365	transcribed_unprocessed_pseudogene	2.60517	0.356508
ENSG00000224973	LARGE-AS1	22	33725014	33750843	processed_transcript	2.6	0.58654
ENSG00000235102	ENSG00000235102	20	41331123	41331660	processed_pseudogene	2.6	1.30389
ENSG00000266573	ENSG00000266573	18	24725781	24929076	lincRNA	2.6	1.30389
ENSG00000273388	ENSG00000273388	17	10291820	10317926	antisense	2.6	0.892657
ENSG00000243122	ENSG00000243122	15	37490691	37491103	processed_pseudogene	2.6	0.58654
ENSG00000260139	CSPG4P13	15	77894684	77904674	transcribed_unprocessed_pseudogene	2.6	1.88512
ENSG00000258804	ENSG00000258804	14	86905778	86922755	lincRNA	2.6	0.58654
ENSG00000257512	ENSG00000257512	12	93314809	93315941	transcribed_processed_pseudogene	2.6	0.892657
ENSG00000231039	ENSG00000231039	10	5234358	5263408	lincRNA	2.6	0.892657
ENSG00000249917	LINC00536	8	115950511	116325059	lincRNA	2.6	0.892657
ENSG00000253432	ENSG00000253432	8	139096305	139102830	lincRNA	2.6	0.58654
ENSG00000254349	MIR2052HG	8	74599775	74823313	lincRNA	2.6	1.88512
ENSG00000239311	ENSG00000239311	3	111466313	111497095	lincRNA	2.6	1.30389
ENSG00000203897	SPATA42	1	108857217	108858524	antisense	2.6	1.88512
ENSG00000231512	ENSG00000231512	1	243029512	243052252	lincRNA	2.6	1.30389
ENSG00000236846	ENSG00000236846	1	223144049	223144954	lincRNA	2.6	1.30389
ENSG00000215162	LINC00269	X	69179557	69209924	lincRNA	2.6	1.30389
ENSG00000230265	ENSG00000230265	X	26557675	26558330	processed_pseudogene	2.6	1.88512
ENSG00000256594	ENSG00000256594	12	9617284	9658412	transcribed_unprocessed_pseudogene	2.59409	0.40367
ENSG00000261033	ENSG00000261033	17	20008051	20009234	antisense	2.58824	2.08469
ENSG00000259746	HSPE1P3	15	90634725	90635033	processed_pseudogene	2.58315	1.61742
ENSG00000238072	ENSG00000238072	7	129410113	129410370	processed_pseudogene	2.57895	0.73678
ENSG00000236333	TRHDE-AS1	12	72253508	72274907	processed_transcript	2.57647	0.568227
ENSG00000249679	ENSG00000249679	4	185471516	185472263	antisense	2.5625	1.61742
ENSG00000246889	ENSG00000246889	11	70372246	70398488	antisense	2.55062	1.12172
ENSG00000266921	ENSG00000266921	19	43996896	44002836	antisense	2.548	0.216122
ENSG00000258736	ENSG00000258736	14	104653548	104655787	lincRNA	2.54545	0.550255
ENSG00000184523	PTGER4P2	9	62843919	62844170	processed_pseudogene	2.54545	0.512233
ENSG00000251087	ALG1L3P	4	9703754	9710812	unprocessed_pseudogene	2.54545	1.67396
ENSG00000259726	CSPG4P11	15	84186752	84197384	unprocessed_pseudogene	2.53846	1.67396
ENSG00000106133	NSUN5P2	7	72947581	72954790	transcribed_unprocessed_pseudogene	2.53762	0.118711
ENSG00000231120	BTF3P10	6	149977922	149978416	processed_pseudogene	2.53102	1.88512
ENSG00000273585	ENSG00000273585	15	101613676	101614339	lincRNA	2.52941	0.512233
ENSG00000259867	ENSG00000259867	16	80155053	80563135	antisense	2.52632	0.892657
ENSG00000163364	LINC01116	2	176629589	176637931	lincRNA	2.52632	0.709597
ENSG00000255539	ENSG00000255539	11	70324871	70327209	antisense	2.51756	0.892657
ENSG00000237121	PIEZO1P2	20	58740532	58783821	unprocessed_pseudogene	2.5	0.40367
ENSG00000268536	ENSG00000268536	19	4785120	4791207	lincRNA	2.5	0.892657
ENSG00000262339	ENSG00000262339	17	82978525	82981738	antisense	2.5	1.30389
ENSG00000261404	ENSG00000261404	16	74054151	74296762	lincRNA	2.5	0.758213
ENSG00000257325	ENSG00000257325	12	100852331	100859262	antisense	2.5	0.892657
ENSG00000254532	ENSG00000254532	11	30044058	30084343	lincRNA	2.5	0.892657
ENSG00000254619	ENSG00000254619	11	33810145	33811178	lincRNA	2.5	0.58654
ENSG00000227683	ENSG00000227683	10	45164228	45181427	lincRNA	2.5	1.30389
ENSG00000230945	LINC01507	9	80030579	80034555	lincRNA	2.5	0.892657
ENSG00000253290	ENSG00000253290	8	27903229	27903495	unprocessed_pseudogene	2.5	1.30389
ENSG00000254007	ENSG00000254007	8	5659679	5670077	lincRNA	2.5	0.58654
ENSG00000254178	ENSG00000254178	8	25834129	25840135	lincRNA	2.5	1.88512
ENSG00000228680	ENSG00000228680	7	43239066	43249268	antisense	2.5	0.892657
ENSG00000249647	C5orf66-AS2	5	135236234	135248179	lincRNA	2.5	1.88512
ENSG00000251309	ENSG00000251309	4	101976894	102036903	antisense	2.5	1.88512
ENSG00000231054	ENSG00000231054	2	45168583	45169414	lincRNA	2.5	1.61742
ENSG00000238098	ABCA17P	16	2339150	2426699	unitary_pseudogene	2.49583	0.356508
ENSG00000240591	ENSG00000240591	22	31454251	31464204	antisense	2.49558	0.892657
ENSG00000267058	ENSG00000267058	19	43891804	43901805	lincRNA	2.48555	0.139285
ENSG00000234297	ENSG00000234297	9	15055057	15056052	processed_pseudogene	2.48462	1.1964
ENSG00000249353	NPM1P27	5	93682838	93683667	processed_pseudogene	2.48383	0.490956
ENSG00000132967	HMGB1P5	3	22381819	22382929	transcribed_processed_pseudogene	2.48299	1.07894
ENSG00000184100	BRD7P2	3	160100850	160102793	processed_pseudogene	2.46862	0.689887
ENSG00000223756	TSSC2	11	3380961	3408978	transcribed_unprocessed_pseudogene	2.46667	1.61742
ENSG00000213140	ELK2AP	14	105672308	105673314	processed_pseudogene	2.45455	1.21889
ENSG00000251603	ENSG00000251603	4	151667224	151670502	antisense	2.45455	0.758213
ENSG00000246560	ENSG00000246560	4	102828055	102844075	antisense	2.45149	0.512233
ENSG00000228063	LYPLAL1-AS1	1	219086602	219173961	antisense	2.44382	1.0511
ENSG00000259248	USP3-AS1	15	63544247	63601589	antisense	2.43413	0.0486403
ENSG00000228407	ENSG00000228407	1	52160261	52160600	processed_pseudogene	2.43255	0.512233
ENSG00000236439	ENSG00000236439	1	202471864	202472117	processed_pseudogene	2.43128	0.652667
ENSG00000276026	ENSG00000276026	20	1117847	1118450	antisense	2.42857	0.810897
ENSG00000225308	ASS1P11	7	21220213	21221428	processed_pseudogene	2.42442	1.0511
ENSG00000248787	ENSG00000248787	3	125908005	125910272	lincRNA	2.41667	0.356508
ENSG00000273702	ENSG00000273702	17	59618553	59619714	lincRNA	2.41176	1.88512
ENSG00000267811	ENSG00000267811	11	62771120	62771606	antisense	2.4058	1.61742
ENSG00000233213	KCNJ6-AS1	21	37717102	37719569	sense_intronic	2.4	1.30389
ENSG00000225069	ENSG00000225069	20	25099105	25099928	processed_pseudogene	2.4	1.30389
ENSG00000225831	RPS18P1	20	5532878	5533335	processed_pseudogene	2.4	0.892657
ENSG00000264212	ENSG00000264212	18	76256891	76258337	lincRNA	2.4	1.88512
ENSG00000263571	ENSG00000263571	17	34161737	34164251	lincRNA	2.4	1.88512
ENSG00000261466	ENSG00000261466	16	33548297	33554408	lincRNA	2.4	1.88512
ENSG00000274367	ENSG00000274367	16	2981175	2981591	lincRNA	2.4	0.58654
ENSG00000258785	LINC01580	15	93900701	93984150	lincRNA	2.4	0.58654
ENSG00000259527	LINC00052	15	87576929	87579866	lincRNA	2.4	1.30389
ENSG00000281721	LINC01080	13	80011077	80028283	lincRNA	2.4	1.30389
ENSG00000255946	ENSG00000255946	12	120740470	120761592	antisense	2.4	1.88512
ENSG00000234170	ENSG00000234170	10	2446253	2447352	lincRNA	2.4	1.30389
ENSG00000212994	RPS26P6	8	100895771	100896118	processed_pseudogene	2.4	1.30389
ENSG00000251563	IARS2P1	8	87598462	87601634	processed_pseudogene	2.4	0.58654
ENSG00000253394	LINC00534	8	90221488	90569318	lincRNA	2.4	1.88512
ENSG00000281657	LINC00976	8	128904773	128966001	lincRNA	2.4	0.892657
ENSG00000224683	RPL36AP29	7	16208945	16209265	processed_pseudogene	2.4	0.58654
ENSG00000230190	ENSG00000230190	7	147671711	147673143	sense_intronic	2.4	1.88512
ENSG00000232053	ENSG00000232053	7	136092925	136437426	lincRNA	2.4	0.892657
ENSG00000234352	ENSG00000234352	7	136685559	137182107	antisense	2.4	0.892657
ENSG00000204661	C5orf60	5	179641544	179645046	processed_transcript	2.4	1.88512
ENSG00000250634	LINC01182	4	13655179	13977075	lincRNA	2.4	0.58654
ENSG00000250997	ENSG00000250997	4	160521829	160522311	processed_pseudogene	2.4	1.88512
ENSG00000260519	ENSG00000260519	4	42657496	42657928	antisense	2.4	1.88512
ENSG00000214691	ENSG00000214691	2	41877074	41894046	lincRNA	2.4	0.58654
ENSG00000223929	MIR4432HG	2	60359216	60391375	lincRNA	2.4	0.892657
ENSG00000224638	ENSG00000224638	2	173880865	173899428	lincRNA	2.4	1.30389
ENSG00000236348	PSMC1P10	2	17385091	17386417	processed_pseudogene	2.4	0.892657
ENSG00000216866	RPS2P55	X	40934982	40935864	processed_pseudogene	2.4	1.67396
ENSG00000259370	ENSG00000259370	15	62827675	62884034	antisense	2.39394	1.30389
ENSG00000267112	ENSG00000267112	18	54885866	54898083	antisense	2.39286	1.44485
ENSG00000250983	ENSG00000250983	3	133546071	133546272	processed_pseudogene	2.38462	1.52153
ENSG00000234477	ENSG00000234477	17	40921430	40975926	antisense	2.37931	1.54723
ENSG00000242759	LINC00882	3	106836811	107240641	lincRNA	2.37543	1.52153
ENSG00000175886	RPL7AP66	18	39334872	39335672	processed_pseudogene	2.374	0.433238
ENSG00000254789	ENSG00000254789	11	15572023	15622391	lincRNA	2.36364	1.67396
ENSG00000225721	ENSG00000225721	1	44759037	44775810	antisense	2.36131	1.64981
ENSG00000257452	ENSG00000257452	12	112907628	113017751	antisense	2.35862	0.758213
ENSG00000242258	LINC00996	7	150433654	150448140	lincRNA	2.35714	1.0511
ENSG00000240057	ENSG00000240057	3	113019532	113183301	antisense	2.35586	2.06335
ENSG00000225868	ENSG00000225868	19	37823722	37855215	lincRNA	2.35	0.73678
ENSG00000228620	ENSG00000228620	22	38424288	38427336	antisense	2.33333	0.892657
ENSG00000254946	ENSG00000254946	11	15552855	15591098	lincRNA	2.33333	1.44485
ENSG00000179101	ENSG00000179101	X	123514473	123514872	processed_pseudogene	2.33333	1.52153
ENSG00000275765	ENSG00000275765	5	151770242	151771508	lincRNA	2.32432	0.689887
ENSG00000254485	ENSG00000254485	3	9292588	9363303	antisense	2.31897	1.21889
ENSG00000242391	ENSG00000242391	1	52881216	52881730	antisense	2.30769	0.630975
ENSG00000245748	ENSG00000245748	4	7030554	7046231	antisense	2.30459	0.118711
ENSG00000225083	GRTP1-AS1	13	113351673	113361868	antisense	2.30098	1.61742
ENSG00000224141	MIR548XHG	21	18561265	18760003	lincRNA	2.3	0.892657
ENSG00000229005	HNF4A-AS1	20	44372746	44395706	antisense	2.3	1.88512
ENSG00000278816	ENSG00000278816	20	5061037	5061340	lincRNA	2.3	1.88512
ENSG00000259200	ENSG00000259200	15	45705078	45931069	lincRNA	2.3	0.58654
ENSG00000259672	ENSG00000259672	15	63098870	63110403	lincRNA	2.3	1.30389
ENSG00000232881	RPS10P21	13	71913704	71914178	processed_pseudogene	2.3	1.30389
ENSG00000254456	ENSG00000254456	11	25734770	25781758	lincRNA	2.3	0.58654
ENSG00000254037	ENSG00000254037	8	119480279	119480775	processed_pseudogene	2.3	1.30389
ENSG00000261437	ENSG00000261437	8	94637285	94639467	antisense	2.3	1.88512
ENSG00000225329	LHFPL3-AS2	7	104894628	104926645	processed_transcript	2.3	0.550255
ENSG00000248430	HMGB3P16	5	112452703	112452989	processed_pseudogene	2.3	1.30389
ENSG00000250250	ENSG00000250250	5	15602189	15607348	antisense	2.3	1.88512
ENSG00000251206	ENSG00000251206	5	67268022	67270182	lincRNA	2.3	0.892657
ENSG00000230292	NAALADL2-AS3	3	175079307	175115242	processed_transcript	2.3	1.88512
ENSG00000225982	ENSG00000225982	1	182086551	182090112	lincRNA	2.3	1.30389
ENSG00000259623	ENSG00000259623	17	41848518	41851447	sense_overlapping	2.2967	1.67396
ENSG00000249684	ENSG00000249684	5	177950335	177963960	antisense	2.28571	0.758213
ENSG00000267440	ENSG00000267440	17	43680273	43705884	lincRNA	2.26667	1.54723
ENSG00000205740	ENSG00000205740	10	971146	988341	processed_transcript	2.26316	2.00722
ENSG00000239473	RPL7P38	12	80028893	80029631	processed_pseudogene	2.25	2.08469
ENSG00000215004	MESTP4	3	29087396	29088599	processed_pseudogene	2.25	2.08469
ENSG00000261872	ENSG00000261872	17	47169826	47171049	antisense	2.23985	2.00722
ENSG00000271127	ENSG00000271127	22	15796959	15798346	sense_intronic	2.2381	0.630975
ENSG00000277498	ENSG00000277498	2	61858137	61860298	unprocessed_pseudogene	2.23077	0.652667
ENSG00000173811	CCDC13-AS1	3	42732575	42746768	antisense	2.21739	0.689887
ENSG00000247708	STX18-AS1	4	4542131	4710938	antisense	2.21429	0.490956
ENSG00000233271	ENSG00000233271	1	54980950	54992274	antisense	2.21277	1.67396
ENSG00000212802	RPL15P3	6	12514110	12514724	processed_pseudogene	2.20868	0.58654
ENSG00000276354	UPF3BP1	X	119831616	119831759	unprocessed_pseudogene	2.2069	0.810897
ENSG00000267083	KRT18P61	17	60810165	60811462	processed_pseudogene	2.2	1.30389
ENSG00000267667	ENSG00000267667	17	61130704	61135964	antisense	2.2	1.30389
ENSG00000260979	ENSG00000260979	16	8962706	8966990	lincRNA	2.2	1.30389
ENSG00000261439	ENSG00000261439	16	56192614	56194518	antisense	2.2	0.892657
ENSG00000258831	ENSG00000258831	15	93882082	93886743	lincRNA	2.2	1.30389
ENSG00000226903	LINC00354	13	111899985	111901176	lincRNA	2.2	0.892657
ENSG00000257191	ENSG00000257191	12	78960258	79045644	antisense	2.2	1.30389
ENSG00000255411	ENSG00000255411	11	13785390	13848002	lincRNA	2.2	0.892657
ENSG00000189275	LINC01164	10	131772398	131790199	lincRNA	2.2	1.88512
ENSG00000226762	ENSG00000226762	10	3240371	3257210	lincRNA	2.2	1.30389
ENSG00000233569	ENSG00000233569	9	117648606	117657027	lincRNA	2.2	0.58654
ENSG00000253684	BUD31P1	8	33641581	33641939	processed_pseudogene	2.2	1.88512
ENSG00000254100	ENSG00000254100	8	38552248	38559020	lincRNA	2.2	1.30389
ENSG00000224970	ENSG00000224970	7	142875836	142892743	antisense	2.2	1.88512
ENSG00000253183	ENSG00000253183	7	139502453	139503812	processed_pseudogene	2.2	0.892657
ENSG00000223786	ENSG00000223786	6	74069451	74690727	lincRNA	2.2	0.892657
ENSG00000233358	ENSG00000233358	6	22744395	23031780	lincRNA	2.2	1.30389
ENSG00000251026	ENSG00000251026	5	104079911	104105403	lincRNA	2.2	1.88512
ENSG00000249534	LINC01258	4	38420662	38523180	lincRNA	2.2	1.30389
ENSG00000205837	LINC00487	2	6728177	6770311	lincRNA	2.2	1.88512
ENSG00000228222	ENSG00000228222	2	167293171	167558333	lincRNA	2.2	1.30389
ENSG00000235495	ENSG00000235495	2	67565604	67684077	lincRNA	2.2	0.892657
ENSG00000233558	ENSG00000233558	6	116258493	116259115	processed_pseudogene	2.19676	0.709597
ENSG00000234996	ENSG00000234996	1	202861754	202875241	transcribed_processed_pseudogene	2.1875	0.709597
ENSG00000262728	ENSG00000262728	15	32586105	32615158	antisense	2.18269	1.1964
ENSG00000266614	ENSG00000266614	18	76259166	76260114	lincRNA	2.18182	1.64981
ENSG00000234323	ENSG00000234323	9	106278392	106604795	lincRNA	2.18182	1.12172
ENSG00000250994	ENSG00000250994	5	134436711	134492519	lincRNA	2.18182	1.64981
ENSG00000267345	ENSG00000267345	19	37075113	37078605	antisense	2.18085	2.00722
ENSG00000272002	ENSG00000272002	2	7260871	7261504	lincRNA	2.17797	1.30389
ENSG00000223911	ENSG00000223911	2	147899401	147902956	antisense	2.175	1.46978
ENSG00000272844	ENSG00000272844	3	112990447	112991153	antisense	2.17227	1.01779
ENSG00000213104	NPM1P46	2	197379701	197380892	processed_pseudogene	2.16818	0.892657
ENSG00000223576	ENSG00000223576	13	19841827	19843672	antisense	2.16667	1.67396
ENSG00000232917	HSPE1P6	1	203903723	203904013	processed_pseudogene	2.15789	1.44485
ENSG00000226478	UPF3AP1	17	16745636	16746761	processed_pseudogene	2.14677	1.07894
ENSG00000203876	ADD3-AS1	10	109940104	110008381	processed_transcript	2.14454	1.30389
ENSG00000227477	STK4-AS1	20	44963794	44966402	lincRNA	2.14286	0.98809
ENSG00000278090	ENSG00000278090	15	99028538	99031053	lincRNA	2.13333	1.10472
ENSG00000261762	ENSG00000261762	15	78589123	78591276	antisense	2.13061	0.846848
ENSG00000272168	CASC15	6	21664772	22214505	lincRNA	2.12736	0.512233
ENSG00000204894	ENSG00000204894	7	152367171	152367260	processed_pseudogene	2.10791	0.490956
ENSG00000237481	ENSG00000237481	1	229319403	229323087	antisense	2.10127	1.1964
ENSG00000230107	ENSG00000230107	22	42438023	42446195	lincRNA	2.1	1.30389
ENSG00000278292	RFPL4AP6	22	29432944	29435005	unprocessed_pseudogene	2.1	1.30389
ENSG00000222042	ENSG00000222042	21	25169431	25333825	lincRNA	2.1	1.30389
ENSG00000241054	ENSG00000241054	20	20094401	20095684	antisense	2.1	1.30389
ENSG00000265975	ENSG00000265975	17	8967523	8976995	lincRNA	2.1	0.758213
ENSG00000258455	ENSG00000258455	14	55325834	55339501	antisense	2.1	0.892657
ENSG00000258958	ENSG00000258958	14	87323753	87332390	lincRNA	2.1	1.88512
ENSG00000225760	LINC00431	13	110983307	110990564	lincRNA	2.1	1.30389
ENSG00000256699	ENSG00000256699	12	129208601	129212662	lincRNA	2.1	0.892657
ENSG00000225208	ENSG00000225208	10	101311018	101311505	lincRNA	2.1	0.892657
ENSG00000270727	ENSG00000270727	10	20547171	20547422	processed_pseudogene	2.1	1.30389
ENSG00000253983	ENSG00000253983	8	74199396	74208441	antisense	2.1	1.88512
ENSG00000254202	ENSG00000254202	8	83912713	84140283	lincRNA	2.1	0.58654
ENSG00000254269	ENSG00000254269	8	1104882	1262580	processed_transcript	2.1	0.892657
ENSG00000280511	ENSG00000280511	6	76561328	76562590	lincRNA	2.1	0.892657
ENSG00000227762	GUSBP8	5	99532628	99534611	unprocessed_pseudogene	2.1	1.30389
ENSG00000249400	HMGB3P17	5	123468781	123469429	processed_pseudogene	2.1	1.30389
ENSG00000251296	ENSG00000251296	4	10167159	10167765	processed_pseudogene	2.1	1.30389
ENSG00000273238	ENSG00000273238	4	573880	574412	lincRNA	2.1	1.30389
ENSG00000186543	CROCCP5	1	21434318	21437558	unprocessed_pseudogene	2.1	0.892657
ENSG00000230817	LINC01362	1	82903183	83166815	lincRNA	2.1	1.88512
ENSG00000229335	DANT1	X	115840964	115843050	antisense	2.1	1.88512
ENSG00000261723	ENSG00000261723	16	23605841	23624107	antisense	2.09272	1.52153
ENSG00000267677	ENSG00000267677	18	59360700	59386749	lincRNA	2.09091	1.21889
ENSG00000260862	ENSG00000260862	16	82773319	82829638	sense_intronic	2.09091	0.810897
ENSG00000229893	ENSG00000229893	7	27733064	27740395	antisense	2.08291	1.54723
ENSG00000236801	RPL24P8	9	70217195	70217668	processed_pseudogene	2.08108	0.709597
ENSG00000268412	TRMT112P6	2	26028208	26028612	processed_pseudogene	2.0727	0.356508
ENSG00000235381	ENSG00000235381	6	155253139	155256724	antisense	2.07221	0.98809
ENSG00000229887	HNRNPA1P6	1	58047889	58049335	transcribed_unprocessed_pseudogene	2.06667	1.67396
ENSG00000231607	DLEU2	13	49982552	50125720	antisense	2.06591	1.30389
ENSG00000236266	ENSG00000236266	1	7810242	7827342	antisense	2.06564	0.846848
ENSG00000255090	MIR100HG	11	122155422	122422871	lincRNA	2.0625	0.758213
ENSG00000262468	LINC01569	16	4245825	4253789	lincRNA	2.06061	1.59438
ENSG00000265688	MAFG-AS1	17	81927829	81930753	antisense	2.06051	1.52153
ENSG00000204758	ENSG00000204758	5	172954786	172959392	antisense	2.05048	1.21889
ENSG00000263563	UBBP4	17	22202995	22205154	transcribed_unprocessed_pseudogene	2.04839	0.40367
ENSG00000253516	HMGB1P41	8	80812142	80812581	processed_pseudogene	2.04348	1.67396
ENSG00000213261	EEF1B2P6	7	131661952	131662624	processed_pseudogene	2.04195	1.46978
ENSG00000232709	MARK2P9	10	92418667	92420875	processed_pseudogene	2.02857	1.88512
ENSG00000227620	ALG1L8P	11	67785273	67792335	unprocessed_pseudogene	2.02778	1.61742
ENSG00000254418	ENSG00000254418	11	14262846	14273691	antisense	2.025	1.07894
ENSG00000219682	ENSG00000219682	6	25140003	25141403	processed_pseudogene	2.0194	0.490956
ENSG00000250405	ENSG00000250405	5	130994253	130996164	processed_pseudogene	2.01166	1.07894
ENSG00000235241	ENSG00000235241	1	16889095	16889602	processed_pseudogene	2.0101	1.44485
ENSG00000249858	SNX5P1	4	76344550	76345590	processed_pseudogene	2.00404	0.512233
ENSG00000233393	ENSG00000233393	21	36104881	36109690	lincRNA	2	0.892657
ENSG00000269316	ENSG00000269316	19	22609606	22610601	processed_pseudogene	2	0.892657
ENSG00000265101	ENSG00000265101	18	78925064	78927441	lincRNA	2	1.30389
ENSG00000277310	ENSG00000277310	18	50256036	50256461	sense_intronic	2	1.44485
ENSG00000266126	ENSG00000266126	17	19929372	19929737	sense_intronic	2	1.12172
ENSG00000257180	ENSG00000257180	16	6056975	6092954	sense_intronic	2	1.88512
ENSG00000260643	ENSG00000260643	16	81053665	81087651	processed_transcript	2	1.61742
ENSG00000276822	ENSG00000276822	16	74393076	74393183	unprocessed_pseudogene	2	0.58654
ENSG00000278716	ENSG00000278716	16	85489813	85490831	lincRNA	2	1.30389
ENSG00000259485	ENSG00000259485	15	97295881	97432094	lincRNA	2	1.30389
ENSG00000259671	MTCYBP23	15	58154960	58156061	processed_pseudogene	2	1.21889
ENSG00000259692	ENSG00000259692	15	81660482	81871125	lincRNA	2	0.846848
ENSG00000259035	ENSG00000259035	14	81741002	82030349	lincRNA	2	0.892657
ENSG00000224419	KRT18P27	13	90230384	90231682	processed_pseudogene	2	1.30389
ENSG00000226317	LINC00351	13	85363601	85544570	lincRNA	2	1.88512
ENSG00000277227	ENSG00000277227	13	28778224	28778448	unprocessed_pseudogene	2	1.30389
ENSG00000256442	ENSG00000256442	12	9647014	9648009	antisense	2	0.58654
[truncated: 23 more rows]
