# Supplementary material for: Differential long non-coding RNA expression profiles in human oocytes and cumulus cells
Source: Sci Rep. 2018 Feb 2;8:2202. doi: 10.1038/s41598-018-20727-0 (PMC5797088; doi:10.1038/s41598-018-20727-0)
Supplement: Supplementary file 6 — Dataset 4 [file 41598_2018_20727_MOESM6_ESM.xls]

## Sheet: LncRNA UP in Cumulus gra cells
Supplementary Table S4: List of the 6,236 lncRNAs upregulated in cumulus granulosa cells
Gene ID	Gene Name	Chromosome	Start_position	End_position	Gene_biotype	Fold Change	q-value(%)
ENSG00000245532	NEAT1	11	65422774	65445540	lincRNA	18882.7	0
ENSG00000242396	ENSG00000242396	1	54886875	54888001	antisense	13618.8	0
ENSG00000231991	ANXA2P2	9	33624274	33625293	processed_pseudogene	12551.5	0
ENSG00000229807	XIST	X	73820651	73852753	lincRNA	9253.8	0
ENSG00000270641	TSIX	X	73792205	73829231	lincRNA	6409.1	0
ENSG00000229124	VIM-AS1	10	17214239	17229985	antisense	6248.93	0
ENSG00000214548	MEG3	14	100779410	100861031	lincRNA	5217.7	0
ENSG00000130600	H19	11	1995163	2001470	processed_transcript	4333.6	0
ENSG00000260032	LINC00657	20	36045622	36050960	lincRNA	3387.08	0
ENSG00000272540	ENSG00000272540	6	30723105	30723877	antisense	3200	0
ENSG00000261821	ENSG00000261821	15	74365435	74371211	antisense	2756.9	0
ENSG00000266962	ENSG00000266962	17	42552436	42554748	antisense	2612.7	0
ENSG00000223749	MIR503HG	X	134543337	134546632	lincRNA	2429.8	0
ENSG00000226549	SCDP1	17	20784645	20785725	processed_pseudogene	2114.1	0
ENSG00000213846	ENSG00000213846	3	27632976	27635427	transcribed_processed_pseudogene	2022.7	0
ENSG00000244953	ENSG00000244953	11	43943787	43947206	lincRNA	1982.3	0
ENSG00000214455	RCN1P2	13	45390353	45391267	processed_pseudogene	1977.1	0
ENSG00000227766	HCG4P5	6	29942075	29943067	unprocessed_pseudogene	1912.3	0
ENSG00000249835	VCAN-AS1	5	83531352	83581320	antisense	1847.28	0
ENSG00000227018	IL6STP1	17	15783288	15784307	processed_pseudogene	1786.4	0
ENSG00000254332	ENSG00000254332	8	69129598	69130345	processed_pseudogene	1772.5	0
ENSG00000262769	ENSG00000262769	17	19560111	19597922	antisense	1767.9	0
ENSG00000245067	IGFBP7-AS1	4	57109762	57205510	antisense	1755.3	0
ENSG00000254667	ENSG00000254667	11	123430737	123435710	transcribed_unprocessed_pseudogene	1689.4	0
ENSG00000256040	PAPPA-AS1	9	116398157	116400606	antisense	1641.45	0
ENSG00000234961	ENSG00000234961	10	17233325	17234833	antisense	1617.14	0
ENSG00000266283	ENSG00000266283	18	22200619	22205229	antisense	1541.4	0
ENSG00000248429	ENSG00000248429	4	158170752	158202877	antisense	1497.7	0
ENSG00000204949	FAM83A-AS1	8	123201172	123202743	antisense	1250.64	0
ENSG00000256013	ENSG00000256013	16	10529440	10532082	antisense	1104.4	0
ENSG00000225855	RUSC1-AS1	1	155316863	155324176	antisense	1076.98	0
ENSG00000214266	STARP1	13	65309855	65310953	processed_pseudogene	1056.6	0
ENSG00000259172	ENSG00000259172	15	101295419	101305737	antisense	1034.91	0
ENSG00000249035	ENSG00000249035	5	151676945	151724782	antisense	1007.3	0
ENSG00000267259	ENSG00000267259	17	28232590	28235281	lincRNA	1002.5	0
ENSG00000266010	GATA6-AS1	18	22166898	22168968	lincRNA	987.1	0
ENSG00000226243	RPL37AP1	20	44466564	44466842	processed_pseudogene	983.7	0.216122
ENSG00000259884	ENSG00000259884	12	52058459	52059503	lincRNA	937.906	0
ENSG00000274177	ENSG00000274177	19	1010221	1010907	antisense	928.1	0
ENSG00000257453	ENSG00000257453	12	76030494	76031378	antisense	922.381	0
ENSG00000267469	ENSG00000267469	19	3052910	3053724	antisense	900.455	0
ENSG00000260290	ENSG00000260290	16	69756536	69757937	processed_pseudogene	844.462	0
ENSG00000238258	ENSG00000238258	10	33211277	33213804	antisense	812.3	0
ENSG00000259279	ENSG00000259279	15	39593580	39594231	antisense	792.1	0
ENSG00000232814	COL4A2-AS1	13	110502575	110508179	antisense	783.7	0
ENSG00000232320	ENSG00000232320	2	161340816	161341326	processed_pseudogene	774.643	0
ENSG00000127589	TUBBP1	8	30351873	30353518	transcribed_processed_pseudogene	768	0
ENSG00000233588	CYP51A1P2	13	28722386	28724021	processed_pseudogene	765	0
ENSG00000278621	ENSG00000278621	15	39588357	39588882	antisense	759.7	0
ENSG00000261026	ENSG00000261026	8	22679013	22684009	sense_overlapping	744.6	0
ENSG00000271581	ENSG00000271581	6	31356647	31357637	unprocessed_pseudogene	741.4	0
ENSG00000265168	ENSG00000265168	17	28573117	28574243	antisense	740.3	0
ENSG00000206417	H1FX-AS1	3	129315392	129326225	antisense	711.3	0
ENSG00000248187	ENSG00000248187	4	128567972	128570531	lincRNA	710	0
ENSG00000243701	DUBR	3	107240692	107326964	lincRNA	666	0
ENSG00000185275	CD24P4	X	18992467	18992709	processed_pseudogene	653	0
ENSG00000251562	MALAT1	11	65497762	65506516	lincRNA	651.731	0
ENSG00000258727	ENSG00000258727	14	23561097	23568073	antisense	634.615	0
ENSG00000251593	MSNP1	5	25909503	25911234	processed_pseudogene	617.5	0
ENSG00000236654	ENSG00000236654	7	23480753	23480959	processed_pseudogene	595.222	0
ENSG00000213684	LDHBP2	X	76334841	76335845	processed_pseudogene	583.3	0
ENSG00000262211	ENSG00000262211	5	55936143	55941727	antisense	577.97	0
ENSG00000213406	ANXA2P1	4	153307792	153308717	processed_pseudogene	575.5	0
ENSG00000133519	ZDHHC8P1	22	23390606	23402726	transcribed_unprocessed_pseudogene	575.2	0
ENSG00000180139	ACTA2-AS1	10	88932390	88940820	antisense	574.65	0
ENSG00000223949	ROR1-AS1	1	64094442	64171297	antisense	564.2	0
ENSG00000213763	ACTBP2	5	77784881	77786003	processed_pseudogene	561.747	0
ENSG00000259479	SORD2P	15	44825747	44884694	transcribed_unprocessed_pseudogene	555.8	0
ENSG00000232133	IMPDH1P10	2	201137516	201140027	processed_pseudogene	555.8	0
ENSG00000214297	ALDOAP2	10	125666875	125667950	processed_pseudogene	552.3	0
ENSG00000235847	LDHAP7	2	84777259	84778223	processed_pseudogene	536.091	0
ENSG00000255252	ENSG00000255252	11	32097143	32105091	antisense	535	0
ENSG00000259917	HNRNPLP2	15	34489002	34490571	unprocessed_pseudogene	511.923	0
ENSG00000272234	ENSG00000272234	5	42806394	42806997	antisense	508.8	0
ENSG00000259583	ENSG00000259583	15	100892859	100919283	antisense	505.5	0
ENSG00000204261	PSMB8-AS1	6	32844086	32846495	lincRNA	504.5	0
ENSG00000250508	ENSG00000250508	11	68870664	68874542	lincRNA	498.6	0
ENSG00000257378	ENSG00000257378	12	49954639	49956125	antisense	493.2	0
ENSG00000236480	PKMP1	1	114535995	114537840	processed_pseudogene	488.636	0
ENSG00000259352	ENSG00000259352	15	45073492	45074048	antisense	487.7	0
ENSG00000234645	YWHAEP5	2	138288029	138288793	processed_pseudogene	487.583	0
ENSG00000236136	ADORA2BP1	1	209744373	209745214	processed_pseudogene	482.4	0
ENSG00000244161	FLNB-AS1	3	58162547	58170636	antisense	476.878	0
ENSG00000232220	ENSG00000232220	19	53874626	53876049	antisense	473.786	0
ENSG00000260412	ENSG00000260412	9	27937617	27944497	sense_overlapping	447.588	0
ENSG00000259205	PRKXP1	15	100553529	100558954	processed_pseudogene	443	0
ENSG00000203858	HSD3BP2	1	119439001	119446086	unprocessed_pseudogene	440.2	0
ENSG00000263424	ENSG00000263424	18	67506589	67514030	antisense	438.3	0
ENSG00000233355	CHRM3-AS2	1	239703381	239730465	antisense	435.7	0
ENSG00000274415	ENSG00000274415	1	147757185	147758434	antisense	432.909	0
ENSG00000231313	CLIC1P1	12	120914400	120915123	processed_pseudogene	431.091	0
ENSG00000220785	MTMR9LP	1	32231658	32241620	transcribed_unprocessed_pseudogene	428.1	0
ENSG00000256364	ENSG00000256364	12	120697124	120699541	antisense	415.15	0
ENSG00000230149	ENSG00000230149	22	38734730	38738990	antisense	408	0
ENSG00000254635	WAC-AS1	10	28522652	28532743	antisense	404.8	0
ENSG00000225450	ENSG00000225450	22	38739003	38749041	antisense	404	0
ENSG00000241095	CYP51A1P1	3	82806515	82808021	processed_pseudogene	397.69	0
ENSG00000248445	SEMA6A-AS1	5	116447547	116508276	antisense	389.1	0
ENSG00000213942	ENSG00000213942	12	6409637	6410013	processed_pseudogene	387.643	0
ENSG00000232187	FTH1P7	13	22696023	22696574	processed_pseudogene	379.476	0
ENSG00000225462	FDPSP1	1	187563061	187564131	processed_pseudogene	377.6	0
ENSG00000272273	ENSG00000272273	6	30742929	30743592	antisense	375.061	0
ENSG00000206341	HLA-H	6	29887752	29890482	unprocessed_pseudogene	371.9	0
ENSG00000244151	ENSG00000244151	7	151074742	151076530	antisense	358.667	0
ENSG00000254545	ENSG00000254545	1	31789130	31791322	antisense	356.818	0
ENSG00000247095	MIR210HG	11	565660	568457	lincRNA	353.1	0
ENSG00000215861	ENSG00000215861	1	149197992	149321732	unprocessed_pseudogene	352.2	0
ENSG00000235910	APOA1-AS	11	116836117	116855729	antisense	351.571	0
ENSG00000224721	ENSG00000224721	14	75574888	75579588	antisense	347.8	0
ENSG00000271216	LINC01050	13	42810366	42812562	lincRNA	344.9	0
ENSG00000231625	ENSG00000231625	17	19615789	19633825	transcribed_unprocessed_pseudogene	343.7	0
ENSG00000213574	LDHAP5	10	118932674	118933295	processed_pseudogene	340.167	0
ENSG00000259049	ENSG00000259049	14	52775237	52777740	antisense	338.077	0
ENSG00000235191	NUCB1-AS1	19	48910930	48918891	antisense	335	0
ENSG00000256913	ENSG00000256913	12	6477714	6480207	processed_pseudogene	333.7	0
ENSG00000205885	C1RL-AS1	12	7108052	7122501	antisense	333.3	0
ENSG00000250859	HNRNPKP1	5	127511464	127512842	processed_pseudogene	325.8	0
ENSG00000260565	ENSG00000260565	16	2660349	2673444	processed_transcript	320.1	0
ENSG00000233111	RAB1C	9	37636688	37637293	processed_pseudogene	319.8	0
ENSG00000224063	ENSG00000224063	2	187003220	187554663	antisense	317.167	0
ENSG00000216285	ENSG00000216285	12	104030779	104031543	processed_pseudogene	311.286	0
ENSG00000255737	AGAP2-AS1	12	57726271	57728356	antisense	309.3	0
ENSG00000213222	ENSG00000213222	2	131723253	131724279	processed_pseudogene	308.2	0
ENSG00000261461	UBE2MP1	16	35169692	35170241	processed_pseudogene	302.643	0
ENSG00000272734	ADIRF-AS1	10	86965345	86971311	processed_transcript	300.8	0
ENSG00000268220	ENSG00000268220	3	170087810	170089590	antisense	297.9	0
ENSG00000271122	ENSG00000271122	7	35695214	35699413	antisense	297.5	0
ENSG00000253125	ENSG00000253125	8	22690150	22798616	processed_transcript	297.3	0
ENSG00000254416	ENSG00000254416	11	110355130	110406400	lincRNA	293.7	0
ENSG00000258663	ENSG00000258663	14	100834432	100861026	antisense	293.4	0
ENSG00000204054	LINC00963	9	129483451	129513683	processed_transcript	292.267	0
ENSG00000268189	ENSG00000268189	19	15379076	15381194	processed_transcript	291.333	0
ENSG00000215039	CD27-AS1	12	6439001	6451567	processed_transcript	287.4	0
ENSG00000224821	COL4A2-AS2	13	110456396	110463287	antisense	286.1	0
ENSG00000224596	ZMIZ1-AS1	10	78943328	79067895	antisense	284.6	0
ENSG00000268069	ENSG00000268069	12	47784923	47786002	antisense	283.3	0
ENSG00000230581	ACTG1P14	9	6834456	6835577	processed_pseudogene	283.3	0
ENSG00000255478	ENSG00000255478	11	65367438	65375299	antisense	281.5	0
ENSG00000230097	ME2P1	9	29824742	29826711	processed_pseudogene	281.1	0
ENSG00000256482	ENSG00000256482	12	24830421	24836558	antisense	280.8	0
ENSG00000235016	SEMA3F-AS1	3	50116022	50156085	antisense	280.091	0
ENSG00000214110	LDHAP4	9	14921337	14922334	processed_pseudogene	278.596	0
ENSG00000250746	ENSG00000250746	4	164188311	164190367	processed_pseudogene	278.3	0
ENSG00000267519	ENSG00000267519	19	13834516	13836289	lincRNA	276.6	0
ENSG00000270362	HMGN3-AS1	6	79233718	79236797	antisense	275.6	0
ENSG00000225511	LINC00475	9	92141298	92160114	lincRNA	274.2	0
ENSG00000233668	ENSG00000233668	9	34223984	34224628	processed_pseudogene	272.8	0.0140124
ENSG00000259976	ENSG00000259976	3	114314501	114316179	lincRNA	271.7	0
ENSG00000255182	ENSG00000255182	8	144495458	144505444	processed_transcript	270.846	0
ENSG00000276550	HERC2P2	15	22495570	22590815	transcribed_unprocessed_pseudogene	270.179	0
ENSG00000248626	GAPDHP40	5	159950493	159951498	processed_pseudogene	269.98	0
ENSG00000274627	ENSG00000274627	16	89516797	89522217	sense_intronic	269.7	0
ENSG00000275678	ENSG00000275678	1	67121605	67123956	sense_intronic	269.7	0
ENSG00000228544	CCDC183-AS1	9	136803927	136808848	antisense	265.727	0
ENSG00000228275	ARMCX3-AS1	X	101622983	101624164	antisense	265.6	0
ENSG00000236570	RAD23BP1	3	18538673	18539899	processed_pseudogene	262.909	0
ENSG00000124224	PPP4R1L	20	58228940	58309439	transcribed_unprocessed_pseudogene	260.786	0
ENSG00000271857	ENSG00000271857	6	45421079	45422005	antisense	256.6	0
ENSG00000226415	TPI1P1	1	76699789	76700538	processed_pseudogene	254.74	0
ENSG00000261716	ENSG00000261716	1	149844498	149849024	sense_overlapping	251	0
ENSG00000228612	HK2P1	X	80571871	80574607	processed_pseudogene	249.4	0
ENSG00000260466	ENSG00000260466	16	87836532	87837663	antisense	249.2	0
ENSG00000243547	HNRNPKP4	3	96349554	96350939	processed_pseudogene	248.314	0
ENSG00000267282	ENSG00000267282	19	44882027	44890876	antisense	242.5	0
ENSG00000233110	ENSG00000233110	4	185587909	185594003	antisense	241	0
ENSG00000230508	RPL19P21	X	150993501	150994091	processed_pseudogene	240	0.0706365
ENSG00000234420	ZNF37BP	10	42513510	42552822	transcribed_processed_pseudogene	238.444	0
ENSG00000234975	FTH1P2	1	228687415	228687826	processed_pseudogene	238	0
ENSG00000257653	ENSG00000257653	12	48766194	48767323	antisense	236.5	0
ENSG00000232774	ENSG00000232774	14	61570540	61658696	lincRNA	234.333	0
ENSG00000261549	ENSG00000261549	15	88989519	88990245	processed_pseudogene	233.7	0
ENSG00000273151	ENSG00000273151	7	879790	886547	antisense	233.556	0
ENSG00000260196	ENSG00000260196	11	17380649	17383531	antisense	233.2	0
ENSG00000205562	ENSG00000205562	14	85524432	85529988	lincRNA	231.9	0
ENSG00000256007	ARAP1-AS1	11	72685075	72693808	antisense	231.727	0
ENSG00000262533	ENSG00000262533	17	2042900	2043425	antisense	231.562	0
ENSG00000232499	ENSG00000232499	1	113449700	113450728	processed_pseudogene	230.6	0
ENSG00000223768	LINC00205	21	45293285	45297354	lincRNA	230.2	0
ENSG00000258745	ENSG00000258745	14	50912226	50913358	antisense	229.9	0
ENSG00000173295	FAM86B3P	8	8228595	8244865	transcribed_unprocessed_pseudogene	225.6	0
ENSG00000233033	CASK-AS1	X	41520036	41522336	antisense	219.8	0
ENSG00000215478	CES5AP1	22	23359603	23387731	transcribed_unprocessed_pseudogene	218.8	0
ENSG00000265069	ENSG00000265069	18	6954677	6957419	antisense	218.5	0
ENSG00000178146	ENSG00000178146	X	101778969	101780538	processed_pseudogene	218.222	0
ENSG00000257790	EIF4A1P4	12	53153272	53154484	processed_pseudogene	217.273	0.139285
ENSG00000264112	ENSG00000264112	17	57989039	57994850	lincRNA	216.9	0
ENSG00000225420	ENSG00000225420	2	88538720	88575610	antisense	216.875	0
ENSG00000246627	CACNA1C-AS1	12	2676001	2691200	antisense	216.545	0
ENSG00000230521	HCG4P7	6	29887294	29888268	unprocessed_pseudogene	215.5	0
ENSG00000267395	ENSG00000267395	19	45767796	45772504	antisense	215.2	0
ENSG00000260852	FBXL19-AS1	16	30919319	30923269	antisense	215.1	0
ENSG00000261604	ENSG00000261604	5	43287601	43290839	antisense	214.465	0
ENSG00000263345	ENSG00000263345	17	2375061	2379306	antisense	212.7	0
ENSG00000248854	HNRNPH1P3	5	55838801	55840025	processed_pseudogene	212.5	0
ENSG00000230551	ENSG00000230551	5	149494314	149504670	processed_transcript	211.179	0
ENSG00000237417	XRCC6P1	10	93206857	93209627	processed_pseudogene	210	0
ENSG00000231298	LINC00704	10	4650185	4678154	lincRNA	206.9	0
ENSG00000274904	ENSG00000274904	16	30064306	30064825	antisense	206.143	0
ENSG00000228804	ENSG00000228804	3	187702313	187733849	antisense	205.818	0
ENSG00000259939	ENSG00000259939	16	8853312	8854347	antisense	205.632	0
ENSG00000254307	ENSG00000254307	8	94791643	94793106	antisense	203.231	0
ENSG00000238000	ENSG00000238000	5	98213402	98214121	processed_pseudogene	203	0
ENSG00000226312	CFLAR-AS1	2	201140278	201157823	antisense	203	0
ENSG00000245322	ENSG00000245322	4	99950006	100195099	antisense	202.267	0
ENSG00000281490	CICP14	7	128655962	128658791	processed_pseudogene	201.636	0
ENSG00000266066	POLRMTP1	17	62136972	62140639	processed_pseudogene	200.933	0
ENSG00000259006	ENSG00000259006	16	89919827	89922662	antisense	200.6	0
ENSG00000272114	ENSG00000272114	6	43770429	43770616	antisense	200.5	0
ENSG00000280780	JAKMIP2-AS1	5	147559994	147662009	antisense	199.3	0
ENSG00000227051	C14orf132	14	96039324	96094080	lincRNA	198.316	0
ENSG00000250742	ENSG00000250742	12	54126098	54142493	lincRNA	198	0
ENSG00000267633	ENSG00000267633	19	13772118	13774118	antisense	197.2	0
ENSG00000248208	ENSG00000248208	4	153658572	153659653	processed_pseudogene	197	0
ENSG00000228002	DHX9P1	13	76984868	76987943	processed_pseudogene	196.933	0
ENSG00000271984	ENSG00000271984	20	45892694	45893419	antisense	196.87	0
ENSG00000203804	ADAMTSL4-AS1	1	150560202	150574552	processed_transcript	196.067	0
ENSG00000257588	ENSG00000257588	12	49951512	49962924	antisense	195.7	0
ENSG00000258086	ENSG00000258086	12	54353792	54466985	antisense	194.4	0
ENSG00000254528	ENSG00000254528	11	117833719	117838942	antisense	193.7	0
ENSG00000240882	ENSG00000240882	3	120306726	120307952	processed_pseudogene	193.6	0.0140124
ENSG00000257181	ENSG00000257181	12	68841288	68843237	antisense	193.35	0
ENSG00000259953	ENSG00000259953	9	112032555	112037730	sense_overlapping	193.091	0
ENSG00000236060	HSPB1P1	9	72007881	72008136	processed_pseudogene	192.842	0.485016
ENSG00000273729	ENSG00000273729	14	77028086	77031572	antisense	192.5	0
ENSG00000259595	ENSG00000259595	15	44402685	44427144	antisense	192.19	0
ENSG00000248092	NNT-AS1	5	43571594	43603230	antisense	189.9	0
ENSG00000267512	ENSG00000267512	19	13139617	13141147	antisense	189.667	0
ENSG00000116883	ENSG00000116883	1	36323734	36329221	antisense	188.8	0
ENSG00000253645	ENSG00000253645	8	38970360	38973011	antisense	187.3	0
ENSG00000262112	ENSG00000262112	17	56888880	56891841	antisense	185.4	0
ENSG00000245156	ENSG00000245156	11	66269832	66278525	lincRNA	185.087	0
ENSG00000213383	ENSG00000213383	3	17871729	17872598	processed_pseudogene	184.545	0
ENSG00000213650	ENSG00000213650	7	56567906	56568858	processed_pseudogene	184.462	0
ENSG00000258012	ENSG00000258012	12	92858079	92859273	processed_pseudogene	183.833	0
ENSG00000226721	EEF1DP2	9	92836826	92837668	processed_pseudogene	183	0
ENSG00000237632	S100A11P1	7	103262000	103262311	processed_pseudogene	182.4	0
ENSG00000178248	ENSG00000178248	22	23462086	23486980	lincRNA	181.462	0
ENSG00000227543	SPAG5-AS1	17	28598790	28617377	processed_transcript	181.1	0
ENSG00000230807	ENSG00000230807	3	27486247	27486617	processed_pseudogene	181.1	0.216122
ENSG00000265678	ENSG00000265678	17	82153430	82154815	antisense	180.1	0
ENSG00000232267	ACTR3P2	X	68771322	68772578	processed_pseudogene	179.2	0
ENSG00000262528	ENSG00000262528	16	654611	656194	antisense	177.6	0
ENSG00000224280	ENSG00000224280	7	16583782	16586757	processed_pseudogene	175.9	0
ENSG00000235852	ENSG00000235852	2	190880797	190882059	antisense	175.727	0
ENSG00000254211	LINC01485	5	173786790	173809039	lincRNA	175.2	0
ENSG00000275665	ENSG00000275665	17	38715328	38720272	antisense	174.9	0
ENSG00000233117	LINC00702	10	4201141	4243912	lincRNA	173.5	0
ENSG00000261578	ENSG00000261578	11	76800364	76804555	sense_overlapping	172.7	0
ENSG00000268191	ENSG00000268191	19	6494320	6495025	antisense	172	0
ENSG00000152117	ENSG00000152117	2	131492813	131521573	transcribed_processed_pseudogene	171.097	0
ENSG00000226137	BAIAP2-AS1	17	81029130	81034881	lincRNA	168.923	0
ENSG00000166917	MIR202HG	10	133246478	133247891	antisense	168.5	0
ENSG00000260304	ENSG00000260304	16	31182511	31183285	antisense	168.391	0
ENSG00000263218	ENSG00000263218	17	80999509	81000130	antisense	168.3	0
ENSG00000226564	FTH1P20	2	180872867	180873414	processed_pseudogene	167.435	0
ENSG00000218803	GSTM2P1	6	111046868	111047521	processed_pseudogene	167.4	0
ENSG00000259081	ENSG00000259081	14	76774284	76781518	antisense	167.348	0
ENSG00000216624	GAPDHP72	6	166064291	166065300	processed_pseudogene	167.222	0
ENSG00000261888	ENSG00000261888	17	83104255	83106910	lincRNA	166.3	0
ENSG00000255390	ENSG00000255390	11	6621451	6622322	antisense	165.769	0
ENSG00000273270	ENSG00000273270	7	128524016	128531069	lincRNA	165.615	0
ENSG00000224668	IPO8P1	1	210859177	210862285	processed_pseudogene	163.778	0
ENSG00000244491	ENSG00000244491	22	38734725	38738765	antisense	163.273	0
ENSG00000231466	ENSG00000231466	22	25349543	25350322	processed_pseudogene	162.8	0
ENSG00000271430	ENSG00000271430	X	74200229	74242148	sense_intronic	162.5	0
ENSG00000275131	ENSG00000275131	1	120489625	120579190	unprocessed_pseudogene	162.118	0
ENSG00000258501	EIF3LP1	14	81916231	81917888	processed_pseudogene	161.231	0.00329509
ENSG00000227741	ENSG00000227741	1	160202199	160208869	antisense	161.091	0
ENSG00000232748	ENSG00000232748	16	31056460	31062803	lincRNA	160.462	0
ENSG00000276101	ENSG00000276101	17	81251194	81251803	antisense	159	0
ENSG00000245937	LINC01184	5	127940426	128083172	lincRNA	157.429	0
ENSG00000213073	ENSG00000213073	6	160093082	160096212	transcribed_processed_pseudogene	156.1	0
ENSG00000224645	ENSG00000224645	1	151340648	151341966	antisense	155.8	0
ENSG00000263142	LRRC37A17P	17	46978481	47054569	transcribed_unprocessed_pseudogene	155.6	0
ENSG00000251596	HADHAP1	4	165404067	165406350	processed_pseudogene	155.1	0
ENSG00000226806	ENSG00000226806	2	135820191	135823087	antisense	154.3	0
ENSG00000183458	ENSG00000183458	16	14911551	14935708	transcribed_unprocessed_pseudogene	154.1	0
ENSG00000226925	ENSG00000226925	2	102172621	102182108	antisense	153.9	0
ENSG00000235587	GAPDHP65	X	46439709	46440714	processed_pseudogene	153.526	0
ENSG00000186301	MST1P2	1	16645622	16650289	unprocessed_pseudogene	153.4	0
ENSG00000256448	ENSG00000256448	11	73405297	73410682	antisense	153.353	0
ENSG00000232229	LINC00865	10	89829510	89840861	lincRNA	153.3	0
ENSG00000234882	EIF3EP1	6	73291962	73293277	processed_pseudogene	152.231	0
ENSG00000277476	ENSG00000277476	17	68133201	68135935	lincRNA	151.4	0
ENSG00000227198	C6orf47-AS1	6	31658329	31660721	antisense	151	0
ENSG00000236901	MIR600HG	9	123109494	123115477	sense_intronic	150.889	0
ENSG00000233503	HNRNPLP1	6	7481094	7482594	processed_pseudogene	149.818	0
ENSG00000258469	CHMP4BP1	14	55298644	55299231	processed_pseudogene	149.1	0
ENSG00000270706	PRMT1P1	5	177265580	177266588	processed_pseudogene	148	0
ENSG00000229835	KHSRPP1	9	21695176	21696943	processed_pseudogene	147.278	0
ENSG00000215835	ENSG00000215835	1	166275629	166277597	processed_pseudogene	146.815	0
ENSG00000181741	FDX1P1	20	34475924	34476474	processed_pseudogene	146.4	0
ENSG00000256569	ENSG00000256569	12	120721507	120723639	antisense	145.688	0
ENSG00000268205	ENSG00000268205	19	57304305	57308562	lincRNA	145.649	0
ENSG00000237493	ENSG00000237493	12	55980432	55981035	processed_pseudogene	145.385	0
ENSG00000230364	RPL4P3	1	171683128	171684438	processed_pseudogene	145	0
ENSG00000260267	ENSG00000260267	16	31456711	31459736	antisense	144.9	0
ENSG00000254815	ENSG00000254815	11	557595	560107	antisense	144.718	0
ENSG00000236942	ENSG00000236942	1	205625483	205626153	processed_pseudogene	144.364	0
ENSG00000241627	UBQLN4P1	3	148985868	148987668	processed_pseudogene	144.28	0
ENSG00000277534	ENSG00000277534	18	26542971	26545791	sense_intronic	144.2	0
ENSG00000281207	SLFNL1-AS1	1	41014590	41043890	antisense	143.533	0
ENSG00000273419	ENSG00000273419	7	149858400	149862492	antisense	143.5	0
ENSG00000269439	ENSG00000269439	19	17488990	17511889	lincRNA	143.462	0
ENSG00000261614	ENSG00000261614	16	31568386	31569475	processed_pseudogene	143.352	0
ENSG00000278175	GLIDR	9	39807361	39810063	lincRNA	142.5	0
ENSG00000232623	ENSG00000232623	21	32306464	32308737	antisense	142.4	0
ENSG00000228983	SLC47A1P1	17	19579943	19596058	transcribed_unprocessed_pseudogene	142.2	0
ENSG00000249786	EAF1-AS1	3	15436171	15455940	antisense	142.135	0
ENSG00000248593	DSTNP2	12	6884682	6885786	transcribed_unprocessed_pseudogene	142	0
ENSG00000258384	ENSG00000258384	15	90952239	90955225	antisense	141.917	0
ENSG00000227942	FRMD8P1	X	65550898	65552421	processed_pseudogene	141.4	0
ENSG00000259211	ENSG00000259211	15	40464193	40466726	antisense	141.2	0
ENSG00000269987	ENSG00000269987	22	30976515	30978848	lincRNA	141.06	0
ENSG00000262791	ENSG00000262791	17	1725748	1738585	antisense	140.9	0
ENSG00000230584	CCT5P2	13	78908919	78910542	processed_pseudogene	139.077	0
ENSG00000231955	ENSG00000231955	2	206115547	206122323	antisense	138.9	0
ENSG00000268858	ENSG00000268858	20	63861212	63864293	antisense	138.154	0
ENSG00000267533	ENSG00000267533	18	12067173	12068417	processed_pseudogene	137.6	0
ENSG00000224975	INE1	X	47204921	47205865	sense_intronic	137.2	0
ENSG00000124549	BTN2A3P	6	26421391	26432383	transcribed_unprocessed_pseudogene	136.8	0
ENSG00000223599	ENSG00000223599	1	153852106	153853414	processed_pseudogene	136.431	0
ENSG00000278713	ENSG00000278713	16	29862760	29863417	antisense	135.9	0
ENSG00000275764	ENSG00000275764	12	27037100	27038960	lincRNA	135.7	0
ENSG00000235027	ENSG00000235027	11	1760348	1762486	antisense	134.525	0
ENSG00000225568	ENSG00000225568	1	87045875	87046700	processed_pseudogene	134.455	0
ENSG00000277449	CEBPB-AS1	20	50184598	50191498	antisense	133.818	0
ENSG00000256072	ENSG00000256072	12	66251745	66257434	antisense	133.7	0
ENSG00000260111	ENSG00000260111	16	70379457	70399502	antisense	133.4	0
ENSG00000254681	PKD1P5	16	18374521	18401940	transcribed_unprocessed_pseudogene	133.1	0
ENSG00000261641	ENSG00000261641	16	1445343	1446519	antisense	132.967	0
ENSG00000229056	ENSG00000229056	2	196260024	196264204	antisense	132.7	0
ENSG00000278133	ENSG00000278133	16	31122235	31124064	sense_intronic	132.4	0
ENSG00000229180	ENSG00000229180	7	66526088	66542624	lincRNA	132.3	0
ENSG00000280832	ST3GAL4-AS1	11	126340889	126355587	antisense	132.296	0
ENSG00000251095	ENSG00000251095	4	89551356	89726752	antisense	132.1	0
ENSG00000204429	ENSG00000204429	9	88180673	88181447	processed_pseudogene	132	0
ENSG00000281371	INE2	X	15785716	15787589	antisense	132	0
ENSG00000264538	SUZ12P1	17	30709299	30790908	transcribed_unprocessed_pseudogene	131.9	0
ENSG00000257607	ENSG00000257607	7	1055360	1059261	antisense	131.9	0
ENSG00000177822	ENSG00000177822	4	181874438	182145249	antisense	131.9	0
ENSG00000188681	TEKT4P2	21	9068361	9129752	transcribed_unprocessed_pseudogene	131.696	0
ENSG00000249207	ENSG00000249207	4	39112677	39126818	antisense	131.381	0
ENSG00000265096	C1QTNF1-AS1	17	79019209	79027655	antisense	131.2	0
ENSG00000240132	ETF1P2	7	151501878	151503463	processed_pseudogene	130.929	0
ENSG00000228986	ENSG00000228986	X	155292169	155293432	processed_pseudogene	130.536	0
ENSG00000237575	PYY2	17	28226563	28228065	transcribed_unprocessed_pseudogene	130.5	0
ENSG00000213003	BTF3P12	8	70273369	70273837	processed_pseudogene	130.1	0.216122
ENSG00000261490	ENSG00000261490	4	10068089	10073019	sense_overlapping	130.053	0
ENSG00000259187	ENSG00000259187	15	44826540	44827094	lincRNA	130	0
ENSG00000227347	HNRNPKP2	2	136199114	136200503	processed_pseudogene	129.833	0
ENSG00000133624	ZNF767P	7	149547154	149624752	transcribed_unprocessed_pseudogene	129.429	0
ENSG00000206195	ENSG00000206195	22	15784959	15829984	processed_transcript	129.105	0
ENSG00000223722	ENSG00000223722	12	31754720	31755121	processed_pseudogene	129.1	0
ENSG00000255387	ENSG00000255387	11	4210354	4212091	processed_pseudogene	129.05	0
ENSG00000235512	TAB3-AS2	X	30854321	30854707	antisense	128.894	0
ENSG00000225536	STIP1P3	X	86084716	86086339	processed_pseudogene	128.778	0
ENSG00000205940	HSP90AB2P	4	13333414	13338657	transcribed_processed_pseudogene	128.429	0.40367
ENSG00000218502	H2AFZP3	13	99215372	99215758	processed_pseudogene	128.333	0
ENSG00000225648	SBDSP1	7	72829425	72836701	transcribed_unprocessed_pseudogene	128.1	0
ENSG00000261457	ENSG00000261457	16	31802947	31807973	transcribed_processed_pseudogene	128	0
ENSG00000233459	ENSG00000233459	2	203634577	203636016	processed_pseudogene	127.2	0
ENSG00000225131	PSME2P2	13	48771128	48771827	processed_pseudogene	126.9	0
ENSG00000278772	LINC00548	13	40194509	40220502	lincRNA	126.7	0
ENSG00000187984	ANKRD19P	9	92809388	92888693	transcribed_unprocessed_pseudogene	126.286	0
ENSG00000219410	ENSG00000219410	12	6663260	6672069	antisense	126.123	0
ENSG00000269371	ENSG00000269371	19	7519916	7520460	antisense	126	0
ENSG00000257243	ENSG00000257243	12	49595148	49595688	processed_pseudogene	125.7	0.0140124
ENSG00000260005	ENSG00000260005	17	81228707	81233983	antisense	125.469	0
ENSG00000253606	AFG3L2P1	8	43270198	43271960	processed_pseudogene	125.353	0
ENSG00000263232	ATP5A1P3	16	72005037	72006543	processed_pseudogene	124.966	0
ENSG00000232098	ENSG00000232098	19	58404238	58408484	lincRNA	124.9	0
ENSG00000214279	ENSG00000214279	10	133453928	133523558	unitary_pseudogene	123.692	0
ENSG00000254665	ENSG00000254665	11	8693357	8696607	antisense	123.529	0
ENSG00000218582	GAPDHP63	6	79953005	79954011	processed_pseudogene	123.3	0
ENSG00000273137	ENSG00000273137	22	50208461	50209542	antisense	123.2	0
ENSG00000257809	ENSG00000257809	12	56150796	56158220	antisense	122.471	0
ENSG00000230432	ENSG00000230432	2	219299002	219304130	antisense	121.8	0
ENSG00000265646	TUFMP1	17	27082690	27084036	processed_pseudogene	120.867	0.0194998
ENSG00000245148	ARAP1-AS2	11	72700474	72705607	antisense	120.8	0
ENSG00000225674	IPO7P2	13	24122065	24123814	processed_pseudogene	120.684	0
ENSG00000251235	SNRPCP2	5	76376675	76377149	processed_pseudogene	120.5	0
ENSG00000269292	ENSG00000269292	19	46609277	46610779	antisense	120.486	0
ENSG00000256393	RPL41P5	12	93083598	93083675	processed_pseudogene	120.4	0
ENSG00000270015	ENSG00000270015	15	30926514	30928407	sense_intronic	120.2	0
ENSG00000267858	MZF1-AS1	19	58559129	58574797	antisense	119.857	0
ENSG00000262580	ENSG00000262580	17	80200673	80205949	antisense	119.611	0
ENSG00000269480	ENSG00000269480	19	17207138	17208010	antisense	119.308	0
ENSG00000228203	RNF144A-AS1	2	6912277	6918709	processed_transcript	118.9	0
ENSG00000225439	BOLA3-AS1	2	74148009	74150061	antisense	118.333	0
ENSG00000181260	MTHFD2P7	3	179464346	179465328	processed_pseudogene	117.9	0
ENSG00000229320	KRT8P12	3	160565447	160569248	transcribed_processed_pseudogene	117.8	0
ENSG00000254618	TMED10P1	8	144994886	144995540	processed_pseudogene	117.091	0
ENSG00000267122	ENSG00000267122	19	2212029	2215565	antisense	116.781	0
ENSG00000279010	ENSG00000279010	22	37948352	38002889	sense_overlapping	116.667	0
ENSG00000255680	ENSG00000255680	11	6618790	6619764	antisense	116.667	0
ENSG00000258021	ENSG00000258021	12	51900565	51901336	processed_pseudogene	116.3	0
ENSG00000213290	PGK1P2	19	12559571	12561105	processed_pseudogene	116.052	0
ENSG00000204959	ARHGEF34P	7	144272445	144286966	unprocessed_pseudogene	116	0
ENSG00000244171	PBX2P1	3	143176327	143177617	processed_pseudogene	115.872	0
ENSG00000241313	WWTR1-AS1	3	149657020	149661364	antisense	115.8	0
ENSG00000273038	ENSG00000273038	10	32887255	32889311	lincRNA	115.684	0
ENSG00000254859	ENSG00000254859	8	143541973	143549729	antisense	115.241	0
ENSG00000257151	PWAR6	15	25031873	25036490	lincRNA	114.789	0
ENSG00000228223	HCG11	6	26523450	26526579	lincRNA	114.6	0
ENSG00000248734	ENSG00000248734	5	96784777	96785999	antisense	114.5	0
ENSG00000224713	ENSG00000224713	12	57612118	57619638	antisense	114.3	0
ENSG00000099725	PRKY	X	7273972	7381548	transcribed_unprocessed_pseudogene	114	0.0140124
ENSG00000233347	ERP29P1	20	52110344	52111049	processed_pseudogene	113.222	0
ENSG00000261799	ENSG00000261799	12	273954	277123	sense_overlapping	112.652	0
ENSG00000232656	IDI2-AS1	10	1022666	1044201	antisense	112.55	0
ENSG00000237438	CECR7	22	17036570	17060825	lincRNA	112.455	0
ENSG00000277801	ENSG00000277801	14	89156743	89157574	lincRNA	112.098	0
ENSG00000260766	ENSG00000260766	1	160024953	160026794	sense_overlapping	112	0
ENSG00000170919	TPT1-AS1	13	45341345	45393413	antisense	111.964	0
ENSG00000269976	ENSG00000269976	2	20586248	20586686	lincRNA	111.8	0
ENSG00000238057	ZEB2-AS1	2	144518097	144521477	antisense	111.5	0
ENSG00000188242	ENSG00000188242	5	466124	473098	antisense	111.483	0
ENSG00000230185	C9orf147	9	112433816	112487204	antisense	111.368	0
ENSG00000239791	ENSG00000239791	16	30572250	30583860	antisense	111.3	0
ENSG00000228492	RAB11FIP1P1	X	74202834	74204595	processed_pseudogene	111.1	0
ENSG00000219565	ZNF259P1	6	108782126	108787053	transcribed_processed_pseudogene	111	0
ENSG00000236496	GPS2P1	9	2875442	2876427	processed_pseudogene	110.727	0
ENSG00000261691	ENSG00000261691	16	547185	553847	antisense	110.565	0
ENSG00000258581	ENSG00000258581	14	100366628	100366920	processed_pseudogene	110.5	0.216122
ENSG00000261559	FSCN1P1	15	34494420	34495900	processed_pseudogene	109.7	0
ENSG00000271646	ENSG00000271646	4	184474802	184477304	lincRNA	109.7	0
ENSG00000248180	GAPDHP60	4	87207092	87208086	processed_pseudogene	109.118	0
ENSG00000227827	ENSG00000227827	16	16356224	16377507	unprocessed_pseudogene	108.8	0
ENSG00000235371	ENSG00000235371	1	236110061	236112370	processed_pseudogene	108.455	0
ENSG00000270100	ENSG00000270100	2	20678254	20678932	lincRNA	108.4	0
ENSG00000268854	ENSG00000268854	19	50480119	50483351	antisense	107.297	0
ENSG00000265148	BZRAP1-AS1	17	58325450	58415766	antisense	107.172	0
ENSG00000251411	ENSG00000251411	4	86913266	86914817	processed_pseudogene	107.143	0
ENSG00000175730	BAK1P1	20	32690180	32690815	processed_pseudogene	107.1	0
ENSG00000273747	ENSG00000273747	15	83020115	83020802	antisense	107.1	0
ENSG00000257043	ENSG00000257043	11	18665050	18665548	processed_pseudogene	106.97	0
ENSG00000261822	ENSG00000261822	15	42567031	42569994	antisense	106.5	0
ENSG00000186676	EEF1GP1	7	125033453	125035301	processed_pseudogene	106.231	0
ENSG00000228232	GAPDHP1	X	39787132	39788136	processed_pseudogene	106.172	0
ENSG00000273066	ENSG00000273066	9	136799223	136810042	processed_transcript	106.067	0
ENSG00000268509	ENSG00000268509	3	5187172	5188298	antisense	106	0
ENSG00000260246	ENSG00000260246	1	109693117	109693742	antisense	106	0
ENSG00000257342	ENSG00000257342	12	57694132	57721510	antisense	105.911	0
ENSG00000269972	ENSG00000269972	22	30977516	30977858	lincRNA	105.854	0
ENSG00000243302	ENSG00000243302	7	128651185	128652334	processed_pseudogene	105.769	0
ENSG00000257764	ENSG00000257764	12	69353493	69354225	antisense	105	0
ENSG00000269487	ENSG00000269487	19	46728603	46732700	antisense	104.55	0
ENSG00000228218	ATF4P3	17	76225751	76226806	processed_pseudogene	104.444	0
ENSG00000260822	ENSG00000260822	X	24545516	24550466	sense_overlapping	104.429	0
ENSG00000267755	ENSG00000267755	19	1376773	1377520	antisense	104.263	0
ENSG00000223414	LINC00473	6	165908802	165988048	lincRNA	104.2	0
ENSG00000228739	ENSG00000228739	9	6047360	6066714	lincRNA	104.1	0
ENSG00000259144	RANBP20P	14	20720742	20723127	processed_pseudogene	103.9	0
ENSG00000228343	ENSG00000228343	X	48579774	48581157	antisense	103.4	0
ENSG00000214810	CYCSP55	6	34219439	34220066	processed_pseudogene	103.308	0
ENSG00000236276	NDP-AS1	X	43949732	43969620	antisense	103.3	0
ENSG00000232295	ENSG00000232295	6	71221457	71328228	processed_transcript	102.8	0
ENSG00000251017	ENSG00000251017	4	74085995	74086672	processed_pseudogene	102.5	0
ENSG00000274471	ENSG00000274471	15	23309607	23313276	unprocessed_pseudogene	102.2	0
ENSG00000225733	FGD5-AS1	3	14920347	14948424	antisense	102.07	0
ENSG00000261335	ENSG00000261335	17	76671942	76673658	antisense	101.7	0
ENSG00000230006	ANKRD36BP2	2	88765807	88806612	transcribed_unprocessed_pseudogene	101.154	0
ENSG00000277147	LINC00869	1	149606334	149679523	lincRNA	101.1	0
ENSG00000238193	ENSG00000238193	X	5305714	5307128	processed_pseudogene	101.077	0
ENSG00000229152	ANKRD10-IT1	13	110894639	110899172	sense_intronic	100.9	0
ENSG00000264769	ENSG00000264769	17	81922899	81924511	antisense	100.818	0
ENSG00000227973	PIN4P1	15	43875849	43876244	processed_pseudogene	100.727	0
ENSG00000261373	VPS9D1-AS1	16	89711856	89718165	antisense	100.489	0
ENSG00000245864	ENSG00000245864	5	88676218	88722831	antisense	100.2	0
ENSG00000203914	HSP90B3P	1	91642516	91644082	processed_pseudogene	99.98	0
ENSG00000261532	ENSG00000261532	16	2211997	2212863	lincRNA	99.6	0
ENSG00000267317	ENSG00000267317	19	1457670	1458580	antisense	99.5	0
ENSG00000231948	HS1BP3-IT1	2	20590775	20592548	sense_intronic	98.7	0
ENSG00000255310	ENSG00000255310	8	11107788	11109726	sense_intronic	98.6667	0
ENSG00000259607	ENSG00000259607	8	29067279	29068454	antisense	98.5513	0
ENSG00000257851	HNRNPA3P10	12	51712469	51713606	processed_pseudogene	98.5455	0
ENSG00000241749	RPSAP52	12	65758020	65826997	transcribed_processed_pseudogene	98.5	0
ENSG00000237686	ENSG00000237686	6	43995723	44074652	antisense	98.4	0
ENSG00000249859	PVT1	8	127794533	128101253	lincRNA	97.8	0
ENSG00000223361	FTH1P10	5	17353695	17354624	transcribed_processed_pseudogene	97.6667	0
ENSG00000231542	TAB3-AS1	X	30834623	30835300	antisense	97.4	0
ENSG00000228264	PSMD8P1	1	154414369	154415137	processed_pseudogene	97.1	0
ENSG00000237781	ENSG00000237781	1	150548562	150557724	antisense	96.8	0
ENSG00000266469	ENSG00000266469	17	39401793	39406233	antisense	96.3158	0
ENSG00000248648	ENSG00000248648	5	133003119	133003365	processed_pseudogene	96.3	0.0706365
ENSG00000269652	ENSG00000269652	19	41221426	41222051	antisense	96.1	0
ENSG00000253200	ENSG00000253200	8	22613908	22616657	antisense	96.0085	0
ENSG00000229372	SZT2-AS1	1	43447776	43448644	antisense	96	0
ENSG00000218305	CDC14C	7	48919765	48926013	processed_pseudogene	95.8	0
ENSG00000205746	ENSG00000205746	16	18334400	18352476	transcribed_unprocessed_pseudogene	95.4	0
ENSG00000254721	ENSG00000254721	11	70206291	70207390	antisense	95.0435	0
ENSG00000236509	RPL21P133	X	134607157	134607632	processed_pseudogene	94.4	0
ENSG00000225282	ENSG00000225282	22	23926900	23929574	processed_pseudogene	94.3	0.0706365
ENSG00000254708	ENSG00000254708	11	34335118	34336003	processed_pseudogene	94.2	0
ENSG00000235674	LDHAP2	1	235738005	235738989	processed_pseudogene	93.9636	0
ENSG00000250802	ZBED3-AS1	5	77086740	77166909	antisense	93.9	0
ENSG00000255949	ENSG00000255949	11	67431367	67435399	antisense	93.875	0
ENSG00000106610	STAG3L4	7	67302621	67321526	transcribed_unprocessed_pseudogene	93.8636	0
ENSG00000264739	ENSG00000264739	17	16414524	16416689	antisense	93.8	0
ENSG00000233467	ENSG00000233467	X	148198014	148198878	processed_pseudogene	93.4	0
ENSG00000238132	CASC4P1	13	19563589	19564900	processed_pseudogene	93.3636	0
ENSG00000279080	ENSG00000279080	22	38130216	38150612	antisense	93.2	0
ENSG00000260804	ENSG00000260804	2	216217045	216220192	lincRNA	93.0769	0
ENSG00000246451	ENSG00000246451	14	103682362	103684015	antisense	93	0
ENSG00000255967	ENSG00000255967	12	8634367	8637608	processed_pseudogene	93	0
ENSG00000267034	ENSG00000267034	2	222317242	222318653	lincRNA	92.9	0
ENSG00000232593	KANTR	X	53094145	53167014	lincRNA	92.6667	0
ENSG00000269044	ENSG00000269044	19	16633797	16635269	sense_intronic	92.4	0
ENSG00000235217	TSPY26P	20	32186477	32190527	transcribed_processed_pseudogene	92.2	0
ENSG00000233554	B4GALT1-AS1	9	33166975	33179983	antisense	91.9	0
ENSG00000219507	FTH1P8	X	148052233	148052746	processed_pseudogene	91.8033	0
ENSG00000232951	IPO7P1	X	51921864	51922499	processed_pseudogene	91.8	0
ENSG00000265511	ENSG00000265511	17	17507351	17508308	antisense	91.2	0
ENSG00000243974	VTI1BP1	3	100225374	100226073	processed_pseudogene	91.2	0
ENSG00000271474	ENSG00000271474	4	95549129	95552457	antisense	90.8	0
ENSG00000263171	ENSG00000263171	17	7352687	7354944	antisense	90.7273	0
ENSG00000224080	UBE2FP1	3	37143512	37143958	processed_pseudogene	90.3	0
ENSG00000260083	MIR762HG	16	30875222	30895220	antisense	90.2308	0
ENSG00000244578	LINC01391	3	138935189	138944020	lincRNA	90.2	0
ENSG00000272335	ENSG00000272335	5	44826076	44828592	lincRNA	90	0
ENSG00000260404	ENSG00000260404	4	118591773	118633729	transcribed_unprocessed_pseudogene	90	0
ENSG00000244026	FAM86DP	3	75421552	75435110	transcribed_unprocessed_pseudogene	89.85	0
ENSG00000253540	FAM86HP	3	130099092	130111472	transcribed_unprocessed_pseudogene	89.6	0
ENSG00000235813	ENSG00000235813	X	134599457	134606254	lincRNA	89.4	0
ENSG00000258945	ENSG00000258945	14	85528599	85529386	lincRNA	89.2	0
ENSG00000186076	ENSG00000186076	12	93640822	93641586	processed_pseudogene	88.8108	0.00329509
ENSG00000248839	ENSG00000248839	3	98522570	98525334	antisense	88.8	0
ENSG00000278206	ENSG00000278206	6	143484979	143507327	processed_transcript	88.6667	0
ENSG00000260941	LINC00622	1	119597702	119599271	sense_overlapping	88.6	0
ENSG00000259536	ENSG00000259536	15	40488041	40558019	antisense	88.4118	0
ENSG00000255108	ENSG00000255108	11	823634	832883	antisense	88.1091	0
ENSG00000235351	ENSG00000235351	2	241724615	241725693	antisense	87.8	0
ENSG00000235872	ENSG00000235872	12	67658991	67670919	antisense	87.75	0
ENSG00000261662	ENSG00000261662	1	119909255	119910613	sense_overlapping	87.7	0
ENSG00000197182	MIRLET7BHG	22	46053869	46113928	lincRNA	87.3636	0
ENSG00000232878	DPYD-AS1	1	97095923	97322955	antisense	86.5	0
ENSG00000266642	ENSG00000266642	17	28897738	28899402	antisense	86.3	0
ENSG00000261295	ENSG00000261295	X	100673330	100673981	antisense	86.2	0
ENSG00000244560	ENSG00000244560	7	149285281	149297312	transcribed_unprocessed_pseudogene	86	0
ENSG00000250538	ENSG00000250538	4	155206529	155209027	antisense	86	0
ENSG00000244586	WNT5A-AS1	3	55487699	55488308	antisense	86	0
ENSG00000266993	ENSG00000266993	1	51793934	51799154	antisense	86	0
ENSG00000267352	SH3GL1P3	17	68134675	68135604	processed_pseudogene	85.9	0
ENSG00000247699	ENSG00000247699	5	160195744	160204826	antisense	85.8	0
ENSG00000236090	LDHAP3	2	41819747	41820754	processed_pseudogene	85.7778	0
ENSG00000234292	ENSG00000234292	5	91280097	91281142	lincRNA	85.7	0
ENSG00000213753	CENPBD1P1	19	58573503	58599801	transcribed_processed_pseudogene	85.6235	0
ENSG00000268575	ENSG00000268575	1	1702736	1737688	processed_transcript	85.6	0
ENSG00000267735	ENSG00000267735	19	12880969	12884088	antisense	85.3636	0
ENSG00000235884	LINC00941	12	30795681	30802711	lincRNA	84.9	0
ENSG00000276855	ENSG00000276855	17	15789016	15789705	lincRNA	84.6	0
ENSG00000259945	ENSG00000259945	16	67542123	67542963	antisense	84.6	0
ENSG00000272558	ENSG00000272558	6	25983812	25999167	antisense	84.2	0
ENSG00000226235	LEMD1-AS1	1	205373252	205387440	antisense	84.2	0
ENSG00000232358	ENSG00000232358	20	50999370	51010019	antisense	84.1	0
ENSG00000261687	ENSG00000261687	15	43184079	43185141	antisense	83.8	0
ENSG00000269386	RAB11B-AS1	19	8374373	8390685	antisense	83.6	0
ENSG00000238164	ENSG00000238164	1	2549920	2557031	antisense	83.4	0
ENSG00000235609	ENSG00000235609	21	14818843	15014430	lincRNA	83.2	0
ENSG00000234203	ENSG00000234203	17	4972851	4974681	antisense	83.2	0
ENSG00000235448	LURAP1L-AS1	9	12700100	12814345	antisense	83.2	0
ENSG00000253981	ALG1L13P	8	8236003	8244667	transcribed_unprocessed_pseudogene	83	0
ENSG00000173727	ENSG00000173727	11	65455258	65466720	lincRNA	82.96	0
ENSG00000205790	DPP9-AS1	19	4679282	4685948	antisense	82.92	0
ENSG00000231013	ENSG00000231013	2	119476448	119487346	antisense	82.7	0
ENSG00000259096	FAM35CP	14	87952527	87955203	processed_pseudogene	82.6	0
ENSG00000254479	SLC25A1P1	11	85934737	85935663	processed_pseudogene	82.6	0.216122
ENSG00000260276	ENSG00000260276	16	8848105	8860456	antisense	82.362	0
ENSG00000260266	ENSG00000260266	15	74350768	74364620	transcribed_processed_pseudogene	82.2	0
ENSG00000100058	CRYBB2P1	22	25448105	25520854	transcribed_unprocessed_pseudogene	82.0556	0
ENSG00000230715	ENSG00000230715	7	128652841	128653243	processed_pseudogene	81.9	0
ENSG00000257616	ENSG00000257616	12	52730425	52732865	processed_pseudogene	81.8333	0
ENSG00000246067	RAB30-AS1	11	83072066	83106719	lincRNA	81.8333	0
ENSG00000228887	EEF1DP1	19	14070342	14071237	processed_pseudogene	81.6455	0
ENSG00000254607	ENSG00000254607	11	126652852	126682104	antisense	81.6	0
ENSG00000182109	ENSG00000182109	1	39522280	39546187	antisense	81.5	0
ENSG00000261455	LINC01003	7	152463786	152465549	lincRNA	81.1	0
ENSG00000254285	KRT8P3	8	61578220	61579668	processed_pseudogene	80.9091	0
ENSG00000236540	ENSG00000236540	22	20058030	20070569	antisense	80.7	0
ENSG00000249193	HSPD1P5	4	144845625	144847344	processed_pseudogene	80.7	0
ENSG00000233833	ETF1P3	X	65794345	65795835	processed_pseudogene	80.7	0
ENSG00000260894	ENSG00000260894	16	67542304	67542572	antisense	80.6	0
ENSG00000273036	FAM95C	9	38540567	38545372	lincRNA	80.6	0
ENSG00000269378	ITGB1P1	19	14621634	14622242	processed_pseudogene	80.3553	0
ENSG00000280007	ENSG00000280007	22	18110759	18131154	antisense	80.3	0
ENSG00000245958	ENSG00000245958	4	119454791	119552025	transcribed_unprocessed_pseudogene	80.1961	0
ENSG00000269968	ENSG00000269968	12	6537794	6538370	antisense	79.9402	0
ENSG00000230918	ENSG00000230918	2	162073256	162075169	antisense	79.5	0
ENSG00000240809	ENSG00000240809	3	76434018	76435428	processed_pseudogene	79.3095	0
ENSG00000249986	YWHAQP6	3	141600276	141600579	processed_pseudogene	79.3	0.216122
ENSG00000215049	PRDX2P1	13	30296147	30296735	processed_pseudogene	79.1818	0.0294572
ENSG00000237264	FTH1P11	8	81521682	81522232	processed_pseudogene	79.1	0
ENSG00000215447	ENSG00000215447	21	45288052	45291738	processed_transcript	78.4643	0
ENSG00000235298	ENSG00000235298	9	83972233	83975777	antisense	78.4464	0
ENSG00000245571	ENSG00000245571	11	59130133	59143015	lincRNA	78.4	0
ENSG00000255394	C8orf49	8	11761256	11763223	lincRNA	78.4	0
ENSG00000242140	ENSG00000242140	3	181146233	181146463	processed_pseudogene	78.3636	0
ENSG00000243679	ENSG00000243679	7	128653969	128654722	processed_pseudogene	78.2143	0
ENSG00000236349	SUCLG2P2	12	94548241	94549536	processed_pseudogene	78.1389	0
ENSG00000213569	ENSG00000213569	X	107131659	107132269	processed_pseudogene	78.0515	0
ENSG00000261759	ENSG00000261759	16	19119976	19121629	antisense	78	0
ENSG00000237499	ENSG00000237499	6	137823673	137868233	antisense	78	0
ENSG00000254400	ENSG00000254400	11	6603642	6604420	antisense	77.9643	0
ENSG00000250548	ENSG00000250548	14	61556313	61570653	lincRNA	77.8	0
ENSG00000206337	HCP5	6	31400702	31477506	sense_overlapping	77.8	0
ENSG00000213409	C1QBPP2	11	66761575	66762399	processed_pseudogene	77.6	0
ENSG00000258660	ENSG00000258660	14	73698103	73700351	antisense	77.2727	0
ENSG00000232931	LINC00342	2	95807118	95816215	lincRNA	77	0
ENSG00000231700	ENSG00000231700	1	157709086	157709643	processed_pseudogene	76.8	0
ENSG00000229036	VDAC1P8	6	143490424	143506406	transcribed_processed_pseudogene	76.6	0
ENSG00000251615	ENSG00000251615	4	8355090	8358338	lincRNA	76.5	0
ENSG00000272030	ENSG00000272030	1	153631438	153634397	antisense	76.5	0
ENSG00000179611	DGKZP1	13	43968424	43971199	processed_pseudogene	76.4304	0
ENSG00000275888	ENSG00000275888	17	82244770	82245591	antisense	76.3778	0
ENSG00000260349	ENSG00000260349	16	9105834	9107174	antisense	76.3333	0
ENSG00000269929	ENSG00000269929	9	94176458	94177892	lincRNA	76.3	0
ENSG00000236686	BZW1P1	3	172425850	172427089	processed_pseudogene	76.2258	0
ENSG00000235912	ENSG00000235912	1	27649419	27649610	processed_pseudogene	76.2258	0
ENSG00000254615	ENSG00000254615	8	106270144	106272899	lincRNA	76.0909	0
ENSG00000198658	ABHD17AP1	1	148146395	148149566	unprocessed_pseudogene	75.7	0
ENSG00000268292	ENSG00000268292	22	20064552	20065705	antisense	75.6667	0
ENSG00000203999	LINC01270	20	50292720	50314922	lincRNA	75.5	0
ENSG00000234629	WDR82P1	3	94937086	94938024	processed_pseudogene	75.3333	0
ENSG00000226200	SGMS1-AS1	10	50624951	50641451	antisense	75.2333	0
ENSG00000240477	ENSG00000240477	3	150050729	150051456	processed_pseudogene	75.1667	0
ENSG00000259051	HNRNPUP1	14	43300263	43300595	processed_pseudogene	74.7753	0
ENSG00000268636	ENSG00000268636	19	49625994	49626439	antisense	74.4	0
ENSG00000220494	YAP1P1	6	147406889	147408281	processed_pseudogene	74.2	0.0140124
ENSG00000268555	ENSG00000268555	19	21570822	21587322	lincRNA	74	0
ENSG00000269886	ENSG00000269886	3	9812762	9813097	antisense	74	0
ENSG00000258920	FOXN3-AS1	14	89417354	89419793	antisense	73.7	0
ENSG00000272462	ENSG00000272462	6	25992662	26001775	lincRNA	73.7	0
ENSG00000217241	CBX3P9	6	116453014	116453565	processed_pseudogene	73.6479	0
ENSG00000266208	ENSG00000266208	17	40360655	40364693	antisense	73.6	0
ENSG00000263219	RYKP1	17	4222091	4223828	processed_pseudogene	73.5333	0
ENSG00000248930	ENSG00000248930	5	73020700	73021279	processed_pseudogene	73.4615	0
ENSG00000215908	CROCCP2	1	16618969	16644683	transcribed_unprocessed_pseudogene	73.4	0
ENSG00000256940	ENSG00000256940	11	64245964	64248217	antisense	73.2	0
ENSG00000248866	USP46-AS1	4	52659406	52661668	lincRNA	73.2	0
ENSG00000275807	ENSG00000275807	16	28822431	28823969	antisense	73.1538	0
ENSG00000272661	ENSG00000272661	7	151240399	151240972	antisense	73.1	0
ENSG00000260549	MT1L	16	56617476	56618818	unitary_pseudogene	73	0
ENSG00000258441	LINC00641	14	21200079	21206900	processed_transcript	72.8621	0
ENSG00000267244	ENSG00000267244	19	1822089	1824542	processed_transcript	72.8	0
ENSG00000240854	ENSG00000240854	3	132175402	132176711	processed_pseudogene	72.7857	0
ENSG00000277938	ENSG00000277938	20	25229150	25231933	lincRNA	72.7143	0
ENSG00000277749	ENSG00000277749	15	74311516	74319688	antisense	72.6	0.0140124
ENSG00000231340	ACTG1P10	X	53142832	53143913	processed_pseudogene	72.6	0.0706365
ENSG00000255959	ENSG00000255959	11	60835996	60842965	antisense	72.5652	0
ENSG00000230844	ZNF674-AS1	X	46545493	46548408	lincRNA	72.5217	0
ENSG00000228318	ENSG00000228318	21	41441056	41445708	antisense	72.4	0
ENSG00000205485	ENSG00000205485	7	76549360	76627982	transcribed_unprocessed_pseudogene	72.3077	0
ENSG00000226786	ENSG00000226786	6	19534944	19839080	antisense	72.303	0
ENSG00000183929	DUSP5P1	1	228650241	228651379	processed_pseudogene	72	0
ENSG00000188856	RPSAP47	8	80558870	80559757	processed_pseudogene	71.8947	0
ENSG00000196696	ENSG00000196696	16	69976297	70065948	processed_transcript	71.6	0
ENSG00000262712	ENSG00000262712	16	4335870	4337818	sense_intronic	71.5	0
ENSG00000229273	ENSG00000229273	9	39809562	39810019	processed_pseudogene	71.4	0
ENSG00000234925	ATP5HP4	12	68642519	68642993	processed_pseudogene	71.1404	0
ENSG00000253173	ENSG00000253173	8	70103798	70104179	processed_pseudogene	71.0909	0
ENSG00000272341	ENSG00000272341	6	16764346	16766883	lincRNA	71.0833	0
ENSG00000280852	ENSG00000280852	17	60101759	60102919	transcribed_processed_pseudogene	71	0
ENSG00000236680	ENSG00000236680	9	19026892	19028129	processed_pseudogene	71	0.12179
ENSG00000271533	ENSG00000271533	X	74209976	74213660	sense_intronic	71	0
ENSG00000256167	ATF4P4	11	113789231	113791366	transcribed_processed_pseudogene	70.9844	0
ENSG00000217950	ENSG00000217950	2	131442644	131444587	processed_pseudogene	70.8889	0
ENSG00000213131	YWHAZP4	6	127355756	127356789	processed_pseudogene	70.6818	0
ENSG00000230710	LINC00332	13	40181809	40189028	lincRNA	70.6	0
ENSG00000254023	PKMP4	8	75376709	75377014	processed_pseudogene	70.6	0
ENSG00000226752	PSMD5-AS1	9	120824828	120854385	antisense	70.5918	0
ENSG00000213212	NCLP1	9	136812788	136815536	processed_pseudogene	70.5455	0.00329509
ENSG00000243613	ENSG00000243613	1	153746851	153751227	antisense	70.4545	0
ENSG00000245149	RNF139-AS1	8	124462485	124474576	lincRNA	70.2	0
ENSG00000234793	ENSG00000234793	2	241754793	241755740	antisense	70.2	0
ENSG00000258301	ENSG00000258301	14	76781733	76786724	lincRNA	70.1152	0
ENSG00000215769	ENSG00000215769	17	64749663	64781707	processed_transcript	70.1	0
ENSG00000272758	ENSG00000272758	3	122416207	122443180	antisense	70	0
ENSG00000229867	STEAP3-AS1	2	119244422	119249071	antisense	69.9	0
ENSG00000261534	ENSG00000261534	9	121815674	121819452	sense_overlapping	69.8	0
ENSG00000224908	TIMM8BP2	X	134166682	134166932	processed_pseudogene	69.8	0
ENSG00000218537	MIF-AS1	22	23894426	23898930	antisense	69.5835	0
ENSG00000255443	ENSG00000255443	11	35210343	35214985	antisense	69.5	0
ENSG00000270670	ENSG00000270670	10	89837612	89839334	processed_pseudogene	69.5	0
ENSG00000253570	RNF5P1	8	38600661	38601200	processed_pseudogene	69.3714	0
ENSG00000239223	RPL34P31	17	27274107	27274477	processed_pseudogene	69.3636	0
ENSG00000253683	ENSG00000253683	5	172656522	172656713	processed_pseudogene	69.3158	0
ENSG00000269834	ZNF528-AS1	19	52388842	52397766	processed_transcript	69.1333	0
ENSG00000236565	HNRNPA3P5	13	65787932	65788764	processed_pseudogene	68.9643	0
ENSG00000266933	ENSG00000266933	19	490046	507833	antisense	68.8	0
ENSG00000231468	PRDX3P2	1	28526318	28527227	processed_pseudogene	68.6	0.216122
ENSG00000217130	ENSG00000217130	6	34744176	34744673	processed_pseudogene	68.5344	0
ENSG00000262879	ENSG00000262879	17	46984045	47100323	processed_transcript	68.4	0
ENSG00000272669	ENSG00000272669	22	38742625	38743115	antisense	68.3	0
ENSG00000187481	HSD3BP1	1	119467221	119473803	unprocessed_pseudogene	68.2	0
ENSG00000241318	WDR82P2	1	91534666	91535593	processed_pseudogene	68.2	0
ENSG00000170161	ENSG00000170161	9	62897449	62900104	lincRNA	68.0769	0
ENSG00000234661	CHL1-AS1	3	363370	385795	antisense	68	0
ENSG00000269837	IPO5P1	19	23255053	23257939	transcribed_processed_pseudogene	67.8571	0
ENSG00000244479	OR2A1-AS1	7	144251264	144356181	antisense	67.4	0
ENSG00000260441	ENSG00000260441	16	68256162	68260443	antisense	67.3	0
ENSG00000228360	ENSG00000228360	7	139227537	139227828	processed_pseudogene	67.3	0.0706365
ENSG00000227183	HDGFP1	X	131646639	131646890	processed_pseudogene	67.3	0
ENSG00000263050	ENSG00000263050	17	2043475	2044968	lincRNA	67.2727	0
ENSG00000257354	ENSG00000257354	12	62602752	62622213	lincRNA	67.2727	0
ENSG00000272941	ENSG00000272941	7	135168403	135169547	antisense	67.1739	0
ENSG00000236526	ENSG00000236526	20	11909404	11918677	antisense	67.1429	0
ENSG00000259540	ENSG00000259540	15	100558677	100559798	antisense	67.1	0.0706365
ENSG00000186715	MST1L	1	16754910	16770237	transcribed_unprocessed_pseudogene	67.1	0
ENSG00000267397	ENSG00000267397	18	35716370	35717978	lincRNA	67	0
ENSG00000260934	ENSG00000260934	16	19501689	19502286	antisense	67	0
ENSG00000203387	ENSG00000203387	2	228352120	228353215	processed_pseudogene	67	0
ENSG00000274985	PTCHD3P1	10	29421476	29422012	unprocessed_pseudogene	66.9216	0
ENSG00000277142	LINC00235	16	525155	527407	lincRNA	66.9	0
ENSG00000260742	ENSG00000260742	2	181887851	181891663	antisense	66.9	0
ENSG00000233695	GAS6-AS1	13	113815630	113845744	antisense	66.88	0
ENSG00000238273	ENSG00000238273	2	105363038	105378839	antisense	66.8182	0
ENSG00000230262	MIRLET7DHG	9	94176602	94204568	lincRNA	66.8	0
ENSG00000272994	ENSG00000272994	2	105334027	105337475	lincRNA	66.7	0
ENSG00000254461	ENSG00000254461	11	66259567	66261834	antisense	66.4	0
ENSG00000204791	ENSG00000204791	8	144049129	144051522	antisense	66.4	0
ENSG00000247516	MIR4458HG	5	8450743	8463095	lincRNA	66.3077	0
ENSG00000264475	ENSG00000264475	18	7076817	7080123	antisense	66.2	0
ENSG00000257086	ENSG00000257086	11	64246939	64249494	lincRNA	66.2	0
ENSG00000204049	ENSG00000204049	10	77866875	77869610	antisense	66.1818	0
ENSG00000236054	ENSG00000236054	22	32583300	32584204	antisense	66.1	0
ENSG00000241684	ADAMTS9-AS2	3	64684909	65011468	antisense	65.9231	0
ENSG00000232004	CAP1P2	10	43604843	43606251	processed_pseudogene	65.8661	0
ENSG00000219891	ZSCAN12P1	6	28091154	28093664	transcribed_unprocessed_pseudogene	65.8462	0
ENSG00000234585	CCT6P3	7	65038354	65074713	transcribed_unprocessed_pseudogene	65.8	0
ENSG00000234912	SNHG20	17	77086716	77094990	processed_transcript	65.5	0
ENSG00000259933	ENSG00000259933	16	2091436	2095433	sense_overlapping	65.5	0
ENSG00000217643	PTGES3P2	2	25822469	25822950	processed_pseudogene	65.5	0.0140124
ENSG00000232727	YWHAEP1	7	64433830	64434592	processed_pseudogene	65.375	0
ENSG00000259516	ANP32AP1	15	35181799	35238197	transcribed_processed_pseudogene	65.3684	0
ENSG00000242516	LINC00960	3	75672391	75679303	lincRNA	65.3158	0
ENSG00000213480	ENSG00000213480	4	121369433	121370345	processed_pseudogene	65.2727	0
ENSG00000229132	EIF4A1P10	X	92113246	92114461	processed_pseudogene	65.2183	0
ENSG00000227825	SLC9A7P1	12	98453835	98457145	transcribed_processed_pseudogene	65.1	0
ENSG00000235251	ENSG00000235251	1	87044935	87045871	processed_pseudogene	65.1	0.0140124
ENSG00000269069	ENSG00000269069	19	40023384	40025502	processed_pseudogene	65.0909	0
ENSG00000247982	LINC00926	15	57300365	57307769	lincRNA	65	0
ENSG00000273247	ENSG00000273247	4	139411927	139454034	antisense	64.8333	0
ENSG00000237975	FLG-AS1	1	152168125	152445456	antisense	64.75	0
ENSG00000247679	ENSG00000247679	5	177611253	177619754	antisense	64.6667	0
ENSG00000225756	DBH-AS1	9	133654586	133657313	antisense	64.6	0
ENSG00000108785	HSD17B1P1	17	42546764	42548706	unprocessed_pseudogene	64.3	0
ENSG00000230140	ENSG00000230140	2	100972648	100977161	antisense	64.1875	0
ENSG00000259408	ENSG00000259408	15	33851785	33856809	antisense	64.1818	0
ENSG00000248546	ANP32C	4	164197007	164197711	processed_pseudogene	64.1	0
ENSG00000197927	C2orf27A	2	131722375	131767404	transcribed_unprocessed_pseudogene	64.0526	0
ENSG00000216657	GLRX3P2	6	3978062	3979099	processed_pseudogene	63.9608	0
ENSG00000265519	ENSG00000265519	17	15787787	15788205	lincRNA	63.8	0
ENSG00000224081	LINC01057	1	94613814	94855426	transcribed_processed_pseudogene	63.7391	0
ENSG00000233441	CYP2AB1P	3	183895900	183910936	transcribed_unprocessed_pseudogene	63.7	0
ENSG00000262222	ENSG00000262222	16	10940719	10943021	antisense	63.6	0
ENSG00000249474	ENSG00000249474	3	101823793	101824998	antisense	63.6	0
ENSG00000223459	TCAF1P1	7	143598040	143604839	unprocessed_pseudogene	63.5952	0
ENSG00000223401	ENSG00000223401	3	187743686	187745420	lincRNA	63.4	0
ENSG00000263072	ZNF213-AS1	16	3110460	3134882	antisense	63.3529	0
ENSG00000229268	PES1P2	9	13986175	13987909	processed_pseudogene	63.1818	0
ENSG00000223901	ENSG00000223901	21	46220269	46225364	antisense	63.1017	0
ENSG00000249593	ENSG00000249593	5	139012647	139051203	antisense	62.9394	0
ENSG00000228328	ENSG00000228328	X	68070520	68071767	processed_pseudogene	62.8472	0
ENSG00000185485	SDHAP1	3	195959748	195990318	transcribed_unprocessed_pseudogene	62.2414	0
ENSG00000258056	ENSG00000258056	12	55729104	55730852	antisense	62.2	0
ENSG00000235236	ENSG00000235236	3	48979918	48983985	antisense	62.1481	0
ENSG00000258509	ENSG00000258509	14	44887434	44887741	processed_pseudogene	62	0.0706365
ENSG00000223612	ENSG00000223612	1	145233001	145233519	processed_pseudogene	61.9167	0
ENSG00000226067	LINC00623	1	120913275	121009291	lincRNA	61.9	0
ENSG00000234614	ENSG00000234614	1	151841877	151850385	antisense	61.9	0
ENSG00000255725	TDGP1	12	25803298	25804526	processed_pseudogene	61.8966	0
ENSG00000230424	ENSG00000230424	1	19210501	19240704	antisense	61.8696	0
ENSG00000260051	ENSG00000260051	16	1451760	1452653	antisense	61.8	0
ENSG00000236886	ENSG00000236886	2	216694464	216994079	antisense	61.7789	0
ENSG00000184844	CYCSP45	X	153841251	153841565	processed_pseudogene	61.6364	0.00329509
ENSG00000255173	ENSG00000255173	11	65117157	65117458	antisense	61.6	0
ENSG00000196566	ENSG00000196566	10	87610163	87660003	antisense	61.5	0
ENSG00000248323	LUCAT1	5	91303029	91314402	lincRNA	61.4	0
ENSG00000272100	ENSG00000272100	1	52353487	52353877	antisense	61.1176	0
ENSG00000213866	YBX1P10	9	35971344	35972318	processed_pseudogene	61.0467	0
ENSG00000220378	KRT8P42	6	134296997	134298695	processed_pseudogene	60.9	0
ENSG00000279833	ENSG00000279833	22	39133090	39136760	antisense	60.7692	0
ENSG00000237931	CLIC4P3	X	41076999	41077750	processed_pseudogene	60.7	0
ENSG00000259952	ENSG00000259952	16	29806496	29807732	antisense	60.6552	0
ENSG00000263069	ENSG00000263069	17	80351828	80415168	antisense	60.6333	0
ENSG00000228192	ENSG00000228192	1	42834681	42846422	antisense	60.619	0
ENSG00000260912	ENSG00000260912	9	19453209	19455173	sense_overlapping	60.5882	0
ENSG00000266036	ENSG00000266036	17	74747319	74748912	antisense	60.5	0
ENSG00000259948	ENSG00000259948	15	89201091	89201768	processed_pseudogene	60.4732	0
ENSG00000236456	ENSG00000236456	20	34245953	34246537	processed_pseudogene	60.3636	0
ENSG00000237732	ENSG00000237732	2	222318275	222352989	transcribed_unprocessed_pseudogene	60.3	0
ENSG00000278212	MAFIP	X	11153858	11159013	unprocessed_pseudogene	60.3	0
ENSG00000225465	RFPL1S	22	29436534	29478175	antisense	60.25	0
ENSG00000259460	ENSG00000259460	15	37099339	37100173	antisense	60.2	0
ENSG00000274021	ENSG00000274021	12	89351015	89353271	lincRNA	59.9608	0
ENSG00000250444	CCT5P1	5	115512077	115513694	processed_pseudogene	59.8846	0
ENSG00000213774	ENSG00000213774	2	7324748	7325062	processed_pseudogene	59.8	0
ENSG00000268001	CARD8-AS1	19	48255675	48258199	antisense	59.7273	0
ENSG00000263301	ENSG00000263301	17	7439159	7443327	antisense	59.7	0
ENSG00000256293	ENSG00000256293	12	64338178	64338797	processed_pseudogene	59.6923	0
ENSG00000260917	ENSG00000260917	10	112823490	112827726	sense_overlapping	59.5484	0
ENSG00000260367	ENSG00000260367	16	28973962	28978824	antisense	59.5417	0
ENSG00000214820	MPRIPP1	3	44579938	44581026	processed_pseudogene	59.1429	0
ENSG00000234684	SDCBP2-AS1	20	1325405	1378734	antisense	59.0455	0
ENSG00000255921	ENSG00000255921	12	24949163	24960158	antisense	59	0
ENSG00000222032	ENSG00000222032	2	237428920	237434822	lincRNA	59	0
ENSG00000215146	ENSG00000215146	10	42331866	42367974	transcribed_unprocessed_pseudogene	58.8	0
ENSG00000271525	ARF4P1	9	134078904	134079444	processed_pseudogene	58.7895	0
ENSG00000242479	ENSG00000242479	3	142450102	142452149	processed_pseudogene	58.7778	0
ENSG00000268896	ENSG00000268896	2	219547211	219547658	antisense	58.7	0
ENSG00000231344	ENSG00000231344	1	27739091	27739439	processed_pseudogene	58.6	0.216122
ENSG00000240731	ENSG00000240731	1	1317581	1318689	sense_intronic	58.5455	0
ENSG00000251348	HSPD1P11	5	95768999	95770700	processed_pseudogene	58.3	0
ENSG00000232380	ZDHHC20P4	13	68985058	68986064	processed_pseudogene	58.2	0
ENSG00000224897	POT1-AS1	7	124929873	125179315	antisense	58.1875	0
ENSG00000272993	ENSG00000272993	1	149845816	149846486	lincRNA	58.1	0
ENSG00000213236	YWHAZP2	2	126557435	126558162	processed_pseudogene	57.9167	0
ENSG00000246250	ENSG00000246250	11	43829709	43880726	antisense	57.88	0
ENSG00000229932	YWHAZP3	10	23136924	23137661	processed_pseudogene	57.8681	0
ENSG00000269680	ENSG00000269680	19	6748293	6751467	antisense	57.8182	0
ENSG00000219329	ENSG00000219329	6	110923566	110924107	processed_pseudogene	57.8	0.0706365
ENSG00000240602	AADACP1	3	151770428	151784894	transcribed_unprocessed_pseudogene	57.7	0
ENSG00000235501	ENSG00000235501	1	94927566	94963270	antisense	57.5758	0
ENSG00000274272	ENSG00000274272	7	100572232	100578700	processed_transcript	57.3	0
ENSG00000218226	TATDN2P2	6	158609706	158621636	processed_pseudogene	57.3	0
ENSG00000257702	LBX2-AS1	2	74502595	74504678	antisense	57.3	0
ENSG00000226419	SLC16A1-AS1	1	112956415	113047055	antisense	57.2222	0
ENSG00000260521	ENSG00000260521	15	94855474	94856914	processed_pseudogene	57.2121	0
ENSG00000278600	ENSG00000278600	15	79920195	79922455	sense_intronic	57.2	0
ENSG00000232952	ENSG00000232952	1	105891739	105893517	processed_pseudogene	57.1159	0
ENSG00000269825	ENSG00000269825	19	52650437	52653284	sense_intronic	57.0769	0
ENSG00000223343	ENSG00000223343	3	48985049	48989988	antisense	57.0714	0
ENSG00000274602	PI4KAP1	22	18533646	18577968	transcribed_unprocessed_pseudogene	57.0556	0
ENSG00000255734	HNRNPABP1	12	10111738	10112471	processed_pseudogene	57	0.0706365
ENSG00000272767	JMJD1C-AS1	10	63465229	63466563	antisense	57	0
ENSG00000182796	TMEM198B	12	55829745	55836246	unitary_pseudogene	56.893	0
ENSG00000229647	ENSG00000229647	2	207239650	207245887	lincRNA	56.65	0
ENSG00000247049	ENSG00000247049	5	181224646	181230685	antisense	56.4118	0
ENSG00000182873	ENSG00000182873	1	2181794	2184389	antisense	56.3	0
ENSG00000230956	ENSG00000230956	X	88096393	88097225	processed_pseudogene	56.2632	0
ENSG00000227934	ENSG00000227934	1	231021611	231022183	processed_pseudogene	56.1739	0
ENSG00000253445	ENSG00000253445	5	172690454	172697720	antisense	56.1333	0
ENSG00000254270	ERHP1	7	139534240	139534549	processed_pseudogene	56.0741	0
ENSG00000258734	ENSG00000258734	14	58827679	58828176	processed_pseudogene	56.0714	0
ENSG00000261324	ENSG00000261324	12	14762504	14767931	sense_overlapping	55.7	0
ENSG00000224057	EGFR-AS1	7	55179750	55188934	antisense	55.7	0
ENSG00000268530	ENSG00000268530	19	48465593	48469693	antisense	55.6923	0
ENSG00000160766	GBAP1	1	155213821	155227422	transcribed_unprocessed_pseudogene	55.6	0
ENSG00000272768	ENSG00000272768	7	44884953	44886393	antisense	55.5	0
ENSG00000204622	HLA-J	6	30005971	30009956	transcribed_unprocessed_pseudogene	55.3	0
ENSG00000278831	ENSG00000278831	10	124623353	124624079	antisense	55.125	0
ENSG00000262877	ENSG00000262877	17	81388126	81390256	lincRNA	55.1	0
ENSG00000272078	ENSG00000272078	1	10639241	10654333	antisense	55	0
ENSG00000177337	DLGAP1-AS1	18	3593732	3598352	antisense	54.9	0
ENSG00000254964	ENSG00000254964	11	62606161	62606405	antisense	54.9	0
ENSG00000230079	STK24P1	X	136295690	136300298	processed_pseudogene	54.8571	0.00329509
ENSG00000203497	PDCD4-AS1	10	110869868	110872233	antisense	54.7	0
ENSG00000267769	ENSG00000267769	19	4454014	4455286	antisense	54.4211	0
ENSG00000248774	ENSG00000248774	4	173322206	173329694	antisense	54.3621	0
ENSG00000271147	ARMCX5-GPRASP2	X	102599512	102714671	processed_transcript	54.3	0
ENSG00000269148	ENSG00000269148	19	45830164	45831108	antisense	54.1875	0
ENSG00000231329	ENSG00000231329	6	139144204	139239653	antisense	54.1765	0
ENSG00000206149	HERC2P9	15	28589492	28685264	transcribed_unprocessed_pseudogene	54.1286	0
ENSG00000229894	ENSG00000229894	4	165277984	165279645	processed_pseudogene	54.1	0
ENSG00000257576	ENSG00000257576	12	56511002	56512703	processed_pseudogene	54.0909	0
ENSG00000267169	ENSG00000267169	19	14137179	14171267	antisense	54.0357	0
ENSG00000131797	CLUHP3	16	31700590	31711986	transcribed_unprocessed_pseudogene	54	0
ENSG00000244926	ALKBH3-AS1	11	43909292	43920944	antisense	54	0
ENSG00000235651	ENSG00000235651	2	135510546	135511943	processed_pseudogene	53.9412	0
ENSG00000225871	ENSG00000225871	1	148435105	148436926	processed_pseudogene	53.9231	0
ENSG00000261396	ENSG00000261396	16	67538557	67540106	antisense	53.9	0
ENSG00000177738	ENSG00000177738	5	43014414	43067419	sense_overlapping	53.9	0
ENSG00000268282	ENSG00000268282	19	53004040	53005150	processed_pseudogene	53.55	0
ENSG00000183935	HTR7P1	12	13000420	13004830	transcribed_processed_pseudogene	53.4	0
ENSG00000226666	HSPA9P1	2	221961737	221963765	processed_pseudogene	53.3351	0
ENSG00000269374	ENSG00000269374	19	42485076	42485714	processed_pseudogene	53.2637	0
ENSG00000267387	ENSG00000267387	19	10089032	10090377	antisense	53.2381	0
ENSG00000123870	ZNF137P	19	52588505	52597345	transcribed_unprocessed_pseudogene	53.2	0
ENSG00000236393	ENSG00000236393	X	40262917	40287720	lincRNA	53.2	0
ENSG00000198857	HSD3BP5	1	119601340	119609250	transcribed_unprocessed_pseudogene	53.1	0
ENSG00000260285	ENSG00000260285	14	103525010	103529072	antisense	53	0
ENSG00000280798	LINC00294	11	33076149	33079454	lincRNA	52.9512	0
ENSG00000273679	ENSG00000273679	15	22371736	22373570	processed_pseudogene	52.8571	0
ENSG00000232940	HCG25	6	33249534	33254989	antisense	52.8088	0
ENSG00000179523	EIF3J-AS1	15	44527257	44536923	lincRNA	52.76	0
ENSG00000271980	ENSG00000271980	5	10264597	10267146	antisense	52.7268	0
ENSG00000265254	ENSG00000265254	17	28405240	28406796	antisense	52.6	0
ENSG00000242349	NPPA-AS1	1	11841017	11848079	antisense	52.6	0
ENSG00000233098	CCDC144NL-AS1	17	20868433	21002276	antisense	52.5399	0
ENSG00000236472	ENSG00000236472	17	50135586	50146176	antisense	52.5	0
ENSG00000214783	POLR2J4	7	43940895	44019175	processed_transcript	52.4286	0
ENSG00000238123	MID1IP1-AS1	X	38801568	38803883	antisense	52.3	0
ENSG00000258646	ENSG00000258646	14	75004719	75008481	antisense	52.2653	0
ENSG00000248223	ENSG00000248223	5	17353910	17354899	lincRNA	52.0833	0
ENSG00000262454	MIR193BHG	16	14301389	14326744	lincRNA	52	0
ENSG00000223500	ENSG00000223500	7	135128444	135129685	processed_pseudogene	52	0
ENSG00000225603	ENSG00000225603	1	147050817	147052481	processed_pseudogene	51.9333	0
ENSG00000222022	ENSG00000222022	2	237421420	237425276	lincRNA	51.9091	0
ENSG00000253517	XRCC6P4	8	62855068	62857134	processed_pseudogene	51.8824	0
ENSG00000267580	ENSG00000267580	19	33299934	33301168	antisense	51.7	0
ENSG00000261635	ENSG00000261635	15	36613474	36614198	processed_pseudogene	51.6154	0
ENSG00000240370	ENSG00000240370	12	6873389	6884741	transcribed_processed_pseudogene	51.5385	0
ENSG00000270189	ENSG00000270189	X	53169097	53170914	lincRNA	51.5	0
ENSG00000241170	ENSG00000241170	11	74876286	74920022	transcribed_processed_pseudogene	51.4	0
ENSG00000229897	SEPT7P7	9	98606833	98608133	processed_pseudogene	51.2766	0
ENSG00000180867	PDIA3P1	1	147178113	147179622	processed_pseudogene	51.2275	0
ENSG00000267312	ENSG00000267312	17	35459481	35460550	processed_pseudogene	51.1429	0
ENSG00000248409	ENSG00000248409	22	23392771	23393839	unprocessed_pseudogene	51.1	0
ENSG00000234160	ENSG00000234160	9	37509150	37510299	antisense	51.1	0
ENSG00000272600	ENSG00000272600	22	20889206	20891214	antisense	51.0556	0
ENSG00000259314	ENSG00000259314	15	90604225	90614558	antisense	50.9091	0
ENSG00000267125	ENSG00000267125	19	1852382	1853622	antisense	50.9074	0
ENSG00000255320	ENSG00000255320	11	66244840	66246239	antisense	50.8	0
ENSG00000239653	PSMD6-AS2	3	64004022	64012148	antisense	50.6923	0
ENSG00000275516	ENSG00000275516	17	79952663	79952992	antisense	50.6	0
ENSG00000280623	PCAT14	22	23536881	23547797	lincRNA	50.5	0
ENSG00000267493	CIRBP-AS1	19	1267814	1270241	antisense	50.5	0
ENSG00000277688	ENSG00000277688	17	37609739	37613841	antisense	50.4615	0
ENSG00000254343	ENSG00000254343	8	120052180	120056201	lincRNA	50.4	0
ENSG00000237861	ENSG00000237861	1	197222222	197223255	processed_pseudogene	50.4	0
ENSG00000215866	LINC01356	1	112820170	112850643	lincRNA	50.3	0
ENSG00000176700	SCAND2P	15	84631451	84647478	transcribed_unprocessed_pseudogene	50.2642	0
ENSG00000263970	ENSG00000263970	18	8406761	8406953	antisense	50.2308	0
ENSG00000267023	LRRC37A16P	17	68125777	68152468	transcribed_unprocessed_pseudogene	50.1304	0
ENSG00000248923	MTND5P11	5	134924648	134926459	processed_pseudogene	50.0833	0.0358681
ENSG00000203761	MSTO2P	1	155745829	155750137	unprocessed_pseudogene	49.9167	0
ENSG00000224687	RASAL2-AS1	1	178091508	178093984	lincRNA	49.8333	0
ENSG00000267615	ENSG00000267615	17	75943832	75945142	antisense	49.7778	0
ENSG00000254340	ENSG00000254340	8	9141424	9145435	antisense	49.75	0
ENSG00000258741	ENSG00000258741	15	92715710	92734195	transcribed_processed_pseudogene	49.6786	0
ENSG00000231588	ENSG00000231588	10	50629532	50631075	processed_pseudogene	49.6154	0
ENSG00000270012	ENSG00000270012	X	49273054	49275768	lincRNA	49.5	0
ENSG00000225335	ENSG00000225335	22	18076527	18078884	antisense	49.381	0
ENSG00000267321	ENSG00000267321	17	35568120	35574792	lincRNA	49.3	0
ENSG00000232533	ENSG00000232533	7	143379692	143380495	antisense	49.2105	0
ENSG00000215386	MIR99AHG	21	16070522	16627397	lincRNA	49.1212	0
ENSG00000227262	HCG4B	6	29925983	29926973	unprocessed_pseudogene	49.1	0
ENSG00000260630	SNAI3-AS1	16	88663298	88687186	antisense	49.0714	0
ENSG00000231831	MTHFD1P1	X	57392646	57395409	processed_pseudogene	49.0455	0
ENSG00000176593	ENSG00000176593	19	58002061	58011232	processed_transcript	48.9615	0
ENSG00000189223	PAX8-AS1	2	113211522	113276581	processed_transcript	48.9451	0
ENSG00000234130	ENSG00000234130	X	93222220	93225015	processed_pseudogene	48.8947	0
ENSG00000264044	ENSG00000264044	17	28633206	28635950	antisense	48.7527	0
ENSG00000267594	CYP4F24P	19	15760241	15779909	unprocessed_pseudogene	48.7	0.0140124
ENSG00000261189	ENSG00000261189	6	7540451	7541338	antisense	48.7	0
ENSG00000231160	KLF3-AS1	4	38612701	38664883	processed_transcript	48.7	0
ENSG00000260879	ENSG00000260879	1	108199926	108201491	antisense	48.7	0
ENSG00000267422	ENSG00000267422	19	37779686	37792865	transcribed_processed_pseudogene	48.6747	0
ENSG00000235138	ENSG00000235138	9	134054290	134058805	antisense	48.6	0
ENSG00000237972	TUBG1P	7	43918697	43920054	processed_pseudogene	48.6	0.0140124
ENSG00000230733	ENSG00000230733	7	5475804	5479811	lincRNA	48.5968	0
ENSG00000233138	ENSG00000233138	6	142748443	142753759	antisense	48.5	0
ENSG00000224680	PLA2G12AP1	1	52368677	52369244	processed_pseudogene	48.4583	0
ENSG00000183022	TPM3P8	2	230573167	230573809	processed_pseudogene	48.3571	0
ENSG00000254680	ENSG00000254680	11	12261426	12263173	antisense	48.325	0
ENSG00000225099	ATP6V1E1P1	1	42903232	42903912	processed_pseudogene	48.3111	0
ENSG00000270069	MIR222HG	X	45745211	45770274	lincRNA	48.1	0
ENSG00000228285	LYPLA2P1	6	33365548	33366243	processed_pseudogene	48.0526	0
ENSG00000255050	ENSG00000255050	8	143573490	143577397	antisense	47.9157	0
ENSG00000275964	ENSG00000275964	13	19863858	19865048	lincRNA	47.9	0
ENSG00000273295	ENSG00000273295	22	23901432	23907068	lincRNA	47.8	0
ENSG00000276952	ENSG00000276952	20	25284915	25285588	antisense	47.8	0
ENSG00000240787	ENSG00000240787	3	111570638	111571054	processed_pseudogene	47.8	0
ENSG00000231064	ENSG00000231064	1	155195004	155205495	antisense	47.7632	0
ENSG00000245261	ENSG00000245261	6	43213801	43223860	antisense	47.75	0
ENSG00000268895	A1BG-AS1	19	58347751	58355183	antisense	47.6545	0
ENSG00000226247	SUPT4H1P1	2	75651288	75651627	processed_pseudogene	47.6364	0
ENSG00000232780	GAPDHP74	1	119434166	119435080	transcribed_processed_pseudogene	47.6	0
ENSG00000232630	PRPS1P2	9	125150653	125151589	processed_pseudogene	47.5833	0
ENSG00000243055	GK-AS1	X	30699998	30724174	antisense	47.5	0
ENSG00000234537	ENSG00000234537	9	92132398	92138629	unprocessed_pseudogene	47.4	0
ENSG00000273230	ENSG00000273230	7	1464497	1467522	lincRNA	47.3636	0
ENSG00000262585	ENSG00000262585	17	79915252	79926725	lincRNA	47.3	0
ENSG00000274653	ENSG00000274653	16	30359825	30360336	antisense	47.25	0
ENSG00000229880	IMMTP1	21	44675868	44678086	processed_pseudogene	47.1111	0.0706365
ENSG00000236467	KCNMA1-AS1	10	76888044	76980624	antisense	47.1111	0
ENSG00000164845	FAM86FP	12	8232512	8242948	transcribed_unprocessed_pseudogene	47.1	0
ENSG00000248610	HSPA8P4	5	130140031	130141950	processed_pseudogene	47.1	0
ENSG00000227199	ST7-AS1	7	116952446	116954334	antisense	46.9615	0
ENSG00000231025	ENSG00000231025	10	96992450	96995959	antisense	46.8533	0
ENSG00000267691	SHC1P2	17	44228760	44230228	processed_pseudogene	46.8	0.0706365
ENSG00000275719	ENSG00000275719	19	46787815	46789043	antisense	46.7262	0
ENSG00000184441	ENSG00000184441	21	44331234	44335851	antisense	46.72	0
ENSG00000223764	ENSG00000223764	1	916865	921016	lincRNA	46.7	0
ENSG00000272711	ENSG00000272711	2	74832655	74833987	lincRNA	46.6667	0
ENSG00000255389	ENSG00000255389	6	111599875	111602295	antisense	46.6	0
ENSG00000226872	ENSG00000226872	22	21031357	21043969	antisense	46.5	0
ENSG00000261326	LINC01355	1	23281309	23286752	lincRNA	46.4	0
ENSG00000233077	LINC01271	20	50310711	50321342	lincRNA	46.3	0
ENSG00000254762	ENSG00000254762	11	66267635	66268129	antisense	46.1	0
ENSG00000213613	ENSG00000213613	10	87945502	87946024	processed_pseudogene	46.1	0
ENSG00000235823	OLMALINC	10	100373615	100383368	lincRNA	45.9	0
ENSG00000259891	ENSG00000259891	8	140505813	140508043	antisense	45.9	0
ENSG00000263033	ENSG00000263033	16	11196177	11224969	lincRNA	45.6	0
ENSG00000230955	ENSG00000230955	1	37860697	37861580	antisense	45.5385	0
ENSG00000231154	MORF4L2-AS1	X	103687284	103691772	antisense	45.5385	0
ENSG00000244535	ENSG00000244535	11	32758268	32758614	processed_pseudogene	45.4795	0
ENSG00000231686	ENSG00000231686	X	146619597	146620584	processed_pseudogene	45.4091	0
ENSG00000272599	ENSG00000272599	10	73124573	73125532	antisense	45.4	0
ENSG00000259994	ENSG00000259994	10	30302826	30306066	sense_overlapping	45.3	0
ENSG00000229413	ENSG00000229413	7	128653690	128654019	processed_pseudogene	45.3	0
ENSG00000272077	ENSG00000272077	3	44667412	44669364	lincRNA	45.2727	0
ENSG00000258634	ENSG00000258634	1	110058340	110062555	antisense	45.2273	0
ENSG00000242125	SNHG3	1	28505980	28510892	sense_intronic	45.1529	0
ENSG00000237286	ENSG00000237286	7	2944035	2947091	antisense	45.1	0
ENSG00000267439	ENSG00000267439	19	35747057	35753415	antisense	45	0
ENSG00000204685	STARD7-AS1	2	96208416	96242621	processed_transcript	44.975	0
ENSG00000182310	SPACA6P	19	51693340	51712387	processed_transcript	44.9048	0
ENSG00000268471	ENSG00000268471	4	152536264	152539263	lincRNA	44.875	0
ENSG00000261061	ENSG00000261061	16	81030770	81031485	sense_intronic	44.8	0
ENSG00000235316	DUSP8P5	10	73731824	73733638	processed_pseudogene	44.8	0
ENSG00000224167	ENSG00000224167	1	112850028	112877871	lincRNA	44.8	0
ENSG00000228404	ENSG00000228404	21	46185079	46188941	antisense	44.7692	0
ENSG00000255435	ENSG00000255435	11	118511911	118531094	antisense	44.7273	0
ENSG00000213971	ENSG00000213971	19	23259906	23274251	processed_transcript	44.6364	0
ENSG00000215347	SLC25A5P1	22	42001069	42001966	processed_pseudogene	44.6	0.0706365
ENSG00000239415	ENSG00000239415	21	46251549	46254133	antisense	44.6	0
ENSG00000238184	CD81-AS1	11	2328749	2377992	antisense	44.5882	0
ENSG00000238247	ENSG00000238247	X	27517884	27519759	processed_pseudogene	44.5864	0
ENSG00000219102	HNRNPA3P12	1	53974969	53976031	processed_pseudogene	44.5455	0
ENSG00000257202	ENSG00000257202	12	101923410	101924719	antisense	44.5	0
ENSG00000233230	ENSG00000233230	2	47905678	47907810	antisense	44.3	0
ENSG00000184068	ENSG00000184068	22	41831215	41834665	antisense	44.2075	0
ENSG00000217624	ENSG00000217624	X	41675760	41676494	processed_pseudogene	44.1538	0
ENSG00000162840	MT2P1	4	68376323	68376505	processed_pseudogene	44.138	0.0221035
ENSG00000218980	FTH1P15	6	57004520	57004799	processed_pseudogene	44.1	0
ENSG00000239528	RPS14P8	5	116562562	116562930	processed_pseudogene	43.9	0.216122
ENSG00000233251	ENSG00000233251	2	56173534	56185770	antisense	43.9	0
ENSG00000225377	NRSN2-AS1	20	320313	348224	antisense	43.7273	0
ENSG00000224904	ENSG00000224904	1	11877770	11880406	processed_pseudogene	43.7	0
ENSG00000235703	LINC00894	X	149938628	150224580	antisense	43.6667	0
ENSG00000234290	ENSG00000234290	5	132468890	132473043	antisense	43.5	0
ENSG00000174171	ENSG00000174171	15	41892793	41898575	antisense	43.4615	0
ENSG00000267257	ENSG00000267257	18	58535415	58538552	antisense	43.45	0
ENSG00000248115	ENSG00000248115	4	52945649	52958087	antisense	43.4	0
ENSG00000272770	ENSG00000272770	17	2683305	2685088	antisense	43.392	0
ENSG00000267106	ZNF561-AS1	19	9621291	9645896	processed_transcript	43.3333	0
ENSG00000236675	MTX1P1	1	155230975	155234325	unprocessed_pseudogene	43.3	0
ENSG00000272419	ENSG00000272419	1	145164099	145216058	processed_transcript	43.3	0
ENSG00000218350	LYPLA1P3	6	71165076	71165770	processed_pseudogene	43.2424	0
ENSG00000267980	ENSG00000267980	19	4363789	4364640	antisense	43.2346	0
ENSG00000259456	ADNP-AS1	20	50930984	50945134	antisense	43.2	0
ENSG00000204177	BMS1P1	10	46786674	46811989	transcribed_unprocessed_pseudogene	43.2	0
ENSG00000223403	MEG9	14	101069911	101072937	lincRNA	43.1	0
ENSG00000263624	ENSG00000263624	17	17167946	17185554	antisense	42.96	0
ENSG00000280927	CTBP1-AS	4	1210120	1218591	antisense	42.9595	0
ENSG00000227473	TSSK5P	8	144141214	144143664	unitary_pseudogene	42.9	0
ENSG00000267283	ENSG00000267283	19	1989401	1990370	processed_transcript	42.8	0
ENSG00000277283	ENSG00000277283	12	120116907	120119000	antisense	42.8	0
ENSG00000272720	ENSG00000272720	22	38090127	38091559	lincRNA	42.7	0
ENSG00000269867	ENSG00000269867	19	57867038	57868172	sense_intronic	42.6364	0
ENSG00000188013	MEIS3P2	17	20589293	20590367	processed_pseudogene	42.6364	0
ENSG00000267801	ENSG00000267801	17	75876372	75879546	antisense	42.5	0
ENSG00000257732	ENSG00000257732	12	104262314	104280722	antisense	42.5	0
ENSG00000240449	ENSG00000240449	7	150363777	150372590	antisense	42.5	0
ENSG00000242294	STAG3L5P	7	100336079	100351900	transcribed_unprocessed_pseudogene	42.4878	0
ENSG00000228409	CCT6P1	7	65751142	65763354	transcribed_unprocessed_pseudogene	42.4737	0
ENSG00000266904	ENSG00000266904	19	19757366	19776423	lincRNA	42.4	0
ENSG00000250893	ENSG00000250893	4	40426119	40427585	antisense	42.4	0
ENSG00000214900	LINC01588	14	49927571	50092643	lincRNA	42.375	0
ENSG00000274259	ENSG00000274259	6	33437363	33454453	antisense	42.3704	0
ENSG00000251571	DDX3P3	4	103572089	103574082	processed_pseudogene	42.3462	0
ENSG00000233830	EIF4HP1	7	27458163	27458849	processed_pseudogene	42.3077	0
ENSG00000234166	ARHGEF19-AS1	1	16197854	16198357	antisense	42.3	0
ENSG00000272742	ENSG00000272742	5	139364677	139369717	antisense	42.1059	0
ENSG00000196421	LINC00176	20	64034344	64039962	lincRNA	42.1	0
ENSG00000197989	SNHG12	1	28578538	28582983	antisense	42.027	0
ENSG00000269194	ENSG00000269194	19	49808933	49809738	antisense	42	0
ENSG00000273389	ENSG00000273389	4	86000327	86000766	antisense	42	0
ENSG00000217060	ENSG00000217060	6	85286076	85290849	unprocessed_pseudogene	41.9032	0
ENSG00000248415	GAPDHP61	15	64528667	64529671	processed_pseudogene	41.9	0.216122
ENSG00000253607	ENSG00000253607	8	123002560	123030751	antisense	41.9	0
ENSG00000269688	ENSG00000269688	19	38844729	38845499	sense_intronic	41.8	0
ENSG00000261971	MMP25-AS1	16	3051096	3059370	antisense	41.7917	0
ENSG00000263585	ENSG00000263585	17	81932398	81933058	antisense	41.7879	0
ENSG00000227678	ENSG00000227678	6	130133410	130146179	antisense	41.7692	0
ENSG00000224597	SVIL-AS1	10	29409402	29487745	antisense	41.7556	0
ENSG00000213842	SUGT1P2	3	32752910	32753901	processed_pseudogene	41.7	0.0706365
ENSG00000223427	ENSG00000223427	2	80162428	80163135	processed_pseudogene	41.6154	0
ENSG00000185596	WASH3P	15	101961603	101976543	transcribed_unprocessed_pseudogene	41.5882	0
ENSG00000223745	ENSG00000223745	1	93262186	93346025	processed_transcript	41.5143	0
ENSG00000225345	SNX18P3	9	38566260	38568211	transcribed_unprocessed_pseudogene	41.5	0
ENSG00000270983	ENSG00000270983	6	142062717	142063053	processed_pseudogene	41.4615	0
ENSG00000231205	ZNF826P	19	20340269	20424969	transcribed_unprocessed_pseudogene	41.4211	0
ENSG00000235246	ENSG00000235246	22	38231320	38232248	antisense	41.3571	0
ENSG00000281183	NPTN-IT1	15	73567012	73569294	sense_intronic	41.3333	0
ENSG00000223825	DAZAP2P1	2	202201384	202201886	processed_pseudogene	41.2927	0
ENSG00000267475	ENSG00000267475	19	32687089	32691750	lincRNA	41.2812	0
ENSG00000232959	ENSG00000232959	1	170024077	170024683	antisense	41.2	0
ENSG00000205763	RP9P	7	32916815	32943176	transcribed_unprocessed_pseudogene	41.1429	0
ENSG00000224407	ENSG00000224407	1	230280312	230281893	antisense	41.131	0
ENSG00000268030	ENSG00000268030	19	18557775	18561560	antisense	41	0
ENSG00000253352	TUG1	22	30970677	30979395	antisense	40.9657	0
ENSG00000236319	ENSG00000236319	17	55526964	55561577	transcribed_processed_pseudogene	40.9231	0
ENSG00000260563	ENSG00000260563	17	82293716	82294910	lincRNA	40.9	0
ENSG00000261240	ENSG00000261240	16	2112335	2113342	antisense	40.9	0
ENSG00000260219	ENSG00000260219	16	30355441	30357104	lincRNA	40.8667	0
ENSG00000218416	ENSG00000218416	2	240449315	240456714	processed_transcript	40.8	0
ENSG00000278730	ENSG00000278730	17	68126666	68129586	lincRNA	40.7197	0
ENSG00000269896	ENSG00000269896	1	2350414	2352820	transcribed_processed_pseudogene	40.7	0
ENSG00000272654	ENSG00000272654	1	153977743	153979160	lincRNA	40.7	0
ENSG00000227671	ENSG00000227671	1	247189851	247210856	transcribed_unprocessed_pseudogene	40.6504	0
ENSG00000230067	HSPD1P6	3	36767117	36784167	transcribed_processed_pseudogene	40.6429	0
ENSG00000271198	VDAC3P1	14	99964529	99965378	processed_pseudogene	40.6154	0.274619
ENSG00000259321	ENSG00000259321	14	24139445	24140444	lincRNA	40.6	0
ENSG00000262049	ENSG00000262049	17	81701324	81703300	antisense	40.5682	0
ENSG00000263388	ENSG00000263388	17	10680734	10683988	antisense	40.5	0
ENSG00000275741	ENSG00000275741	13	109785831	109808252	antisense	40.5	0
ENSG00000248890	HHIP-AS1	4	144642922	144661357	antisense	40.5	0
ENSG00000272455	ENSG00000272455	1	1409096	1410618	lincRNA	40.5	0
ENSG00000230626	ENSG00000230626	7	129126518	129130793	transcribed_processed_pseudogene	40.4416	0
ENSG00000099251	HSD17B7P2	10	38356380	38378505	transcribed_unprocessed_pseudogene	40.4043	0
ENSG00000280594	ENSG00000280594	21	17611744	17633199	processed_transcript	40.4	0
ENSG00000250031	ENSG00000250031	8	58424588	58426685	processed_pseudogene	40.4	0
ENSG00000270210	ENSG00000270210	2	28425945	28426719	lincRNA	40.4	0
ENSG00000250539	KRT8P33	5	123400922	123402344	processed_pseudogene	40.3636	0
ENSG00000242261	ENSG00000242261	7	128306649	128307678	processed_pseudogene	40.2727	0
ENSG00000204620	ENSG00000204620	X	48568014	48574860	antisense	40.129	0
ENSG00000261087	ENSG00000261087	8	101166805	101169629	lincRNA	40.1	0
ENSG00000215692	ENSG00000215692	2	241734715	241735498	antisense	40.1	0
ENSG00000233871	DLG5-AS1	10	77927372	77929824	processed_transcript	40	0
ENSG00000270082	ENSG00000270082	16	87326987	87327584	antisense	39.9	0
ENSG00000230373	GOLGA6L5P	15	84507885	84516814	transcribed_unprocessed_pseudogene	39.9	0
ENSG00000146556	WASH2P	2	113588550	113599043	transcribed_unprocessed_pseudogene	39.8182	0
ENSG00000226986	ENSG00000226986	1	211207239	211207897	processed_pseudogene	39.8182	0
ENSG00000269176	ENSG00000269176	11	62786023	62786785	antisense	39.7692	0
ENSG00000269926	ENSG00000269926	10	72274915	72275980	antisense	39.7582	0
ENSG00000256799	ENSG00000256799	12	4635349	4636140	processed_pseudogene	39.7	0
ENSG00000261546	ENSG00000261546	16	89113175	89115279	antisense	39.6923	0
ENSG00000224870	ENSG00000224870	1	1399522	1402046	processed_transcript	39.6423	0
ENSG00000214176	PLEKHM1P	17	64779259	64837154	transcribed_unprocessed_pseudogene	39.6222	0
ENSG00000197083	ZNF300P1	5	150930645	150946289	transcribed_unprocessed_pseudogene	39.5833	0
ENSG00000232742	RHOQP2	2	131460999	131461577	processed_pseudogene	39.5833	0
ENSG00000203709	C1orf132	1	207801518	207869150	lincRNA	39.4762	0
ENSG00000180229	HERC2P3	15	20379495	20506180	transcribed_unprocessed_pseudogene	39.2756	0
ENSG00000258559	ENSG00000258559	14	74289127	74294425	sense_overlapping	39.25	0
ENSG00000254614	ENSG00000254614	11	65177606	65181834	antisense	39.2	0
ENSG00000272655	ENSG00000272655	7	44013562	44019170	transcribed_unprocessed_pseudogene	39.1	0
ENSG00000274818	ENSG00000274818	14	70906657	70907111	lincRNA	39.0357	0
ENSG00000230532	ENSG00000230532	17	48931791	48937100	antisense	39.016	0
ENSG00000226009	KCNIP2-AS1	10	101819078	101828779	antisense	39	0
ENSG00000265287	ENSG00000265287	17	28607963	28609730	antisense	38.9	0
ENSG00000225864	HCG4P11	6	29722981	29723971	unprocessed_pseudogene	38.9	0
ENSG00000214194	LINC00998	7	113116718	113118613	lincRNA	38.8172	0
ENSG00000274020	LINC01138	1	148362995	148460150	lincRNA	38.8	0
ENSG00000235554	ENSG00000235554	17	16616848	16617881	processed_pseudogene	38.7703	0
ENSG00000228748	ENSG00000228748	10	77782866	77793176	antisense	38.7314	0
ENSG00000270574	ENSG00000270574	2	178578790	178580906	antisense	38.7273	0
ENSG00000276728	ENSG00000276728	17	45146730	45148470	lincRNA	38.7	0
ENSG00000234405	ENSG00000234405	X	103497523	103500317	antisense	38.6667	0
ENSG00000261790	ENSG00000261790	16	1984877	1990357	lincRNA	38.6364	0
ENSG00000213513	ENSG00000213513	10	77780337	77781876	processed_pseudogene	38.6	0
ENSG00000248802	ENSG00000248802	4	128582999	128601407	lincRNA	38.6	0
ENSG00000236528	ENSG00000236528	1	25859613	25863420	antisense	38.5862	0
ENSG00000261659	ENSG00000261659	16	689001	692554	processed_transcript	38.5517	0
ENSG00000257800	FNBP1P1	2	74120680	74123218	processed_pseudogene	38.5455	0
ENSG00000270333	ENSG00000270333	10	109661814	109662050	processed_pseudogene	38.5	0
ENSG00000213197	ENSG00000213197	2	152389937	152390630	processed_pseudogene	38.5	0
ENSG00000213963	ENSG00000213963	2	177283508	177392691	sense_overlapping	38.5	0
ENSG00000267315	ENSG00000267315	17	35377416	35377678	processed_pseudogene	38.4286	0
ENSG00000272909	ENSG00000272909	14	64440369	64442238	antisense	38.4286	0
ENSG00000238113	LINC01410	9	62801461	62813486	lincRNA	38.4	0
ENSG00000228838	ENSG00000228838	1	53288024	53289706	antisense	38.4	0
ENSG00000256249	ENSG00000256249	12	122687125	122715979	lincRNA	38.2	0
ENSG00000226081	USP12PX	X	90112650	90113706	processed_pseudogene	38.1818	0
ENSG00000187952	HS6ST1P1	1	21428303	21429536	processed_pseudogene	38.1429	0
ENSG00000277089	ENSG00000277089	17	36072866	36090134	antisense	38.1	0
ENSG00000272604	ENSG00000272604	7	105571083	105573660	antisense	38.1	0
ENSG00000259125	LRP1-AS	12	57144620	57147619	antisense	38	0
ENSG00000254230	ENSG00000254230	8	22565997	22567171	antisense	38	0
ENSG00000261167	ENSG00000261167	3	131455126	131458598	sense_overlapping	38	0
ENSG00000231970	ENSG00000231970	10	97401115	97419524	antisense	37.9286	0
ENSG00000180747	SMG1P3	16	21446683	21520444	transcribed_unprocessed_pseudogene	37.9091	0
ENSG00000237188	ENSG00000237188	1	147172771	147211568	antisense	37.9091	0
ENSG00000237432	RPS7P12	X	134650830	134651411	processed_pseudogene	37.9	0
ENSG00000227544	ENSG00000227544	7	35715034	35734887	lincRNA	37.8333	0
ENSG00000182165	TP53TG1	7	87325225	87345515	lincRNA	37.8026	0
ENSG00000238084	ENSG00000238084	1	25398721	25399198	processed_pseudogene	37.7273	0
ENSG00000236829	ENSG00000236829	16	382097	392960	transcribed_processed_pseudogene	37.7	0
ENSG00000269940	ENSG00000269940	14	103694560	103695170	sense_intronic	37.6053	0
ENSG00000225269	LINC00705	10	4655427	4662419	lincRNA	37.6	0
ENSG00000272899	ENSG00000272899	7	128866579	128872044	lincRNA	37.6	0
ENSG00000229659	ENSG00000229659	10	73422259	73422696	processed_pseudogene	37.5714	0.216122
ENSG00000272056	ENSG00000272056	2	27053618	27054276	antisense	37.5455	0
ENSG00000227115	ENSG00000227115	18	51346249	51643939	lincRNA	37.5088	0
ENSG00000235546	ENSG00000235546	17	20612667	20614008	processed_pseudogene	37.5	0
ENSG00000260174	ENSG00000260174	15	30044455	30045296	processed_pseudogene	37.5	0
ENSG00000267049	ENSG00000267049	19	35769144	35771028	antisense	37.4	0
ENSG00000260317	ENSG00000260317	8	80541300	80543104	lincRNA	37.4	0
ENSG00000240616	RPS6P25	19	12894133	12894880	processed_pseudogene	37.3896	0
ENSG00000259706	HSP90B2P	15	99257632	99260015	processed_pseudogene	37.3652	0
ENSG00000268309	ENSG00000268309	19	16551773	16552328	antisense	37.3559	0
ENSG00000226698	ENSG00000226698	1	26876133	26878245	antisense	37.3	0
ENSG00000276141	WHAMMP3	15	22664359	22686213	transcribed_unprocessed_pseudogene	37.2727	0
ENSG00000271538	ENSG00000271538	4	184506460	184537554	lincRNA	37.2174	0
ENSG00000272149	ENSG00000272149	3	33144104	33147721	antisense	37.2	0
ENSG00000254459	ENSG00000254459	11	77829654	77872262	antisense	37.1111	0
ENSG00000227492	ENSG00000227492	10	100229667	100234000	antisense	37.0833	0
ENSG00000234764	E2F6P1	22	18833694	18834438	processed_pseudogene	37	0
ENSG00000249249	ENSG00000249249	5	115602057	115620659	antisense	36.9474	0
ENSG00000225507	ENSG00000225507	7	47956793	47957318	processed_pseudogene	36.9	0
ENSG00000180764	PIPSL	10	93958191	93961540	transcribed_processed_pseudogene	36.8703	0
ENSG00000268812	ENSG00000268812	22	30246205	30246998	antisense	36.7	0
ENSG00000239345	HNRNPA1P26	X	100855288	100856379	processed_pseudogene	36.7	0
ENSG00000257605	ENSG00000257605	12	53298655	53300314	antisense	36.6786	0
ENSG00000232160	RAP2C-AS1	X	132217147	132432862	antisense	36.6316	0
ENSG00000230291	ENSG00000230291	12	80102899	80103333	processed_pseudogene	36.6127	0
ENSG00000231964	ENSG00000231964	10	45444570	45453121	antisense	36.6	0
ENSG00000269737	ENSG00000269737	1	1671990	1673411	antisense	36.6	0
ENSG00000232956	SNHG15	7	44983023	44986961	lincRNA	36.5888	0
ENSG00000178503	NECAP1P1	7	37585500	37586329	processed_pseudogene	36.5833	0
ENSG00000246596	ENSG00000246596	5	177619059	177672209	transcribed_unprocessed_pseudogene	36.5263	0
ENSG00000266296	ARIH2P1	18	28651732	28653208	processed_pseudogene	36.5238	0
ENSG00000226328	NUP50-AS1	22	45133020	45163781	lincRNA	36.4348	0
ENSG00000234742	ENSG00000234742	3	197850400	197850954	processed_pseudogene	36.4318	0.0358681
ENSG00000249026	ENSG00000249026	5	115389643	115392370	processed_pseudogene	36.4177	0
ENSG00000228703	ENSG00000228703	1	109628417	109630305	antisense	36.3372	0
ENSG00000253138	LINC00967	8	66192093	66197315	lincRNA	36.3	0
ENSG00000276529	ENSG00000276529	21	44978832	44979274	lincRNA	36.2727	0
ENSG00000270987	ENSG00000270987	6	100889603	100890338	processed_pseudogene	36.2353	0
ENSG00000223534	HLA-DQB1-AS1	6	32659880	32660729	antisense	36.2	0
ENSG00000228989	ENSG00000228989	2	241690414	241694289	antisense	36.2	0
ENSG00000272256	ENSG00000272256	8	30082758	30083467	antisense	36.1982	0
ENSG00000224628	ENSG00000224628	20	31285317	31286835	processed_pseudogene	36.1515	0
ENSG00000267419	ENSG00000267419	19	19776602	19836073	transcribed_unprocessed_pseudogene	36.1	0
ENSG00000230870	FBXW11P1	21	31627127	31628600	processed_pseudogene	36.087	0
ENSG00000231544	RSL24D1P11	18	57838476	57838966	processed_pseudogene	36	0.216122
ENSG00000255284	ENSG00000255284	11	777578	784297	lincRNA	36	0
ENSG00000255958	ENSG00000255958	12	10214161	10214761	antisense	35.9	0
ENSG00000230454	ENSG00000230454	3	50260303	50263358	lincRNA	35.8	0
ENSG00000226963	ENSG00000226963	2	172427774	172428603	antisense	35.7692	0
ENSG00000188206	HNRNPU-AS1	1	244840638	244846903	antisense	35.7268	0
ENSG00000278709	NKILA	20	57710183	57712780	antisense	35.7	0
ENSG00000259775	ENSG00000259775	14	103331674	103332367	antisense	35.7	0
ENSG00000229519	ENSG00000229519	1	6547905	6548619	processed_pseudogene	35.7	0.0140124
ENSG00000259216	ENSG00000259216	15	48725338	48725827	processed_pseudogene	35.6923	0
ENSG00000226696	LENG8-AS1	19	54444813	54449045	antisense	35.6	0
ENSG00000256282	ENSG00000256282	11	18595459	18599683	transcribed_processed_pseudogene	35.6	0.0140124
ENSG00000247925	ENSG00000247925	6	11173452	11259099	antisense	35.6	0
ENSG00000254855	ENSG00000254855	11	66264777	66265666	antisense	35.5769	0
ENSG00000269973	ENSG00000269973	2	9936360	9939590	lincRNA	35.5217	0
ENSG00000263859	ENSG00000263859	17	81878667	81879557	lincRNA	35.5	0
ENSG00000233846	ENSG00000233846	9	6278667	6279153	processed_pseudogene	35.3981	0
ENSG00000269918	ENSG00000269918	8	11104691	11106704	sense_intronic	35.3704	0
ENSG00000262001	DLGAP1-AS2	18	3603000	3608336	antisense	35.3	0
ENSG00000261338	ENSG00000261338	2	218255319	218257366	sense_overlapping	35.3	0
ENSG00000230849	GOT2P2	1	173141100	173142350	processed_pseudogene	35.3	0
ENSG00000268199	ENSG00000268199	19	18441419	18443597	antisense	35.2857	0
ENSG00000260231	JHDM1D-AS1	7	140177261	140179640	antisense	35.2778	0
ENSG00000229023	ENSG00000229023	2	190992639	190993567	processed_pseudogene	35.2264	0
ENSG00000219790	OSTCP6	6	56975606	56976062	processed_pseudogene	35.2	0.216122
ENSG00000236013	ENSG00000236013	6	140067435	140093721	lincRNA	35.2	0
ENSG00000258959	ENSG00000258959	14	102036315	102066228	antisense	35.1639	0
ENSG00000232149	FERP1	X	123603139	123603931	processed_pseudogene	35.1563	0
ENSG00000270504	ENSG00000270504	6	3751111	3753871	antisense	35.1	0
ENSG00000248694	ENSG00000248694	4	182772565	182773931	antisense	35.1	0
ENSG00000225138	ENSG00000225138	5	473236	480884	processed_transcript	35.0745	0
ENSG00000241158	ADAMTS9-AS1	3	64561322	64592757	antisense	35.0575	0
ENSG00000224334	ENSG00000224334	22	24686923	24688087	processed_pseudogene	35	0
ENSG00000235665	LINC00298	2	7922425	8278084	lincRNA	34.96	0
ENSG00000232788	ENSG00000232788	2	172464262	172466022	antisense	34.9375	0
ENSG00000232176	ENSG00000232176	9	19200335	19201046	processed_pseudogene	34.9091	0.183682
ENSG00000257878	ENSG00000257878	12	95996521	96011489	antisense	34.9	0
ENSG00000277728	ENSG00000277728	17	73202968	73203431	antisense	34.8966	0
ENSG00000227487	NCAM1-AS1	11	113269532	113273901	antisense	34.6897	0
ENSG00000271707	ATP1B3P1	2	60734895	60735715	processed_pseudogene	34.5789	0
ENSG00000270959	LPP-AS2	3	188151206	188154057	antisense	34.5278	0
ENSG00000259865	ENSG00000259865	1	247187281	247188526	lincRNA	34.5	0
ENSG00000238278	ALG1L6P	3	75415070	75422143	unprocessed_pseudogene	34.4545	0
ENSG00000260621	ENSG00000260621	16	56409320	56411683	antisense	34.4337	0
ENSG00000251556	ENSG00000251556	5	146099406	146120412	antisense	34.413	0
ENSG00000256612	CYP2B7P	19	40924219	40950660	transcribed_unprocessed_pseudogene	34.4	0
ENSG00000260855	ENSG00000260855	1	246772301	246775772	antisense	34.4	0
ENSG00000254414	ENSG00000254414	15	84631898	84633987	antisense	34.3636	0
ENSG00000272831	ENSG00000272831	7	66739829	66740385	antisense	34.3636	0
ENSG00000232794	HNRNPDP1	X	64044305	64045058	processed_pseudogene	34.3137	0
ENSG00000274561	ENSG00000274561	17	68131462	68131907	lincRNA	34.3	0
ENSG00000225357	RPF2P1	20	35752814	35753719	processed_pseudogene	34.2619	0
ENSG00000268006	PTOV1-AS1	19	49838639	49851676	antisense	34.2569	0
ENSG00000205898	ENSG00000205898	7	125159974	125160547	processed_pseudogene	34.2	0
ENSG00000271270	TMCC1-AS1	3	129893871	129918575	antisense	34.1818	0
ENSG00000257621	PSMA3-AS1	14	58265365	58298134	antisense	34.1454	0
ENSG00000273576	ENSG00000273576	17	39566915	39567559	lincRNA	34.1	0
ENSG00000224172	ENSG00000224172	7	64735933	64736743	processed_pseudogene	34.1	0
ENSG00000225449	RAB6C-AS1	2	129966592	129980466	transcribed_unprocessed_pseudogene	34.0909	0.00627485
ENSG00000232043	ENSG00000232043	20	50570975	50578041	antisense	34.0769	0
ENSG00000235001	EIF4A1P2	X	5337745	5338964	processed_pseudogene	34.0644	0
ENSG00000204860	FAM201A	9	38620474	38624990	antisense	34	0
ENSG00000270223	ENSG00000270223	X	74009389	74011468	sense_intronic	34	0
ENSG00000272631	ENSG00000272631	10	86749754	86756298	antisense	33.875	0
ENSG00000272004	ENSG00000272004	1	1659325	1662602	antisense	33.8077	0
ENSG00000236754	ENSG00000236754	22	17580157	17589192	antisense	33.8	0
ENSG00000271032	ENSG00000271032	19	35014961	35025335	antisense	33.8	0
ENSG00000233622	CYP2T1P	19	40808525	40811390	unitary_pseudogene	33.75	0
ENSG00000261278	ENSG00000261278	16	60024578	60025141	processed_pseudogene	33.7	0.0706365
ENSG00000223741	PSMD4P1	21	36485983	36487411	processed_pseudogene	33.6	0.216122
ENSG00000276278	ENSG00000276278	15	84622015	84623237	antisense	33.6	0
ENSG00000227220	ENSG00000227220	6	131950946	132077393	antisense	33.6	0
ENSG00000251435	C1GALT1P2	5	56192530	56193633	processed_pseudogene	33.6	0
ENSG00000271774	ENSG00000271774	20	53255979	53487274	antisense	33.5584	0
ENSG00000266980	ENSG00000266980	17	75818815	75820055	antisense	33.4583	0
ENSG00000246100	LINC00900	11	115754248	115760627	lincRNA	33.4	0
ENSG00000260805	ENSG00000260805	1	212557833	212559731	lincRNA	33.4	0
ENSG00000272356	ENSG00000272356	6	111309203	111313517	antisense	33.3636	0
ENSG00000227201	CNN2P1	22	30046276	30047193	processed_pseudogene	33.3	0
ENSG00000231162	COX11P1	6	28446973	28447807	processed_pseudogene	33.3	0
ENSG00000265399	ENSG00000265399	18	3190397	3247277	antisense	33.2857	0
ENSG00000259856	RAB43P1	16	46626404	46626992	processed_pseudogene	33.125	0
ENSG00000262772	ENSG00000262772	17	79823452	79827704	lincRNA	33.1	0
ENSG00000272324	ENSG00000272324	5	10761065	10770294	antisense	33.1	0
ENSG00000228305	ENSG00000228305	2	63622178	63622831	processed_pseudogene	33.0833	0
ENSG00000226210	ENSG00000226210	12	14522	32015	unprocessed_pseudogene	33.0333	0
ENSG00000174365	SNHG11	20	38446578	38450921	processed_transcript	33	0
ENSG00000223973	ENSG00000223973	2	111383752	111384992	transcribed_processed_pseudogene	33	0
ENSG00000165511	C10orf25	10	44997698	45000888	antisense	32.9444	0
ENSG00000264701	ENSG00000264701	17	47980398	47996196	antisense	32.9184	0
ENSG00000257307	ENSG00000257307	14	35881001	35881709	processed_pseudogene	32.9	0
ENSG00000235314	LINC00957	7	44039171	44042306	lincRNA	32.9	0
ENSG00000267328	ENSG00000267328	19	35754566	35755490	antisense	32.8947	0
ENSG00000229190	ENSG00000229190	10	17695709	17700232	antisense	32.8	0
ENSG00000244009	B3GAT3P1	3	160452598	160453403	processed_pseudogene	32.8	0
ENSG00000108958	ENSG00000108958	17	1858039	1858446	processed_pseudogene	32.7797	0
ENSG00000230163	ENSG00000230163	1	34850694	34851555	antisense	32.7	0
ENSG00000213904	LIPE-AS1	19	42397128	42652355	antisense	32.6127	0
ENSG00000250115	AK3P2	8	143057060	143057816	processed_pseudogene	32.6	0
ENSG00000251441	RTEL1P1	4	112356135	112359819	processed_pseudogene	32.6	0
ENSG00000260572	ENSG00000260572	3	160753428	160755142	antisense	32.5455	0
ENSG00000260465	ENSG00000260465	16	66720897	66731785	antisense	32.5228	0
ENSG00000235472	EIF4A1P7	13	28598833	28600052	processed_pseudogene	32.5172	0
ENSG00000268047	ENSG00000268047	19	49852887	49854967	antisense	32.5138	0
ENSG00000176826	FKBP9P1	7	55681074	55713252	transcribed_unprocessed_pseudogene	32.5	0
ENSG00000255468	ENSG00000255468	11	66347950	66364804	antisense	32.4167	0
ENSG00000257359	ENSG00000257359	12	113932569	113937255	antisense	32.3571	0
ENSG00000235437	LINC01278	X	63343227	63561071	processed_transcript	32.25	0
ENSG00000277558	ENSG00000277558	20	34476205	34476787	sense_intronic	32.2	0
ENSG00000233222	ENSG00000233222	1	153750983	153752176	antisense	32.2	0
ENSG00000213839	TMX2P1	9	37885683	37886390	processed_pseudogene	32.1304	0
ENSG00000258515	ENSG00000258515	14	20451305	20451918	antisense	32.1	0
ENSG00000278784	ENSG00000278784	14	24201612	24202811	sense_intronic	32.1	0
ENSG00000240471	PHBP8	3	119791829	119792553	processed_pseudogene	32.0769	0.0706365
ENSG00000254559	ENSG00000254559	11	203623	205470	antisense	32.0701	0
ENSG00000223482	NUTM2A-AS1	10	87203875	87342612	antisense	32.0385	0
ENSG00000233929	MT1XP1	1	16241213	16241398	processed_pseudogene	32.0177	0.485016
ENSG00000268379	ENSG00000268379	19	57175233	57177921	processed_pseudogene	32	0
ENSG00000259032	ENSAP2	14	82692704	82693055	processed_pseudogene	31.9438	0
ENSG00000273203	ENSG00000273203	22	17067821	17070675	lincRNA	31.9	0
ENSG00000215241	ENSG00000215241	12	8235415	8242564	lincRNA	31.9	0
ENSG00000274964	ENSG00000274964	12	32339368	32340724	sense_intronic	31.8182	0
ENSG00000245025	ENSG00000245025	8	22984596	23019335	antisense	31.8182	0
ENSG00000272574	ENSG00000272574	1	162593103	162593754	sense_intronic	31.8	0
ENSG00000254860	TMEM9B-AS1	11	8964675	8977527	antisense	31.7273	0
ENSG00000279738	ENSG00000279738	22	37876148	37895563	sense_overlapping	31.7	0
ENSG00000235706	DICER1-AS1	14	95157645	95179933	antisense	31.7	0
ENSG00000229644	NAMPTP1	10	36521721	36524234	processed_pseudogene	31.6921	0
ENSG00000246985	SOCS2-AS1	12	93542463	93571768	processed_transcript	31.6296	0
ENSG00000264714	ENSG00000264714	18	10724619	10728539	transcribed_processed_pseudogene	31.6	0
ENSG00000250332	ENSG00000250332	5	23303565	23305143	processed_pseudogene	31.6	0
ENSG00000256469	ENSG00000256469	11	94874052	94925521	antisense	31.5709	0
ENSG00000236779	ENSG00000236779	1	204528845	204529692	processed_pseudogene	31.5	0
ENSG00000264235	ENSG00000264235	18	3255436	3261850	antisense	31.4867	0
ENSG00000248881	ENSG00000248881	5	75598482	75599380	antisense	31.4773	0
ENSG00000232882	PHKA1P1	1	90892992	90893612	processed_pseudogene	31.4667	0
ENSG00000233621	LINC01137	1	37454879	37474411	antisense	31.4545	0
ENSG00000268729	ENSG00000268729	19	55312029	55312495	antisense	31.4375	0
ENSG00000273058	ENSG00000273058	1	236536162	236536704	antisense	31.4	0
ENSG00000257270	ENSG00000257270	14	105467793	105470617	antisense	31.3147	0
ENSG00000267481	ENSG00000267481	19	19788755	19790531	sense_intronic	31.3077	0
ENSG00000270392	PFN1P2	1	120432204	120434052	transcribed_processed_pseudogene	31.3	0
ENSG00000227063	RPL41P1	20	21755270	21755350	processed_pseudogene	31.2424	0
ENSG00000253676	TAGLN2P1	8	106697427	106698013	processed_pseudogene	31.241	0
ENSG00000251239	ENSG00000251239	17	50627032	50631940	antisense	31.2	0
ENSG00000244625	MIATNB	22	26672767	26780207	lincRNA	31.1	0
ENSG00000261101	ENSG00000261101	X	101627868	101628523	sense_overlapping	31.1	0
ENSG00000248049	UBA6-AS1	4	67701280	68080952	antisense	31.0204	0
ENSG00000259780	ENSG00000259780	16	2235689	2236913	lincRNA	31	0
ENSG00000224097	ENSG00000224097	4	39480255	39481905	transcribed_processed_pseudogene	31	0
ENSG00000274414	ENSG00000274414	20	25239007	25245229	lincRNA	30.9	0
ENSG00000235879	FAR1P1	13	90170866	90171799	processed_pseudogene	30.9	0
ENSG00000250271	ENSG00000250271	3	151797484	151808249	lincRNA	30.9	0
ENSG00000239455	ENSG00000239455	3	107104911	107107000	processed_pseudogene	30.8182	0
ENSG00000161643	SIGLEC16	19	49969673	49975814	transcribed_unprocessed_pseudogene	30.8	0
ENSG00000265474	ENSG00000265474	17	28745569	28747652	antisense	30.8	0
ENSG00000215493	ENSG00000215493	22	20450122	20451824	processed_pseudogene	30.7333	0
ENSG00000261188	ENSG00000261188	22	26512537	26514568	antisense	30.7	0
ENSG00000224138	ENSG00000224138	7	127350128	127351523	antisense	30.7	0
ENSG00000272760	ENSG00000272760	7	154951226	154952188	antisense	30.7	0
ENSG00000213493	ACTN4P1	4	116598161	116599611	processed_pseudogene	30.6765	0
ENSG00000234055	ENSG00000234055	9	129097854	129100266	antisense	30.6	0
ENSG00000225969	ABHD11-AS1	7	73735038	73736054	antisense	30.6	0
ENSG00000258092	ENSG00000258092	12	2797136	2803938	antisense	30.5981	0
ENSG00000257376	ENSG00000257376	12	42431665	42433357	processed_pseudogene	30.5417	0
ENSG00000267254	ZNF790-AS1	19	36797518	36828115	antisense	30.5385	0
ENSG00000264019	ENSG00000264019	17	47946802	47948275	antisense	30.5357	0
ENSG00000253982	ENSG00000253982	8	1761990	1764502	antisense	30.5294	0
ENSG00000080947	CROCCP3	1	16467436	16499257	transcribed_unprocessed_pseudogene	30.5185	0
ENSG00000261526	ENSG00000261526	19	1874871	1876169	lincRNA	30.5	0
ENSG00000260105	AOC4P	17	42865922	42874369	transcribed_unprocessed_pseudogene	30.5	0
ENSG00000260911	ENSG00000260911	16	31043150	31049868	lincRNA	30.5	0
ENSG00000268234	FKBP4P6	9	42384805	42386136	processed_pseudogene	30.4737	0
ENSG00000255503	ENSG00000255503	11	83072402	83097196	lincRNA	30.4444	0
ENSG00000237719	ENSG00000237719	6	36091991	36092646	processed_pseudogene	30.4	0
ENSG00000237798	ENSG00000237798	2	174575227	174587726	antisense	30.4	0
ENSG00000197301	ENSG00000197301	12	65851340	65882167	antisense	30.3	0
ENSG00000185986	SDHAP3	5	1572222	1594620	transcribed_unprocessed_pseudogene	30.2857	0
ENSG00000234936	ENSG00000234936	2	43229573	43233394	antisense	30.2308	0
ENSG00000183506	PI4KAP2	22	21473000	21517533	transcribed_unprocessed_pseudogene	30.2131	0
ENSG00000235958	UBOX5-AS1	20	3106913	3150867	antisense	30.2	0
ENSG00000236581	STARD13-AS	13	33180401	33281584	processed_transcript	30.2	0
ENSG00000276517	ENSG00000276517	2	32526504	32529507	sense_intronic	30.1333	0
ENSG00000255422	ENSG00000255422	11	118704607	118750263	antisense	30.1176	0
ENSG00000236567	TCF3P1	9	5110913	5112849	processed_pseudogene	30.1	0
ENSG00000272142	ENSG00000272142	6	5029972	5043449	lincRNA	30.1	0
ENSG00000273485	ENSG00000273485	10	103450196	103450852	antisense	30	0
ENSG00000088340	FER1L4	20	35558737	35607562	unitary_pseudogene	29.9667	0
ENSG00000233030	ENSG00000233030	1	149785659	149793020	antisense	29.9	0
ENSG00000229851	ARSD-AS1	X	2904904	2906081	antisense	29.8733	0
ENSG00000245904	ENSG00000245904	12	92145573	92189660	antisense	29.8182	0
ENSG00000229758	DYNLT3P2	2	128199901	128200195	processed_pseudogene	29.8	0
ENSG00000244567	ENSG00000244567	2	207821290	207822769	lincRNA	29.7632	0
ENSG00000255455	ENSG00000255455	11	130866254	130870247	lincRNA	29.7551	0
ENSG00000240291	ENSG00000240291	10	18513115	18545651	antisense	29.75	0
ENSG00000262691	ENSG00000262691	16	67261108	67263784	processed_transcript	29.7	0
ENSG00000249779	ENSG00000249779	5	43206709	43207811	processed_pseudogene	29.7	0.216122
ENSG00000214465	SMARCE1P6	2	26149204	26150731	processed_pseudogene	29.6667	0.139285
ENSG00000251667	BRCC3P1	5	176308063	176309013	processed_pseudogene	29.6087	0
ENSG00000231871	IPO9-AS1	1	201688259	201829559	antisense	29.5484	0
ENSG00000187953	PMS2CL	7	6710128	6753862	transcribed_unprocessed_pseudogene	29.5439	0
ENSG00000172460	PRSS30P	16	2839568	2842744	unitary_pseudogene	29.5	0
ENSG00000281332	LINC00997	7	32760279	32762924	lincRNA	29.5	0
ENSG00000238197	PAXBP1-AS1	21	32728115	32743122	antisense	29.4909	0
ENSG00000255993	PSMC1P9	12	18692762	18694096	processed_pseudogene	29.45	0.0486403
ENSG00000263326	ENSG00000263326	16	25071490	25072727	unprocessed_pseudogene	29.4	0
ENSG00000257808	ENSG00000257808	12	53159586	53161000	lincRNA	29.375	0
ENSG00000273271	ENSG00000273271	21	31666728	31667247	antisense	29.3	0
ENSG00000267571	ENSG00000267571	19	5911578	5913899	antisense	29.2	0
ENSG00000223509	ENSG00000223509	15	32519848	32536926	transcribed_processed_pseudogene	29.2	0
ENSG00000067601	PMS2P4	7	67295608	67302907	transcribed_unprocessed_pseudogene	29.1667	0
ENSG00000274383	ENSG00000274383	15	64950916	64951435	antisense	29.1	0
ENSG00000235902	ENSG00000235902	4	185665885	185675417	antisense	29.1	0
ENSG00000273179	ENSG00000273179	4	1167778	1168174	antisense	29.1	0
ENSG00000236138	DUX4L26	3	75668931	75670185	processed_pseudogene	29.1	0.0706365
ENSG00000234449	ENSG00000234449	X	3853010	3882317	lincRNA	29.0833	0
ENSG00000241111	ENSG00000241111	3	64067964	64103131	antisense	29.0755	0
ENSG00000233351	ENSG00000233351	6	129479615	129481410	antisense	29.0476	0
ENSG00000228830	ENSG00000228830	1	234607008	234609483	antisense	29.0343	0
ENSG00000256116	ENSG00000256116	11	64229214	64234352	antisense	29.0139	0
ENSG00000248027	ENSG00000248027	11	100684162	100687955	antisense	29	0
ENSG00000214961	ENSG00000214961	X	134272287	134273658	processed_pseudogene	29	0
ENSG00000117242	PINK1-AS	1	20642657	20652193	antisense	28.981	0
ENSG00000188185	LINC00265	7	39733632	39793092	lincRNA	28.9524	0
ENSG00000237842	ENSG00000237842	1	157059232	157060762	processed_pseudogene	28.9327	0
ENSG00000228393	LINC01004	7	104950315	105013044	antisense	28.9	0
ENSG00000243150	ENSG00000243150	3	158545220	158571066	antisense	28.875	0
ENSG00000258900	HNRNPCP1	14	58521223	58521988	processed_pseudogene	28.8421	0.00627485
ENSG00000272578	ENSG00000272578	22	23658094	23717356	transcribed_unprocessed_pseudogene	28.8182	0
ENSG00000261616	ENSG00000261616	15	99139317	99145370	antisense	28.8	0
ENSG00000270050	ENSG00000270050	X	102599657	102659712	antisense	28.7	0
ENSG00000272841	ENSG00000272841	6	160990318	160992342	antisense	28.6667	0
ENSG00000240375	VPS26AP1	3	113919222	113920200	processed_pseudogene	28.6667	0.0918467
ENSG00000253882	ENSG00000253882	7	143761790	143836933	transcribed_unprocessed_pseudogene	28.6316	0
ENSG00000224936	SUCLA2P1	6	30468882	30470251	processed_pseudogene	28.6316	0
ENSG00000214019	ENSG00000214019	X	44029332	44030921	processed_pseudogene	28.5798	0
ENSG00000215817	ZC3H11B	1	219609627	219612062	processed_pseudogene	28.5745	0
ENSG00000237714	P4HA2-AS1	5	132184876	132192808	antisense	28.5299	0
ENSG00000267390	ENSG00000267390	18	63367328	63381629	antisense	28.5	0
ENSG00000262624	ENSG00000262624	17	7436557	7437523	antisense	28.5	0
ENSG00000272129	ENSG00000272129	6	80355424	80356859	lincRNA	28.5	0
ENSG00000260000	ENSG00000260000	6	100881471	100882987	antisense	28.4722	0
ENSG00000258300	NUTF2P2	14	35819837	35820220	processed_pseudogene	28.4314	0
ENSG00000276710	CSPG4P10	15	82459472	82477258	transcribed_unprocessed_pseudogene	28.4118	0
ENSG00000259250	ENSG00000259250	15	58587507	58591676	antisense	28.4	0
ENSG00000273226	ENSG00000273226	9	19375451	19375996	antisense	28.4	0
ENSG00000213300	HNRNPA3P6	3	75214631	75215636	processed_pseudogene	28.3713	0
ENSG00000276570	ENSG00000276570	19	55227219	55230279	processed_transcript	28.3	0
ENSG00000259424	ENSG00000259424	15	98646951	98647371	antisense	28.3	0
ENSG00000215571	GRK6P1	13	21319156	21320866	processed_pseudogene	28.3	0
ENSG00000243323	PTPRVP	1	202168051	202189455	unitary_pseudogene	28.3	0
ENSG00000235245	ENSG00000235245	10	133295187	133295977	antisense	28.2381	0
ENSG00000241537	ENSG00000241537	3	72772539	72773471	processed_pseudogene	28.2353	0
ENSG00000247828	TMEM161B-AS1	5	88268895	88436685	antisense	28.2273	0
ENSG00000261602	ENSG00000261602	16	69709874	69710583	antisense	28.2	0
ENSG00000274227	ENSG00000274227	12	112018804	112019430	antisense	28.2	0
ENSG00000253669	ENSG00000253669	8	102805517	102809971	lincRNA	28.2	0
ENSG00000236015	ENSG00000236015	7	39569376	39570198	processed_pseudogene	28.2	0
ENSG00000249379	ENSG00000249379	6	53503185	53506919	antisense	28.2	0
ENSG00000276248	ENSG00000276248	13	113527260	113530621	sense_intronic	28.1818	0
ENSG00000241014	ENSG00000241014	1	34974356	34985313	processed_transcript	28.1667	0
ENSG00000269910	ENSG00000269910	14	103694516	103695050	antisense	28.1224	0
ENSG00000249142	ENSG00000249142	5	32522758	32523865	processed_pseudogene	28.1	0
ENSG00000217165	ANKRD18EP	6	39110321	39112952	processed_pseudogene	28.0714	0
ENSG00000272789	ENSG00000272789	2	127625997	127626848	antisense	28.0714	0.139285
ENSG00000264247	LINC00909	18	74591774	74598508	lincRNA	28.0566	0
ENSG00000271970	ENSG00000271970	6	43561872	43562419	antisense	28.0476	0
ENSG00000272688	ENSG00000272688	18	3246401	3247086	lincRNA	28	0
ENSG00000264920	ENSG00000264920	17	47891255	47895812	processed_transcript	28	0
ENSG00000259165	DDX18P1	14	69083398	69085389	processed_pseudogene	28	0
ENSG00000267940	ENSG00000267940	11	6201901	6203253	lincRNA	28	0
ENSG00000244968	LIFR-AS1	5	38556786	38671216	antisense	28	0
ENSG00000272667	ENSG00000272667	2	127886556	127887185	lincRNA	27.9	0
ENSG00000176318	FOXN3P1	X	102546734	102548213	processed_pseudogene	27.9	0
ENSG00000264666	ENSG00000264666	17	17591428	17610485	antisense	27.85	0
ENSG00000254913	ENSG00000254913	1	149006309	149009527	antisense	27.8	0
ENSG00000253330	ENSG00000253330	8	47511034	47512141	processed_pseudogene	27.75	0
ENSG00000258554	ENSG00000258554	12	55966838	55967474	antisense	27.7368	0
ENSG00000213530	MTHFD2P5	7	82589848	82590691	processed_pseudogene	27.7	0.0140124
ENSG00000272223	ENSG00000272223	6	43033897	43034405	antisense	27.7	0
ENSG00000229020	AKR7A2P1	1	112923423	112924337	processed_pseudogene	27.7	0
ENSG00000270380	ENSG00000270380	1	110456505	110457354	antisense	27.7	0
ENSG00000270075	ENSG00000270075	10	104312141	104313881	antisense	27.6667	0
ENSG00000269958	ENSG00000269958	14	103696353	103697163	sense_intronic	27.6447	0
ENSG00000213434	VTI1BP2	4	183483490	183484185	processed_pseudogene	27.6154	0.183682
ENSG00000270598	ENSG00000270598	1	226127178	226127346	processed_pseudogene	27.6	0
ENSG00000251022	THAP9-AS1	4	82893009	82900960	antisense	27.5873	0
ENSG00000260185	ENSG00000260185	16	71655027	71664212	antisense	27.5833	0
ENSG00000250397	ENSG00000250397	11	856880	859795	antisense	27.5	0
ENSG00000214135	ENSG00000214135	3	197578213	197627906	transcribed_unprocessed_pseudogene	27.4032	0
ENSG00000274213	ENSG00000274213	17	56914186	56914533	lincRNA	27.4	0
ENSG00000269765	ENSG00000269765	19	15515342	15516836	unprocessed_pseudogene	27.3571	0
ENSG00000251474	RPL32P3	3	129382922	129399655	transcribed_unprocessed_pseudogene	27.2697	0
ENSG00000265273	PGDP1	18	31962178	31963618	processed_pseudogene	27.2533	0
ENSG00000273373	ENSG00000273373	1	110370154	110373003	antisense	27.25	0
ENSG00000230565	ZNF32-AS2	10	43645942	43648019	antisense	27.2308	0
ENSG00000273237	ENSG00000273237	7	26173533	26174945	antisense	27.2	0
ENSG00000250526	CCT6P2	5	14639426	14641018	processed_pseudogene	27.1959	0
ENSG00000234558	API5P1	X	116106921	116108430	processed_pseudogene	27.1899	0
ENSG00000213500	LAP3P2	6	36673817	36675270	processed_pseudogene	27.1395	0
ENSG00000278291	ENSG00000278291	13	20699307	20703718	antisense	27.1	0
ENSG00000235865	GSN-AS1	9	121280768	121285530	antisense	27.0667	0
ENSG00000261359	PYCARD-AS1	16	31201885	31203452	antisense	27	0
ENSG00000226380	ENSG00000226380	7	130876809	130913310	lincRNA	26.9259	0
ENSG00000281691	RBM5-AS1	3	50099603	50100988	antisense	26.9222	0
ENSG00000214076	CPSF1P1	22	32269381	32273110	processed_pseudogene	26.9	0
ENSG00000250286	ENSG00000250286	17	50537294	50538754	processed_transcript	26.9	0
ENSG00000282728	ENSG00000282728	11	101129077	101209591	processed_transcript	26.9	0
ENSG00000234534	CSNK1G2P1	9	5040945	5041940	processed_pseudogene	26.9	0
ENSG00000223797	ENTPD3-AS1	3	40313802	40453329	antisense	26.9	0
ENSG00000256271	CACNA1C-AS2	12	2668500	2672220	antisense	26.8421	0
ENSG00000224837	GCSHP5	1	168055901	168056422	processed_pseudogene	26.8261	0
ENSG00000237788	ENSG00000237788	20	49829125	49831085	processed_pseudogene	26.8	0
ENSG00000242797	GLYCTK-AS1	3	52288580	52299067	processed_transcript	26.8	0
ENSG00000236811	GAPDHP2	20	13392677	13393674	processed_pseudogene	26.7	0.216122
ENSG00000237118	CYP2F2P	19	40818721	40826772	unitary_pseudogene	26.7	0
ENSG00000261094	ENSG00000261094	9	122937623	122940333	sense_overlapping	26.7	0
ENSG00000219294	PIP5K1P1	6	7986537	7988192	processed_pseudogene	26.7	0
ENSG00000231203	KRT8P10	2	183071040	183072486	processed_pseudogene	26.7	0
ENSG00000242282	ENSG00000242282	2	3531813	3536873	lincRNA	26.7	0
ENSG00000262420	ENSG00000262420	16	11741910	11744506	antisense	26.6364	0
ENSG00000267370	ENSG00000267370	19	9756152	9756863	unprocessed_pseudogene	26.6	0
ENSG00000266101	ENSG00000266101	17	39173290	39177503	antisense	26.6	0
ENSG00000235423	ENSG00000235423	12	123252030	123261483	antisense	26.6	0
ENSG00000255410	ENSG00000255410	11	6630603	6635208	antisense	26.6	0
ENSG00000259488	ENSG00000259488	15	48312353	48331856	antisense	26.5833	0
ENSG00000223947	ENSG00000223947	2	100993676	101002244	antisense	26.5587	0
ENSG00000198406	BZW1P2	3	116645902	116646727	processed_pseudogene	26.5437	0
ENSG00000228638	FCF1P2	3	48290793	48291375	processed_pseudogene	26.5161	0
ENSG00000261098	ENSG00000261098	11	107312132	107316271	lincRNA	26.5	0
ENSG00000248565	TECRP2	4	124462863	124463790	processed_pseudogene	26.5	0.216122
ENSG00000227742	CALR4P	1	51561866	51594897	unitary_pseudogene	26.5	0
ENSG00000237897	ENSG00000237897	1	105890693	105891430	processed_pseudogene	26.5	0.0706365
ENSG00000250071	ENSG00000250071	5	74798994	74800100	processed_pseudogene	26.4667	0
ENSG00000254428	ENSG00000254428	11	119003742	119004893	antisense	26.4	0
ENSG00000232303	DFFBP1	9	32566148	32567126	processed_pseudogene	26.4	0
ENSG00000240950	ENSG00000240950	3	142827096	142827728	processed_pseudogene	26.3818	0.00329509
ENSG00000268983	ENSG00000268983	19	18568506	18569375	antisense	26.3714	0
ENSG00000229848	ENSG00000229848	17	81514047	81527776	antisense	26.3636	0
ENSG00000229692	SOS1-IT1	2	38992279	38993857	sense_intronic	26.3333	0
ENSG00000228314	CYP4F29P	21	13843133	13848364	transcribed_unprocessed_pseudogene	26.3	0
ENSG00000274370	ENSG00000274370	17	83098377	83098987	lincRNA	26.3	0
ENSG00000232104	RFX3-AS1	9	3526723	3691814	lincRNA	26.3	0
ENSG00000246145	RRS1-AS1	8	66419589	66428977	lincRNA	26.3	0
ENSG00000273356	ENSG00000273356	3	50669989	50672048	lincRNA	26.3	0
ENSG00000255500	ENSG00000255500	11	50268161	50269273	processed_pseudogene	26.2857	0
ENSG00000232909	ENSG00000232909	6	35733867	35736947	antisense	26.25	0
ENSG00000223358	EHHADH-AS1	3	185162871	185191955	antisense	26.2	0
ENSG00000214424	FAM149B1P1	15	96756987	96758596	processed_pseudogene	26.1667	0
ENSG00000273348	ENSG00000273348	18	22347846	22348252	lincRNA	26.1	0
ENSG00000225423	TNPO1P1	10	84390908	84392045	processed_pseudogene	26.1	0
ENSG00000249167	ENSG00000249167	5	116574482	116591398	lincRNA	26.1	0
ENSG00000172799	ZBTB8OSP2	2	231433923	231434426	processed_pseudogene	26.1	0
ENSG00000281195	ZNF638-IT1	2	71373938	71376320	processed_transcript	26.1	0
ENSG00000278058	ENSG00000278058	16	79605802	79606605	lincRNA	26	0
ENSG00000257524	ENSG00000257524	9	127867864	127886787	processed_transcript	26	0
ENSG00000270228	ENSG00000270228	4	67718996	67724262	processed_pseudogene	26	0
ENSG00000273275	ENSG00000273275	2	68179833	68180532	antisense	25.9833	0
ENSG00000236975	ENSG00000236975	1	229092815	229094905	lincRNA	25.9286	0
ENSG00000271971	ENSG00000271971	8	93715378	93716113	antisense	25.9	0
ENSG00000219755	ENSG00000219755	6	99575712	99576456	processed_pseudogene	25.9	0
ENSG00000275880	ENSG00000275880	13	110613082	110616353	antisense	25.8919	0
ENSG00000242352	FAM91A3P	1	143766540	143769083	transcribed_processed_pseudogene	25.8571	0
ENSG00000205181	LINC00654	20	5496067	5504613	lincRNA	25.8393	0
ENSG00000213713	PIGCP1	11	33075566	33076460	processed_pseudogene	25.8333	0
ENSG00000217801	ENSG00000217801	1	1059734	1069355	transcribed_unprocessed_pseudogene	25.8333	0.0221035
ENSG00000267080	ASB16-AS1	17	44175973	44186717	antisense	25.8	0
ENSG00000237522	NONOP2	2	60936819	60938049	processed_pseudogene	25.8	0
ENSG00000267523	ENSG00000267523	19	55661901	55674715	antisense	25.7465	0
ENSG00000235081	ENSG00000235081	19	54229036	54230213	processed_pseudogene	25.7407	0
ENSG00000276107	ENSG00000276107	15	39586561	39587293	sense_intronic	25.7273	0
ENSG00000243829	ENSG00000243829	19	49719498	49720081	processed_pseudogene	25.7219	0
ENSG00000266709	ENSG00000266709	17	14303854	14305505	lincRNA	25.7	0
ENSG00000233205	ENSG00000233205	2	87972656	87973082	processed_pseudogene	25.7	0
ENSG00000250519	ENSG00000250519	11	94238150	94279206	lincRNA	25.6	0
ENSG00000229391	HLA-DRB6	6	32552713	32560022	transcribed_unprocessed_pseudogene	25.6	0
ENSG00000237753	ENSG00000237753	2	112641832	112645690	lincRNA	25.6	0
ENSG00000251485	ENSG00000251485	2	232343116	232343903	processed_pseudogene	25.6	0
ENSG00000223891	OSER1-AS1	20	44210960	44226027	lincRNA	25.5641	0
ENSG00000230795	HLA-K	6	29926459	29929232	unprocessed_pseudogene	25.5	0
ENSG00000267510	ENSG00000267510	19	9291515	9294482	antisense	25.4545	0
ENSG00000228125	AKIRIN1P2	X	68132868	68133437	processed_pseudogene	25.4444	0
ENSG00000224888	ENSG00000224888	16	88731180	88741425	antisense	25.4255	0
ENSG00000272918	ENSG00000272918	7	105102838	105105483	antisense	25.4	0
ENSG00000273478	ENSG00000273478	1	201995696	201996352	antisense	25.4	0
ENSG00000177803	ENSG00000177803	4	163932526	163933182	processed_pseudogene	25.358	0
ENSG00000226783	TLK1P1	9	122685933	122688372	processed_pseudogene	25.3043	0
ENSG00000259150	LINC00929	15	26115813	26133037	lincRNA	25.3	0.0706365
ENSG00000251356	RAB5CP2	5	91476382	91477018	processed_pseudogene	25.3	0
ENSG00000237276	ANO7P1	1	16215909	16228027	transcribed_unprocessed_pseudogene	25.3	0
ENSG00000271643	ENSG00000271643	3	33795688	33796950	lincRNA	25.2353	0
ENSG00000278727	ENSG00000278727	13	76887551	76891135	lincRNA	25.1818	0
ENSG00000235426	ENSG00000235426	10	79382328	79409274	antisense	25.1818	0.00627485
ENSG00000248256	OCIAD1-AS1	4	48852008	48860203	antisense	25.1818	0
ENSG00000255220	DDX18P5	11	130295641	130296946	processed_pseudogene	25.1667	0
ENSG00000258048	ENSG00000258048	12	79690144	79778451	lincRNA	25.0769	0
ENSG00000254452	ENSG00000254452	11	66276779	66277492	antisense	25.0757	0
ENSG00000259022	DNAJC8P1	14	35430260	35430631	processed_pseudogene	25.0741	0
ENSG00000227227	ENSG00000227227	2	186641339	186695287	antisense	25.0694	0
ENSG00000248113	ENSG00000248113	4	82580117	82581384	processed_pseudogene	25.0556	0
ENSG00000228766	RPL7L1P8	3	182610674	182611414	processed_pseudogene	24.9231	0.00329509
ENSG00000281896	ENSG00000281896	7	128617865	128625905	transcribed_unprocessed_pseudogene	24.9091	0
ENSG00000270344	ENSG00000270344	12	89525654	89548005	antisense	24.9	0
ENSG00000225217	HSPA7	1	161606291	161608217	unprocessed_pseudogene	24.9	0
ENSG00000249673	NOP14-AS1	4	2934899	2961738	antisense	24.8456	0
ENSG00000258128	MKRN9P	12	87782163	87784568	transcribed_processed_pseudogene	24.8056	0
ENSG00000233739	ENSG00000233739	22	38057180	38073940	antisense	24.8	0
ENSG00000250604	ENSG00000250604	4	158199105	158200442	antisense	24.8	0
ENSG00000258824	ENSG00000258824	14	64422935	64448557	antisense	24.7857	0
ENSG00000226396	ENSG00000226396	1	19608114	19608568	processed_pseudogene	24.7845	0.433238
ENSG00000225408	ENSG00000225408	9	5719021	5720244	antisense	24.75	0
ENSG00000236035	ENSG00000236035	1	203656969	203657760	processed_pseudogene	24.7222	0
ENSG00000224086	ENSG00000224086	22	21938293	21977632	antisense	24.7118	0
ENSG00000234493	RHOXF1P1	X	120010718	120015544	transcribed_unprocessed_pseudogene	24.7	0
ENSG00000227339	THRAP3P1	3	31452832	31455894	processed_pseudogene	24.6944	0
ENSG00000177447	CBX3P1	11	27806443	27806996	processed_pseudogene	24.6923	0
ENSG00000243431	RPL5P30	11	118560690	118561580	processed_pseudogene	24.6716	0.331821
ENSG00000269001	ZNF818P	19	53212988	53213396	processed_pseudogene	24.6	0
ENSG00000259959	ENSG00000259959	4	47840122	47844339	lincRNA	24.56	0
ENSG00000250462	LRRC37BP1	17	30629680	30637466	transcribed_unprocessed_pseudogene	24.5424	0
ENSG00000214812	ENSG00000214812	1	28120449	28121321	processed_pseudogene	24.5357	0
ENSG00000261512	ENSG00000261512	16	46622861	46624451	lincRNA	24.5	0
ENSG00000271554	ENSG00000271554	1	35992109	36013630	antisense	24.5	0
ENSG00000235078	ENSG00000235078	2	3519275	3523197	antisense	24.4412	0
ENSG00000263731	ENSG00000263731	17	81878425	81881106	lincRNA	24.4375	0
ENSG00000269821	KCNQ1OT1	11	2608328	2699994	antisense	24.4174	0
ENSG00000256690	ENSG00000256690	11	62832234	62834043	antisense	24.41	0
ENSG00000225470	JPX	X	73944324	74070408	lincRNA	24.4096	0
ENSG00000276144	ENSG00000276144	12	7115736	7116486	lincRNA	24.4	0
ENSG00000259515	ENSG00000259515	14	102933574	102937177	antisense	24.3901	0
ENSG00000239268	ENSG00000239268	3	117672154	117997592	lincRNA	24.381	0
ENSG00000258938	ENSG00000258938	14	35819224	35826765	antisense	24.3673	0
ENSG00000176868	ENSG00000176868	9	131497479	131500191	antisense	24.3456	0
ENSG00000270091	ENSG00000270091	17	19896590	19897287	lincRNA	24.3	0
ENSG00000271344	ENSG00000271344	7	128690451	128691717	lincRNA	24.3	0
ENSG00000274265	ENSG00000274265	1	149176022	149251013	lincRNA	24.3	0
ENSG00000225313	ENSG00000225313	1	33307348	33349245	antisense	24.2857	0
ENSG00000257337	ENSG00000257337	12	53014596	53054438	antisense	24.2724	0
ENSG00000267601	ENSG00000267601	17	78855478	78855844	antisense	24.2649	0
ENSG00000235013	COX20P2	2	230957593	230957950	processed_pseudogene	24.2157	0
ENSG00000272630	ENSG00000272630	10	73098044	73101297	lincRNA	24.2	0
ENSG00000238279	ENSG00000238279	1	153533603	153535115	antisense	24.2	0
ENSG00000259924	ENSG00000259924	15	65771176	65772139	processed_pseudogene	24.1875	0
ENSG00000259407	ENSG00000259407	15	85744109	85750281	antisense	24.1714	0
ENSG00000232060	SLC4A1APP1	9	30558880	30559481	processed_pseudogene	24.15	0
ENSG00000262681	ENSG00000262681	17	19719059	19722428	lincRNA	24.1	0.0706365
ENSG00000271670	ENSG00000271670	10	120879256	120880667	antisense	24.1	0
ENSG00000253716	MINCR	8	143280161	143281690	antisense	24.1	0
ENSG00000225234	TRAPPC12-AS1	2	3481242	3482409	antisense	24.1	0
ENSG00000224468	ENSG00000224468	1	183138402	183141282	antisense	24.1	0
ENSG00000273218	ENSG00000273218	19	15346068	15348417	lincRNA	24	0
ENSG00000257941	ENSG00000257941	12	76057538	76058115	processed_pseudogene	24	0
ENSG00000254429	ENSG00000254429	11	75260127	75261025	antisense	24	0
ENSG00000230091	TMEM254-AS1	10	80046860	80078912	antisense	24	0
ENSG00000218586	ENSG00000218586	7	54933699	54938184	processed_pseudogene	24	0
ENSG00000221971	TTC4P1	7	45999621	46000778	processed_pseudogene	24	0
ENSG00000220412	ENSG00000220412	6	137705423	137707201	processed_pseudogene	24	0
ENSG00000237125	HAND2-AS1	4	173527270	173591324	antisense	24	0
ENSG00000243495	GMFBP1	3	100665050	100665476	processed_pseudogene	24	0
ENSG00000226688	ENTPD1-AS1	10	95753206	96090238	antisense	23.9189	0
ENSG00000236824	BCYRN1	2	47331060	47344517	lincRNA	23.9	0
ENSG00000239332	LINC01119	2	46816697	46859007	lincRNA	23.9	0
ENSG00000214331	ENSG00000214331	16	74332402	74368240	transcribed_unprocessed_pseudogene	23.8571	0
ENSG00000274925	ENSG00000274925	16	25257952	25261066	lincRNA	23.8182	0
ENSG00000267934	ENSG00000267934	19	23323968	23329101	antisense	23.8	0
ENSG00000281026	N4BP2L2-IT2	13	32504506	32509395	sense_intronic	23.8	0
ENSG00000254702	ENSG00000254702	11	107736009	107738718	processed_pseudogene	23.8	0
ENSG00000267436	ENSG00000267436	19	3544199	3557569	antisense	23.7836	0
ENSG00000259366	ENSG00000259366	8	29055935	29056685	sense_intronic	23.7812	0
ENSG00000237892	KLF7-IT1	2	207120884	207122044	sense_intronic	23.7692	0
ENSG00000214174	AMZ2P1	17	64966550	64975576	transcribed_unprocessed_pseudogene	23.7363	0
ENSG00000275367	ENSG00000275367	12	8217758	8221115	lincRNA	23.7	0
ENSG00000260686	ENSG00000260686	5	122832356	122834533	sense_overlapping	23.7	0
ENSG00000239880	ENSG00000239880	3	180323107	180325059	processed_pseudogene	23.7	0.216122
ENSG00000228384	ENSG00000228384	2	70994510	71002754	antisense	23.7	0
ENSG00000231105	ENSG00000231105	1	21293290	21299774	antisense	23.7	0
ENSG00000270017	ENSG00000270017	15	94855586	94857011	lincRNA	23.6909	0.356508
ENSG00000180015	ENSG00000180015	4	188738373	188739494	processed_pseudogene	23.6622	0
ENSG00000258651	ENSG00000258651	14	39103140	39103812	lincRNA	23.6429	0
ENSG00000231880	ENSG00000231880	11	47577725	47578277	antisense	23.625	0
ENSG00000236152	MRPS36P1	3	6773037	6773343	processed_pseudogene	23.6038	0
ENSG00000273387	ENSG00000273387	22	31082156	31083565	antisense	23.6	0
ENSG00000266777	SH3GL1P1	17	32039974	32042828	transcribed_processed_pseudogene	23.6	0
ENSG00000267002	ENSG00000267002	17	43148368	43171037	lincRNA	23.6	0
ENSG00000248441	LINC01197	15	95209099	95327129	lincRNA	23.6	0
ENSG00000253477	ENSG00000253477	8	103483398	103501676	antisense	23.6	0
ENSG00000251553	ENSG00000251553	5	98679402	98681367	processed_pseudogene	23.5833	0
ENSG00000227105	PARP1P1	13	110936759	110939784	processed_pseudogene	23.5625	0
ENSG00000267904	ENSG00000267904	19	16639967	16640668	sense_intronic	23.5	0
ENSG00000263753	LINC00667	18	5237826	5246508	lincRNA	23.5	0
ENSG00000264012	ENSG00000264012	18	22175465	22176662	antisense	23.5	0
ENSG00000258701	LINC00638	14	104821201	104823718	lincRNA	23.5	0
ENSG00000255224	ENSG00000255224	8	144078002	144079265	antisense	23.4118	0
ENSG00000261270	ENSG00000261270	16	56940278	56941342	sense_intronic	23.4	0
ENSG00000270028	ENSG00000270028	12	123925461	123926083	antisense	23.4	0
ENSG00000229593	SUCLA2P3	2	25079901	25081689	processed_pseudogene	23.4	0
ENSG00000256813	ENSG00000256813	11	60841806	60851081	antisense	23.3556	0
ENSG00000276663	ENSG00000276663	16	57245832	57246396	antisense	23.32	0
ENSG00000241218	ENSG00000241218	3	107327830	107329197	processed_pseudogene	23.3	0
ENSG00000235862	ENSG00000235862	1	212624284	212626771	antisense	23.3	0
ENSG00000270231	NBPF8	1	120436353	120467739	unprocessed_pseudogene	23.275	0
ENSG00000226245	ZNF32-AS1	10	43643872	43645047	antisense	23.2609	0
ENSG00000257769	ENSG00000257769	16	15608474	15610563	antisense	23.25	0
ENSG00000254578	ENSG00000254578	8	144463817	144465101	antisense	23.2	0
ENSG00000177173	NAP1L4P1	1	116532936	116534092	processed_pseudogene	23.0933	0
ENSG00000267078	ENSG00000267078	17	76569792	76571240	antisense	23	0
ENSG00000240338	ENSG00000240338	16	75226074	75228197	transcribed_unprocessed_pseudogene	23	0.0140124
ENSG00000259954	IL21R-AS1	16	27447669	27453393	antisense	23	0
ENSG00000256661	A2ML1-AS1	12	8776219	8830947	antisense	23	0
ENSG00000261428	ENSG00000261428	2	222566899	222569719	antisense	23	0
ENSG00000259605	ENSG00000259605	19	45764785	45769806	processed_transcript	22.9259	0
ENSG00000258988	ENSG00000258988	14	67199062	67200327	processed_pseudogene	22.9167	0
ENSG00000260657	ENSG00000260657	15	68267792	68277994	lincRNA	22.9	0
ENSG00000230438	SERPINB9P1	6	2854657	2881407	lincRNA	22.9	0
ENSG00000227799	ENSG00000227799	2	55224280	55225908	processed_pseudogene	22.9	0
ENSG00000243762	ENSG00000243762	22	20110821	20111875	antisense	22.8267	0
ENSG00000265393	ENSG00000265393	8	144512567	144513672	antisense	22.8182	0
ENSG00000258101	ENSG00000258101	12	49232790	49264756	antisense	22.8	0
ENSG00000278266	ENSG00000278266	12	127147149	127150081	lincRNA	22.7692	0
ENSG00000267218	ENSG00000267218	19	15902300	15903238	processed_pseudogene	22.75	0
ENSG00000273311	DGCR11	22	19046162	19048375	sense_intronic	22.7	0
ENSG00000183250	LINC01547	21	44932814	44939913	lincRNA	22.6875	0
ENSG00000234171	RNASEH1-AS1	2	3558492	3561745	antisense	22.6875	0
ENSG00000229562	ZFYVE9P1	X	137660519	137662242	processed_pseudogene	22.6875	0
ENSG00000180581	SRP9P1	10	91807179	91807439	processed_pseudogene	22.6357	0
ENSG00000266261	ENSG00000266261	17	15651590	15654489	antisense	22.6	0
ENSG00000243236	GSTA9P	6	52939726	52957521	transcribed_unprocessed_pseudogene	22.6	0
ENSG00000281832	LINC00602	6	165987551	165989615	lincRNA	22.6	0
ENSG00000175749	EIF3KP1	5	103032376	103033031	processed_pseudogene	22.6	0.0706365
ENSG00000255031	ENSG00000255031	11	68050740	68053762	antisense	22.5608	0
ENSG00000275197	ENSG00000275197	12	25225103	25225665	antisense	22.5556	0
ENSG00000205663	ENSG00000205663	X	3891438	3920746	lincRNA	22.5455	0.00329509
ENSG00000224328	MDC1-AS1	6	30703067	30713184	antisense	22.5	0
ENSG00000256667	KLRAP1	12	10588063	10599669	transcribed_unprocessed_pseudogene	22.4667	0
ENSG00000259940	ENSG00000259940	16	27213308	27214993	antisense	22.4	0
ENSG00000234685	NUS1P2	13	22915651	22916523	processed_pseudogene	22.4	0
ENSG00000270689	BUD13P1	11	95143637	95145125	processed_pseudogene	22.4	0
ENSG00000237437	ASS1P12	9	32945996	32947222	processed_pseudogene	22.4	0
ENSG00000272505	ENSG00000272505	8	10486807	10489666	lincRNA	22.4	0
ENSG00000248664	ENSG00000248664	5	69113112	69136394	antisense	22.3878	0
ENSG00000278769	ENSG00000278769	15	42724102	42724922	antisense	22.3793	0
ENSG00000255449	ENSG00000255449	11	77866412	77870091	antisense	22.3571	0
ENSG00000279210	ENSG00000279210	1	178479247	178482365	antisense	22.3125	0
ENSG00000257896	ENSG00000257896	12	43736628	43741067	transcribed_unprocessed_pseudogene	22.3	0
ENSG00000273329	ENSG00000273329	7	129604548	129611630	lincRNA	22.2941	0
ENSG00000239689	RPL17P46	18	50823577	50824120	processed_pseudogene	22.2	0
ENSG00000267233	HNRNPA3P16	18	50814392	50815730	processed_pseudogene	22.2	0
ENSG00000259750	ENSG00000259750	15	59401221	59402004	processed_pseudogene	22.2	0.216122
ENSG00000278126	ENSG00000278126	12	51201684	51202581	sense_intronic	22.2	0
ENSG00000269153	LYPLA2P2	19	7879445	7880120	processed_pseudogene	22.1579	0
ENSG00000278530	CHMP1B2P	X	80228489	80335364	unitary_pseudogene	22.1538	0
ENSG00000239801	DENND6A-AS1	3	57628810	57654918	antisense	22.1304	0
ENSG00000242659	ENSG00000242659	3	113746872	113747408	lincRNA	22.1	0
ENSG00000224072	ENSG00000224072	X	46454097	46457199	processed_pseudogene	22.1	0.0140124
ENSG00000259079	ENSG00000259079	14	71330342	71330738	processed_pseudogene	22.075	0
ENSG00000273262	ENSG00000273262	10	102483039	102483559	antisense	22.0297	0
ENSG00000235095	ENSG00000235095	7	57147986	57150347	unprocessed_pseudogene	22.0118	0
ENSG00000235374	SSR4P1	21	45070952	45074165	transcribed_processed_pseudogene	22	0
ENSG00000204850	ENSG00000204850	19	46494508	46496502	antisense	22	0
ENSG00000268573	ENSG00000268573	18	35280867	35290201	lincRNA	22	0
ENSG00000230325	ENSG00000230325	1	236540094	236550280	antisense	22	0
ENSG00000225610	ENSG00000225610	2	205989585	206000858	antisense	21.9375	0
ENSG00000272836	ENSG00000272836	22	50205585	50206062	antisense	21.9	0
ENSG00000272849	ENSG00000272849	12	121797511	121801972	lincRNA	21.9	0
ENSG00000238109	ENSG00000238109	7	98998538	98999930	processed_pseudogene	21.9	0.0140124
ENSG00000271862	ENSG00000271862	5	83049376	83050964	lincRNA	21.9	0
ENSG00000229939	ENSG00000229939	X	111618808	111619094	processed_pseudogene	21.9	0
ENSG00000174353	STAG3L3	7	72969696	73005922	transcribed_unprocessed_pseudogene	21.8889	0
ENSG00000226803	ENSG00000226803	6	57114894	57174236	antisense	21.8731	0
ENSG00000235354	ENSG00000235354	7	103348601	103348771	processed_pseudogene	21.8701	0.00329509
ENSG00000267156	TPMTP1	18	47630112	47630848	processed_pseudogene	21.8696	0
ENSG00000259367	ENSG00000259367	15	85619623	85670948	antisense	21.8	0
ENSG00000171889	MIR31HG	9	21455642	21559669	sense_overlapping	21.8	0
ENSG00000271913	ENSG00000271913	6	158988178	159064925	antisense	21.8	0
ENSG00000271895	ENSG00000271895	1	11029659	11030528	antisense	21.8	0
ENSG00000269019	ENSG00000269019	19	18940322	18946831	antisense	21.7	0
ENSG00000221844	DPP3P2	9	73474378	73476073	processed_pseudogene	21.7	0.216122
ENSG00000215270	ENSG00000215270	22	15854195	15855243	processed_pseudogene	21.6	0
ENSG00000260425	ENSG00000260425	16	1358900	1361405	antisense	21.6	0
ENSG00000259327	ENSG00000259327	15	52116574	52122131	lincRNA	21.6	0
ENSG00000204188	GGNBP1	6	33540046	33589026	unitary_pseudogene	21.6	0
ENSG00000240194	CYMP	1	110480752	110491277	unitary_pseudogene	21.6	0.0706365
ENSG00000241720	ENSG00000241720	1	109725820	109775252	antisense	21.5871	0
ENSG00000223390	ENSG00000223390	1	52033391	52044279	antisense	21.5862	0
ENSG00000251204	ENSG00000251204	5	106415576	106417241	processed_pseudogene	21.5789	0
ENSG00000238041	ENSG00000238041	11	56690465	56690723	processed_pseudogene	21.5714	0
ENSG00000245694	CRNDE	16	54918863	54929189	lincRNA	21.5203	0
ENSG00000268093	ENSG00000268093	19	48619272	48624132	antisense	21.5	0
ENSG00000236539	HNRNPA1P54	1	179447602	179457315	processed_pseudogene	21.5	0.216122
ENSG00000271182	ENSG00000271182	19	21634833	21635175	processed_pseudogene	21.4615	0
ENSG00000213090	ENSG00000213090	2	201410544	201413308	processed_pseudogene	21.4615	0
ENSG00000213260	YWHAZP5	10	105686322	105687051	processed_pseudogene	21.4545	0
ENSG00000215067	ALOX12-AS1	17	6876635	7012349	antisense	21.4444	0
ENSG00000246851	ENSG00000246851	9	131189910	131194205	antisense	21.4375	0
ENSG00000229766	ENSG00000229766	20	8019223	8043512	antisense	21.4	0
ENSG00000258457	ENSG00000258457	14	22982698	22999078	antisense	21.4	0
ENSG00000258682	ENSG00000258682	14	58264662	58269681	sense_overlapping	21.4	0
ENSG00000245498	ENSG00000245498	11	124800450	124834487	antisense	21.3846	0
ENSG00000261069	ENSG00000261069	15	25087661	25088896	lincRNA	21.3684	0
ENSG00000223697	ENSG00000223697	8	132838117	132844298	antisense	21.3438	0
ENSG00000213962	API5P2	2	177997273	177998770	processed_pseudogene	21.3333	0
ENSG00000263812	LINC00908	18	76528655	76610968	lincRNA	21.3	0
ENSG00000261924	ENSG00000261924	17	80966239	80971213	antisense	21.2727	0.00627485
ENSG00000197815	ENSG00000197815	17	17858227	17860041	antisense	21.2	0
ENSG00000271105	SCML2P2	16	25069570	25070109	processed_pseudogene	21.2	0
ENSG00000234432	ENSG00000234432	7	5426277	5428927	lincRNA	21.2	0
ENSG00000212694	LINC01089	12	121795267	121803906	lincRNA	21.1887	0
ENSG00000260401	ENSG00000260401	11	73238975	73242335	sense_overlapping	21.1667	0
ENSG00000275854	ENSG00000275854	12	32736930	32737660	sense_intronic	21.1346	0
ENSG00000177335	C8orf31	8	143039209	143059942	processed_transcript	21.125	0
ENSG00000256806	C17orf100	17	6651718	6693202	lincRNA	21.12	0
ENSG00000277496	ENSG00000277496	20	62648961	62650767	antisense	21.1	0
ENSG00000242615	ENSG00000242615	19	12141806	12143322	transcribed_processed_pseudogene	21.1	0
ENSG00000244198	ENSG00000244198	7	144194858	144280547	antisense	21.1	0
ENSG00000224318	CHL1-AS2	3	195758	197341	processed_transcript	21.1	0
ENSG00000228925	ENSG00000228925	2	46899275	46908678	antisense	21.0728	0
ENSG00000268056	ENSG00000268056	19	17152588	17168051	antisense	21.0465	0
ENSG00000252690	SCARNA15	15	82752884	82757208	processed_transcript	21	0
ENSG00000259696	ENSG00000259696	15	31453201	31454139	processed_pseudogene	21	0
ENSG00000230953	ENSG00000230953	1	52920422	52920596	processed_pseudogene	21	0
ENSG00000233937	ENSG00000233937	5	181246523	181272167	processed_transcript	20.9542	0
ENSG00000260114	ENSG00000260114	16	29919634	29921905	sense_intronic	20.9259	0
ENSG00000265784	ENSG00000265784	17	38918801	38921769	antisense	20.9069	0
ENSG00000265487	ENSG00000265487	18	5956101	5960785	antisense	20.9	0
ENSG00000261542	ENSG00000261542	8	63215981	63218034	lincRNA	20.8333	0
ENSG00000213430	HSPD1P1	5	21882585	21884310	processed_pseudogene	20.8323	0
ENSG00000230590	FTX	X	73963955	74293574	lincRNA	20.8182	0
ENSG00000266501	ENSG00000266501	17	73067870	73068288	processed_pseudogene	20.8095	0
ENSG00000234567	ENSG00000234567	6	133452857	133456605	antisense	20.8	0
ENSG00000267919	ENSG00000267919	2	219645090	219645631	lincRNA	20.8	0
ENSG00000226711	FAM66C	12	8180209	8216151	antisense	20.7692	0
ENSG00000242622	ENSG00000242622	3	120094895	120136783	lincRNA	20.7273	0
ENSG00000255198	SNHG9	16	1964959	1965509	lincRNA	20.7143	0.00329509
ENSG00000273300	ENSG00000273300	22	19454179	19454605	antisense	20.7	0
ENSG00000269890	ENSG00000269890	1	228270443	228274397	antisense	20.7	0
ENSG00000229358	DPY19L1P1	7	32580949	32761787	unprocessed_pseudogene	20.6957	0
ENSG00000247570	SDCBPP2	8	69942948	69944648	processed_pseudogene	20.6716	0
ENSG00000228819	ENSG00000228819	X	132130091	132131352	processed_pseudogene	20.6667	0.331821
ENSG00000224413	ENSG00000224413	21	46037052	46039807	lincRNA	20.6	0
ENSG00000267727	ENSG00000267727	19	33301279	33301940	antisense	20.6	0
ENSG00000272240	ENSG00000272240	8	234347	234887	antisense	20.6	0
ENSG00000233221	ENSG00000233221	2	130830978	130836994	antisense	20.6	0
ENSG00000237206	IMPDH1P4	X	43278125	43279658	processed_pseudogene	20.6	0
ENSG00000227176	ENSG00000227176	2	170077224	170078294	processed_pseudogene	20.5625	0
ENSG00000253213	ENSG00000253213	5	171251866	171252982	processed_pseudogene	20.5	0
ENSG00000244932	ENSG00000244932	3	129381298	129394149	unprocessed_pseudogene	20.5	0
ENSG00000228335	ENSG00000228335	7	99442890	99443496	processed_pseudogene	20.4915	0
ENSG00000228717	ENSG00000228717	X	151226229	151227715	processed_pseudogene	20.4286	0
ENSG00000239665	ENSG00000239665	10	13631143	13668445	processed_transcript	20.4224	0
ENSG00000271020	ENSG00000271020	3	33797149	33797681	lincRNA	20.4167	0
ENSG00000227252	ENSG00000227252	2	237059434	237085817	antisense	20.4	0
ENSG00000230415	ENSG00000230415	1	1275223	1280420	lincRNA	20.4	0
ENSG00000256073	URB1-AS1	21	32393130	32393960	lincRNA	20.3939	0
ENSG00000231549	USMG5P1	X	74173890	74174066	processed_pseudogene	20.3898	0
ENSG00000225791	TRAM2-AS1	6	52577307	52583993	lincRNA	20.3636	0
ENSG00000260236	ENSG00000260236	3	47379089	47380999	antisense	20.3636	0
ENSG00000281205	LINC00950	9	35858738	35865518	lincRNA	20.3125	0
ENSG00000269051	ENSG00000269051	19	53197111	53211015	lincRNA	20.3	0
ENSG00000261208	ENSG00000261208	14	52286797	52289268	processed_pseudogene	20.3	0.0706365
ENSG00000254595	ENSG00000254595	11	6488186	6489377	processed_pseudogene	20.3	0
ENSG00000227775	ENSG00000227775	1	1724512	1737251	transcribed_processed_pseudogene	20.2222	0
ENSG00000261438	ENSG00000261438	10	89015836	89017059	sense_overlapping	20.2	0
ENSG00000250846	EPHA5-AS1	4	65669961	65698029	lincRNA	20.2	0
ENSG00000224884	ENSG00000224884	3	8573726	8593124	lincRNA	20.2	0
ENSG00000259683	ENSG00000259683	15	84389729	84395903	unprocessed_pseudogene	20.1481	0
ENSG00000253785	ENSG00000253785	5	172975511	172976374	processed_pseudogene	20.1211	0
ENSG00000272733	ENSG00000272733	22	23580880	23583859	lincRNA	20.1	0
ENSG00000240970	RPL23AP64	11	119003012	119003446	processed_pseudogene	20.1	0
ENSG00000247416	ENSG00000247416	11	112959279	112963460	antisense	20.1	0
ENSG00000261051	ENSG00000261051	3	146059585	146061679	sense_overlapping	20.1	0
ENSG00000227295	ELL2P1	1	158175850	158177755	processed_pseudogene	20.0333	0
ENSG00000268203	ENSG00000268203	19	6494320	6494805	antisense	20	0
ENSG00000181227	ENSG00000181227	1	75743423	75744776	processed_pseudogene	19.9581	0
ENSG00000188512	ENSG00000188512	8	33969567	33969879	processed_pseudogene	19.9259	0
ENSG00000213985	ENSG00000213985	19	20257720	20259418	processed_pseudogene	19.9193	0
ENSG00000270060	ENSG00000270060	11	47168281	47169563	sense_intronic	19.9	0
ENSG00000250569	NTAN1P2	8	86481754	86483002	processed_pseudogene	19.9	0
ENSG00000258365	ENSG00000258365	12	94277758	94282844	antisense	19.8182	0
ENSG00000259562	ENSG00000259562	15	78290527	78291221	transcribed_processed_pseudogene	19.8	0
ENSG00000225333	ENSG00000225333	1	39718028	39718595	processed_pseudogene	19.8	0.216122
ENSG00000276136	ENSG00000276136	12	32000375	32001222	lincRNA	19.7	0
ENSG00000270441	ENSG00000270441	3	49140086	49160851	unprocessed_pseudogene	19.6923	0
ENSG00000258359	PCNPP1	12	111669852	111670362	processed_pseudogene	19.6875	0.139285
ENSG00000211451	GNRHR2	1	145919013	145925341	unitary_pseudogene	19.6667	0
ENSG00000257497	ENSG00000257497	12	75483454	75489820	antisense	19.6429	0
ENSG00000236216	PPP1R11P1	1	21397987	21398362	processed_pseudogene	19.6364	0
ENSG00000267342	ENSG00000267342	17	75897060	75900148	antisense	19.6078	0
ENSG00000249740	OSMR-AS1	5	38736055	38845829	lincRNA	19.6	0
ENSG00000224728	ENSG00000224728	3	15878047	15879571	processed_pseudogene	19.6	0
ENSG00000231365	ENSG00000231365	1	119140396	119275973	antisense	19.5455	0
ENSG00000257674	ENSG00000257674	12	42286911	42288560	processed_pseudogene	19.5424	0
ENSG00000247317	ENSG00000247317	8	142981738	143018437	lincRNA	19.5294	0
ENSG00000214425	LRRC37A4P	17	45506741	45550335	transcribed_unprocessed_pseudogene	19.5	0
ENSG00000260381	ENSG00000260381	16	50100339	50121943	antisense	19.5	0
ENSG00000259052	ENSG00000259052	14	100279959	100291456	sense_overlapping	19.5	0
ENSG00000256075	ENSG00000256075	12	68473741	68474902	processed_pseudogene	19.5	0
ENSG00000250959	GLUD1P3	10	73730562	73737311	transcribed_unprocessed_pseudogene	19.5	0
ENSG00000224025	ENSG00000224025	9	68609125	68611984	processed_pseudogene	19.5	0
ENSG00000280543	ASAP1-IT2	8	130082738	130084768	sense_intronic	19.5	0
ENSG00000234123	RHBDF1P1	3	14572852	14574792	processed_pseudogene	19.5	0.0140124
ENSG00000121089	NACA3P	4	164943290	164943937	processed_pseudogene	19.4896	0
ENSG00000229091	HSPA8P8	7	10451311	10453252	processed_pseudogene	19.4758	0
ENSG00000230756	RHOQP3	2	130212870	130213490	processed_pseudogene	19.4667	0
ENSG00000250909	ENSG00000250909	5	176347941	176353584	antisense	19.4574	0
ENSG00000234500	ENSG00000234500	7	66511556	66545066	unprocessed_pseudogene	19.4545	0
ENSG00000234084	ENSG00000234084	6	135301568	135307158	antisense	19.4545	0
ENSG00000251032	CUL1P1	5	127784618	127787042	processed_pseudogene	19.4286	0
ENSG00000213344	PCNPP3	12	65645992	65646462	processed_pseudogene	19.4	0.0706365
ENSG00000272871	ENSG00000272871	9	14588797	14590065	lincRNA	19.4	0
ENSG00000214846	ENSG00000214846	4	15730962	15731627	processed_pseudogene	19.4	0.0706365
ENSG00000240524	ENSG00000240524	1	229270927	229271599	transcribed_processed_pseudogene	19.375	0
ENSG00000260617	ENSG00000260617	16	88741631	88742367	antisense	19.3333	0
ENSG00000251867	ENSG00000251867	8	80484561	80485619	antisense	19.3182	0
ENSG00000229689	ENSG00000229689	2	95525345	95532405	transcribed_unprocessed_pseudogene	19.3125	0
ENSG00000234892	ENSG00000234892	22	43232141	43239010	antisense	19.3	0
ENSG00000269399	ENSG00000269399	19	16542746	16544814	lincRNA	19.3	0
ENSG00000273447	ENSG00000273447	4	109692004	109692703	antisense	19.3	0
ENSG00000231327	ENSG00000231327	2	70124036	70125317	lincRNA	19.25	0
ENSG00000224186	C5orf66	5	135033280	135358219	antisense	19.2463	0
ENSG00000265840	ENSG00000265840	17	28749731	28750079	antisense	19.2333	0
ENSG00000265417	ENSG00000265417	18	1362445	1363873	processed_pseudogene	19.2222	0
ENSG00000262413	ENSG00000262413	17	81867721	81868552	antisense	19.2146	0
ENSG00000256433	ENSG00000256433	12	6393905	6396148	lincRNA	19.2	0
ENSG00000233237	LINC00472	6	71344344	71420769	lincRNA	19.2	0
ENSG00000274877	ENSG00000274877	2	113237595	113240825	antisense	19.2	0
ENSG00000180284	ENSG00000180284	X	103651735	103652106	processed_pseudogene	19.2	0
ENSG00000259661	ENSG00000259661	15	90920218	90921186	antisense	19.1313	0
ENSG00000233087	ENSG00000233087	2	131362956	131363720	transcribed_processed_pseudogene	19.1129	0
ENSG00000258891	ENSG00000258891	14	73896164	73938114	antisense	19.1099	0
ENSG00000272072	ENSG00000272072	7	107192559	107193300	antisense	19.1	0
ENSG00000251414	ENSG00000251414	5	176354206	176356168	antisense	19.1	0
ENSG00000224272	ENSG00000224272	2	241808312	241812016	antisense	19.1	0
ENSG00000236364	ENSG00000236364	1	165890795	165900683	antisense	19.0556	0
ENSG00000205771	CATSPER2P1	15	43726918	43747094	transcribed_unprocessed_pseudogene	19.0417	0
ENSG00000269481	ENSG00000269481	19	17414257	17422324	antisense	19	0
ENSG00000226890	ENSG00000226890	16	1625628	1626160	antisense	19	0
ENSG00000271815	ENSG00000271815	5	75363760	75364242	lincRNA	19	0
ENSG00000250325	IGBP1P4	4	82401578	82402456	processed_pseudogene	19	0.0140124
ENSG00000237940	ENSG00000237940	2	241970683	241977276	lincRNA	19	0
ENSG00000230896	ENSG00000230896	1	45694684	45697075	sense_intronic	19	0
ENSG00000234072	ENSG00000234072	2	27356246	27367622	antisense	18.9817	0
ENSG00000272267	ENSG00000272267	8	9555144	9556520	antisense	18.9577	0
ENSG00000223984	HNRNPRP1	10	21624592	21626286	processed_pseudogene	18.9462	0
ENSG00000225355	ARL6IP1P2	10	36995023	36995585	processed_pseudogene	18.915	0
ENSG00000217414	ENSG00000217414	6	18363417	18365423	processed_pseudogene	18.9091	0
ENSG00000226143	ENSG00000226143	20	43549389	43550949	antisense	18.9	0
ENSG00000256164	CCND2-AS1	12	4248765	4276184	antisense	18.9	0
ENSG00000256673	ENSG00000256673	12	9398355	9414851	unprocessed_pseudogene	18.9	0
ENSG00000231655	ENSG00000231655	2	26140263	26141264	processed_pseudogene	18.9	0.0140124
ENSG00000185031	SLC2A3P2	1	64984608	64986087	processed_pseudogene	18.9	0
ENSG00000227496	ENSG00000227496	1	225700604	225752243	antisense	18.9	0
ENSG00000270127	ENSG00000270127	15	100547765	100550153	lincRNA	18.8182	0
ENSG00000259668	ENSG00000259668	15	51457286	51460582	antisense	18.8077	0
ENSG00000256704	SDCCAG3P1	18	60009994	60011143	processed_pseudogene	18.8	0.216122
ENSG00000261067	ENSG00000261067	16	28974804	28990783	processed_transcript	18.8	0
ENSG00000236548	RNF217-AS1	6	124909093	124963039	antisense	18.8	0
ENSG00000258451	ENSG00000258451	14	20693480	20707120	antisense	18.7931	0
ENSG00000267253	ENSG00000267253	17	43718314	43720436	processed_pseudogene	18.7895	0
ENSG00000254422	ENSG00000254422	11	102229851	102230922	antisense	18.7776	0
ENSG00000270055	ENSG00000270055	15	30487963	30490313	sense_intronic	18.7727	0
ENSG00000255035	SDHCP4	11	17435672	17436181	processed_pseudogene	18.7647	0
ENSG00000246203	ENSG00000246203	1	155614726	155660245	unprocessed_pseudogene	18.75	0.00627485
ENSG00000228265	RALY-AS1	20	33983052	33994357	lincRNA	18.7	0
ENSG00000267102	ENSG00000267102	17	35409602	35410228	transcribed_processed_pseudogene	18.7	0
ENSG00000258926	ENSG00000258926	14	61537508	61545287	antisense	18.7	0
ENSG00000273448	ENSG00000273448	7	67333047	67334383	lincRNA	18.7	0
ENSG00000223804	ENSG00000223804	1	120267334	120341871	transcribed_unprocessed_pseudogene	18.7	0
ENSG00000215070	XRCC6P5	X	99719364	99721158	processed_pseudogene	18.7	0.0706365
ENSG00000256238	SUPT16HP1	12	16399274	16402406	processed_pseudogene	18.6943	0
ENSG00000206573	THUMPD3-AS1	3	9349689	9398579	antisense	18.662	0
ENSG00000278811	LINC00624	1	147258885	147517875	antisense	18.6538	0
[truncated: 4,238 more rows]
