# Supplementary material for: Differential long non-coding RNA expression profiles in human oocytes and cumulus cells
Source: Sci Rep. 2018 Feb 2;8:2202. doi: 10.1038/s41598-018-20727-0 (PMC5797088; doi:10.1038/s41598-018-20727-0)
Supplement: Supplementary file 7 — Dataset 5 [file 41598_2018_20727_MOESM7_ESM.xls]

## Sheet: eQTL_linked_lncRNA_mRNA_pairs
Supplementary Table S5: Lists of eQTL-linked lncRNA and mRNA pairs in CCs and MII oocytes
eQTL-linked lncRNAs and mRNA pairs in CCs			eQTL-linked lncRNAs and mRNA pairs in MII oocytes
ENSG00000224460	ENSG00000001036		ENSG00000237813	ENSG00000001626
ENSG00000229036	ENSG00000001036		ENSG00000248360	ENSG00000004468
ENSG00000278206	ENSG00000001036		ENSG00000236453	ENSG00000004948
ENSG00000230845	ENSG00000001084		ENSG00000230333	ENSG00000005108
ENSG00000231683	ENSG00000001084		ENSG00000229618	ENSG00000006747
ENSG00000249379	ENSG00000001084		ENSG00000264067	ENSG00000006788
ENSG00000235016	ENSG00000001617		ENSG00000273388	ENSG00000006788
ENSG00000188693	ENSG00000001630		ENSG00000238098	ENSG00000007038
ENSG00000256789	ENSG00000002330		ENSG00000179136	ENSG00000007174
ENSG00000257086	ENSG00000002330		ENSG00000173811	ENSG00000008324
ENSG00000265784	ENSG00000002834		ENSG00000238098	ENSG00000010539
ENSG00000266101	ENSG00000002834		ENSG00000237400	ENSG00000011426
ENSG00000263412	ENSG00000002919		ENSG00000282199	ENSG00000012048
ENSG00000263766	ENSG00000002919		ENSG00000239219	ENSG00000013293
ENSG00000164845	ENSG00000003056		ENSG00000231294	ENSG00000021826
ENSG00000215241	ENSG00000003056		ENSG00000223586	ENSG00000028839
ENSG00000237248	ENSG00000003056		ENSG00000227531	ENSG00000030304
ENSG00000256069	ENSG00000003056		ENSG00000225548	ENSG00000033867
ENSG00000256552	ENSG00000003056		ENSG00000229017	ENSG00000034693
ENSG00000256673	ENSG00000003056		ENSG00000152931	ENSG00000035499
ENSG00000222019	ENSG00000003249		ENSG00000254319	ENSG00000036448
ENSG00000223959	ENSG00000003249		ENSG00000245248	ENSG00000036672
ENSG00000260259	ENSG00000003249		ENSG00000254740	ENSG00000036672
ENSG00000226312	ENSG00000003400		ENSG00000253968	ENSG00000037241
ENSG00000226312	ENSG00000003402		ENSG00000260798	ENSG00000039068
ENSG00000224063	ENSG00000003436		ENSG00000267112	ENSG00000041353
ENSG00000227227	ENSG00000003436		ENSG00000233009	ENSG00000043355
ENSG00000235848	ENSG00000003509		ENSG00000259712	ENSG00000047346
ENSG00000235016	ENSG00000003756		ENSG00000236318	ENSG00000048052
ENSG00000249258	ENSG00000003989		ENSG00000248994	ENSG00000049656
ENSG00000265254	ENSG00000004139		ENSG00000224367	ENSG00000049759
ENSG00000265254	ENSG00000004142		ENSG00000267593	ENSG00000049759
ENSG00000206417	ENSG00000004399		ENSG00000231512	ENSG00000054282
ENSG00000228252	ENSG00000004399		ENSG00000224260	ENSG00000054392
ENSG00000248916	ENSG00000004399		ENSG00000259076	ENSG00000054654
ENSG00000225313	ENSG00000004455		ENSG00000257191	ENSG00000058272
ENSG00000236065	ENSG00000004455		ENSG00000257474	ENSG00000058272
ENSG00000239670	ENSG00000004455		ENSG00000248901	ENSG00000058729
ENSG00000235049	ENSG00000004478		ENSG00000250331	ENSG00000058729
ENSG00000246627	ENSG00000004478		ENSG00000251513	ENSG00000058729
ENSG00000235016	ENSG00000004534		ENSG00000238098	ENSG00000059145
ENSG00000267049	ENSG00000004776		ENSG00000261713	ENSG00000059145
ENSG00000267698	ENSG00000004776		ENSG00000179818	ENSG00000059728
ENSG00000267049	ENSG00000004777		ENSG00000256209	ENSG00000060709
ENSG00000267874	ENSG00000004777		ENSG00000260798	ENSG00000062038
ENSG00000231170	ENSG00000004799		ENSG00000268686	ENSG00000063127
ENSG00000235016	ENSG00000004838		ENSG00000267606	ENSG00000063245
ENSG00000231170	ENSG00000004864		ENSG00000267710	ENSG00000063245
ENSG00000231764	ENSG00000004864		ENSG00000261286	ENSG00000064270
ENSG00000214188	ENSG00000004866		ENSG00000229855	ENSG00000064692
ENSG00000226367	ENSG00000004866		ENSG00000250328	ENSG00000064692
ENSG00000243243	ENSG00000004866		ENSG00000238098	ENSG00000065057
ENSG00000267419	ENSG00000005007		ENSG00000261713	ENSG00000065057
ENSG00000269145	ENSG00000005007		ENSG00000230131	ENSG00000065154
ENSG00000273654	ENSG00000005007		ENSG00000265975	ENSG00000065320
ENSG00000257261	ENSG00000005175		ENSG00000239523	ENSG00000065534
ENSG00000257735	ENSG00000005175		ENSG00000237943	ENSG00000065675
ENSG00000260510	ENSG00000005187		ENSG00000227165	ENSG00000066468
ENSG00000189149	ENSG00000005189		ENSG00000257165	ENSG00000067715
ENSG00000260510	ENSG00000005189		ENSG00000257191	ENSG00000067715
ENSG00000230074	ENSG00000005238		ENSG00000258084	ENSG00000067715
ENSG00000262879	ENSG00000005243		ENSG00000258220	ENSG00000067715
ENSG00000264701	ENSG00000005243		ENSG00000257165	ENSG00000067798
ENSG00000266341	ENSG00000005243		ENSG00000258084	ENSG00000067798
ENSG00000243193	ENSG00000005249		ENSG00000250167	ENSG00000069018
ENSG00000265148	ENSG00000005379		ENSG00000249364	ENSG00000069020
ENSG00000237737	ENSG00000005448		ENSG00000251391	ENSG00000069020
ENSG00000257800	ENSG00000005448		ENSG00000257004	ENSG00000070018
ENSG00000182165	ENSG00000005469		ENSG00000271119	ENSG00000071539
ENSG00000228393	ENSG00000005483		ENSG00000241956	ENSG00000072571
ENSG00000205485	ENSG00000005486		ENSG00000236333	ENSG00000072657
ENSG00000205534	ENSG00000005844		ENSG00000177112	ENSG00000072952
ENSG00000260494	ENSG00000005844		ENSG00000225764	ENSG00000073282
ENSG00000260911	ENSG00000005844		ENSG00000255308	ENSG00000074319
ENSG00000261346	ENSG00000005844		ENSG00000247213	ENSG00000075035
ENSG00000261474	ENSG00000005844		ENSG00000232455	ENSG00000075914
ENSG00000234230	ENSG00000005889		ENSG00000228791	ENSG00000077092
ENSG00000233382	ENSG00000005893		ENSG00000237838	ENSG00000077092
ENSG00000258545	ENSG00000005893		ENSG00000229291	ENSG00000077585
ENSG00000268030	ENSG00000006015		ENSG00000226140	ENSG00000077943
ENSG00000268199	ENSG00000006016		ENSG00000253634	ENSG00000079102
ENSG00000234494	ENSG00000006025		ENSG00000253901	ENSG00000079102
ENSG00000263412	ENSG00000006025		ENSG00000246662	ENSG00000079112
ENSG00000214425	ENSG00000006062		ENSG00000253773	ENSG00000079112
ENSG00000267121	ENSG00000006062		ENSG00000223786	ENSG00000080007
ENSG00000277089	ENSG00000006125		ENSG00000231332	ENSG00000080007
ENSG00000205890	ENSG00000006194		ENSG00000246316	ENSG00000080709
ENSG00000260565	ENSG00000006194		ENSG00000248245	ENSG00000081059
ENSG00000262370	ENSG00000006194		ENSG00000250994	ENSG00000081059
ENSG00000260467	ENSG00000006210		ENSG00000254024	ENSG00000083307
ENSG00000250107	ENSG00000006282		ENSG00000261848	ENSG00000083454
ENSG00000251239	ENSG00000006282		ENSG00000261848	ENSG00000083457
ENSG00000229980	ENSG00000006283		ENSG00000261898	ENSG00000083457
ENSG00000250107	ENSG00000006283		ENSG00000262670	ENSG00000083457
ENSG00000215154	ENSG00000006327		ENSG00000262921	ENSG00000083457
ENSG00000260565	ENSG00000006327		ENSG00000228802	ENSG00000085449
ENSG00000160172	ENSG00000006534		ENSG00000250195	ENSG00000085871
ENSG00000255306	ENSG00000006534		ENSG00000261713	ENSG00000086506
ENSG00000220804	ENSG00000006607		ENSG00000229291	ENSG00000086619
ENSG00000267551	ENSG00000006638		ENSG00000204666	ENSG00000086967
ENSG00000269486	ENSG00000006712		ENSG00000258535	ENSG00000087302
ENSG00000188185	ENSG00000006715		ENSG00000231290	ENSG00000087495
ENSG00000229851	ENSG00000006756		ENSG00000235590	ENSG00000087495
ENSG00000266903	ENSG00000007047		ENSG00000237121	ENSG00000087495
ENSG00000269815	ENSG00000007080		ENSG00000254620	ENSG00000087495
ENSG00000273654	ENSG00000007080		ENSG00000253392	ENSG00000088256
ENSG00000130612	ENSG00000007129		ENSG00000277301	ENSG00000088325
ENSG00000239736	ENSG00000007129		ENSG00000232746	ENSG00000088726
ENSG00000267107	ENSG00000007129		ENSG00000251165	ENSG00000088926
ENSG00000268027	ENSG00000007129		ENSG00000257883	ENSG00000088992
ENSG00000270164	ENSG00000007129		ENSG00000257452	ENSG00000089169
ENSG00000262791	ENSG00000007168		ENSG00000261713	ENSG00000090581
ENSG00000266527	ENSG00000007171		ENSG00000261239	ENSG00000091651
ENSG00000264031	ENSG00000007202		ENSG00000257285	ENSG00000092036
ENSG00000264808	ENSG00000007202		ENSG00000257285	ENSG00000092054
ENSG00000266527	ENSG00000007202		ENSG00000234511	ENSG00000094755
ENSG00000267259	ENSG00000007202		ENSG00000253591	ENSG00000094755
ENSG00000233635	ENSG00000007314		ENSG00000234477	ENSG00000094804
ENSG00000263644	ENSG00000007314		ENSG00000225243	ENSG00000094963
ENSG00000236829	ENSG00000007376		ENSG00000230107	ENSG00000100162
ENSG00000261691	ENSG00000007376		ENSG00000188511	ENSG00000100253
ENSG00000234769	ENSG00000007384		ENSG00000233080	ENSG00000100281
ENSG00000236829	ENSG00000007384		ENSG00000279184	ENSG00000100281
ENSG00000260316	ENSG00000007384		ENSG00000279159	ENSG00000100330
ENSG00000261659	ENSG00000007384		ENSG00000257636	ENSG00000100473
ENSG00000236829	ENSG00000007392		ENSG00000258558	ENSG00000100473
ENSG00000261659	ENSG00000007392		ENSG00000259039	ENSG00000100567
ENSG00000236829	ENSG00000007516		ENSG00000258416	ENSG00000100629
ENSG00000229106	ENSG00000007968		ENSG00000259035	ENSG00000100629
ENSG00000227775	ENSG00000008130		ENSG00000258979	ENSG00000100749
ENSG00000230092	ENSG00000008130		ENSG00000258342	ENSG00000100906
ENSG00000237491	ENSG00000008130		ENSG00000234948	ENSG00000101115
ENSG00000268575	ENSG00000008130		ENSG00000132832	ENSG00000101443
ENSG00000233635	ENSG00000008283		ENSG00000264859	ENSG00000101695
ENSG00000265702	ENSG00000008283		ENSG00000227042	ENSG00000101871
ENSG00000229980	ENSG00000008294		ENSG00000235834	ENSG00000102054
ENSG00000228350	ENSG00000008300		ENSG00000233009	ENSG00000102452
ENSG00000260565	ENSG00000008516		ENSG00000276012	ENSG00000102466
ENSG00000261971	ENSG00000008516		ENSG00000276476	ENSG00000102678
ENSG00000263072	ENSG00000008516		ENSG00000261008	ENSG00000102984
ENSG00000261971	ENSG00000008517		ENSG00000260798	ENSG00000103044
ENSG00000260293	ENSG00000008710		ENSG00000260798	ENSG00000103056
ENSG00000262370	ENSG00000008710		ENSG00000260338	ENSG00000103174
ENSG00000184319	ENSG00000008735		ENSG00000274367	ENSG00000103355
ENSG00000245025	ENSG00000008853		ENSG00000259929	ENSG00000103528
ENSG00000253125	ENSG00000008853		ENSG00000256340	ENSG00000103534
ENSG00000254064	ENSG00000008853		ENSG00000260430	ENSG00000103540
ENSG00000232973	ENSG00000008869		ENSG00000260592	ENSG00000103540
ENSG00000235848	ENSG00000008869		ENSG00000259673	ENSG00000103599
ENSG00000236213	ENSG00000008869		ENSG00000259700	ENSG00000103995
ENSG00000233038	ENSG00000009335		ENSG00000253944	ENSG00000104213
ENSG00000231889	ENSG00000009413		ENSG00000235531	ENSG00000104313
ENSG00000271789	ENSG00000009413		ENSG00000254031	ENSG00000104313
ENSG00000272078	ENSG00000009724		ENSG00000254277	ENSG00000104313
ENSG00000224666	ENSG00000010030		ENSG00000235531	ENSG00000104321
ENSG00000246982	ENSG00000010030		ENSG00000253394	ENSG00000104327
ENSG00000224424	ENSG00000010256		ENSG00000253799	ENSG00000104327
ENSG00000215039	ENSG00000010292		ENSG00000254180	ENSG00000104327
ENSG00000219410	ENSG00000010295		ENSG00000249395	ENSG00000104369
ENSG00000214855	ENSG00000010310		ENSG00000253983	ENSG00000104369
ENSG00000266903	ENSG00000010310		ENSG00000254349	ENSG00000104369
ENSG00000267282	ENSG00000010310		ENSG00000249395	ENSG00000104381
ENSG00000242797	ENSG00000010322		ENSG00000254349	ENSG00000104381
ENSG00000180279	ENSG00000010361		ENSG00000253773	ENSG00000104413
ENSG00000269352	ENSG00000010361		ENSG00000253893	ENSG00000104626
ENSG00000235703	ENSG00000010404		ENSG00000254235	ENSG00000104626
ENSG00000238039	ENSG00000010404		ENSG00000254367	ENSG00000104626
ENSG00000241769	ENSG00000010404		ENSG00000253535	ENSG00000104722
ENSG00000205885	ENSG00000010610		ENSG00000248257	ENSG00000105732
ENSG00000215039	ENSG00000010610		ENSG00000223838	ENSG00000105849
ENSG00000168405	ENSG00000010704		ENSG00000243004	ENSG00000105849
ENSG00000228223	ENSG00000010704		ENSG00000243797	ENSG00000105865
ENSG00000235358	ENSG00000010803		ENSG00000234352	ENSG00000105894
ENSG00000260920	ENSG00000010803		ENSG00000223561	ENSG00000105928
ENSG00000281207	ENSG00000010803		ENSG00000254369	ENSG00000105991
ENSG00000225315	ENSG00000011009		ENSG00000254369	ENSG00000105996
ENSG00000264443	ENSG00000011009		ENSG00000223813	ENSG00000106069
ENSG00000242349	ENSG00000011021		ENSG00000233108	ENSG00000106415
ENSG00000233635	ENSG00000011028		ENSG00000230333	ENSG00000106443
ENSG00000263644	ENSG00000011028		ENSG00000272701	ENSG00000106484
ENSG00000265702	ENSG00000011028		ENSG00000181211	ENSG00000106588
ENSG00000236908	ENSG00000011105		ENSG00000231539	ENSG00000106588
ENSG00000246627	ENSG00000011105		ENSG00000231638	ENSG00000106588
ENSG00000258325	ENSG00000011105		ENSG00000232006	ENSG00000106588
ENSG00000265148	ENSG00000011143		ENSG00000227482	ENSG00000106927
ENSG00000265542	ENSG00000011143		ENSG00000229981	ENSG00000108018
ENSG00000236869	ENSG00000011198		ENSG00000203876	ENSG00000108055
ENSG00000273218	ENSG00000011243		ENSG00000231829	ENSG00000108242
ENSG00000229980	ENSG00000011258		ENSG00000234477	ENSG00000108244
ENSG00000229980	ENSG00000011260		ENSG00000267440	ENSG00000108849
ENSG00000175061	ENSG00000011295		ENSG00000282199	ENSG00000108852
ENSG00000227782	ENSG00000011295		ENSG00000227517	ENSG00000108984
ENSG00000266933	ENSG00000011304		ENSG00000267009	ENSG00000108984
ENSG00000186019	ENSG00000011422		ENSG00000248747	ENSG00000109445
ENSG00000257242	ENSG00000011465		ENSG00000248810	ENSG00000109445
ENSG00000266903	ENSG00000011478		ENSG00000250131	ENSG00000109674
ENSG00000205786	ENSG00000011600		ENSG00000251230	ENSG00000109762
ENSG00000267254	ENSG00000011600		ENSG00000250327	ENSG00000109794
ENSG00000267698	ENSG00000011600		ENSG00000255027	ENSG00000109832
ENSG00000180747	ENSG00000011638		ENSG00000254560	ENSG00000109881
ENSG00000275445	ENSG00000011638		ENSG00000255425	ENSG00000110002
ENSG00000267219	ENSG00000012124		ENSG00000214788	ENSG00000110108
ENSG00000267698	ENSG00000012124		ENSG00000255202	ENSG00000110427
ENSG00000235016	ENSG00000012171		ENSG00000258026	ENSG00000111046
ENSG00000204620	ENSG00000012211		ENSG00000258131	ENSG00000111145
ENSG00000224812	ENSG00000012779		ENSG00000185847	ENSG00000111249
ENSG00000231964	ENSG00000012779		ENSG00000203585	ENSG00000111554
ENSG00000237840	ENSG00000012779		ENSG00000241825	ENSG00000111581
ENSG00000248265	ENSG00000012822		ENSG00000258168	ENSG00000111596
ENSG00000258086	ENSG00000012822		ENSG00000223786	ENSG00000111799
ENSG00000214900	ENSG00000012983		ENSG00000272243	ENSG00000111799
ENSG00000259113	ENSG00000012983		ENSG00000271860	ENSG00000112214
ENSG00000242578	ENSG00000013297		ENSG00000272168	ENSG00000112273
ENSG00000269889	ENSG00000013297		ENSG00000227192	ENSG00000112414
ENSG00000267121	ENSG00000013306		ENSG00000229017	ENSG00000112414
ENSG00000240449	ENSG00000013374		ENSG00000250974	ENSG00000112941
ENSG00000258301	ENSG00000013523		ENSG00000248994	ENSG00000113430
ENSG00000258569	ENSG00000013523		ENSG00000248245	ENSG00000113558
ENSG00000259081	ENSG00000013523		ENSG00000250994	ENSG00000113558
ENSG00000232725	ENSG00000013563		ENSG00000206120	ENSG00000114204
ENSG00000280195	ENSG00000013563		ENSG00000238755	ENSG00000114790
ENSG00000183935	ENSG00000013583		ENSG00000241220	ENSG00000114790
ENSG00000247498	ENSG00000013583		ENSG00000243069	ENSG00000114790
ENSG00000255621	ENSG00000013583		ENSG00000225258	ENSG00000115232
ENSG00000235703	ENSG00000013619		ENSG00000281131	ENSG00000115232
ENSG00000243742	ENSG00000013725		ENSG00000224643	ENSG00000115252
ENSG00000256813	ENSG00000013725		ENSG00000237750	ENSG00000115271
ENSG00000245532	ENSG00000014216		ENSG00000232034	ENSG00000115539
ENSG00000254614	ENSG00000014216		ENSG00000233633	ENSG00000115705
ENSG00000255478	ENSG00000014216		ENSG00000145063	ENSG00000115758
ENSG00000257086	ENSG00000014216		ENSG00000205054	ENSG00000116016
ENSG00000248724	ENSG00000014257		ENSG00000232498	ENSG00000116741
ENSG00000223935	ENSG00000014641		ENSG00000233478	ENSG00000117643
ENSG00000220323	ENSG00000014914		ENSG00000264859	ENSG00000118276
ENSG00000277147	ENSG00000014914		ENSG00000237548	ENSG00000119397
ENSG00000232656	ENSG00000015171		ENSG00000235495	ENSG00000119865
ENSG00000237341	ENSG00000015285		ENSG00000230773	ENSG00000119888
ENSG00000237517	ENSG00000015475		ENSG00000278390	ENSG00000120696
ENSG00000254363	ENSG00000015479		ENSG00000257322	ENSG00000120833
ENSG00000228903	ENSG00000015520		ENSG00000249395	ENSG00000121005
ENSG00000229980	ENSG00000015532		ENSG00000248278	ENSG00000121073
ENSG00000228252	ENSG00000017260		ENSG00000248714	ENSG00000121073
ENSG00000281344	ENSG00000017427		ENSG00000264672	ENSG00000121101
ENSG00000241313	ENSG00000018408		ENSG00000248278	ENSG00000121104
ENSG00000213963	ENSG00000018510		ENSG00000280241	ENSG00000121211
ENSG00000253608	ENSG00000019549		ENSG00000167355	ENSG00000121236
ENSG00000254333	ENSG00000019582		ENSG00000249867	ENSG00000121621
ENSG00000233334	ENSG00000019995		ENSG00000254560	ENSG00000121621
ENSG00000249456	ENSG00000019995		ENSG00000255202	ENSG00000121690
ENSG00000253161	ENSG00000020181		ENSG00000230131	ENSG00000121898
ENSG00000228172	ENSG00000020633		ENSG00000223911	ENSG00000121989
ENSG00000230438	ENSG00000021355		ENSG00000235944	ENSG00000122543
ENSG00000250903	ENSG00000021355		ENSG00000237400	ENSG00000122547
ENSG00000078319	ENSG00000021461		ENSG00000223838	ENSG00000122691
ENSG00000242294	ENSG00000021461		ENSG00000226522	ENSG00000122691
ENSG00000272752	ENSG00000021461		ENSG00000243004	ENSG00000122691
ENSG00000238184	ENSG00000021762		ENSG00000248636	ENSG00000122966
ENSG00000258959	ENSG00000022976		ENSG00000257452	ENSG00000123064
ENSG00000232934	ENSG00000023041		ENSG00000132832	ENSG00000124196
ENSG00000251661	ENSG00000023191		ENSG00000267440	ENSG00000125319
ENSG00000255237	ENSG00000023191		ENSG00000229876	ENSG00000125872
ENSG00000269915	ENSG00000023191		ENSG00000232677	ENSG00000126246
ENSG00000231955	ENSG00000023228		ENSG00000269086	ENSG00000126249
ENSG00000279220	ENSG00000023228		ENSG00000234477	ENSG00000126337
ENSG00000228801	ENSG00000023287		ENSG00000238098	ENSG00000127564
ENSG00000227695	ENSG00000023839		ENSG00000260107	ENSG00000127564
ENSG00000246982	ENSG00000023892		ENSG00000262668	ENSG00000127564
ENSG00000277147	ENSG00000023902		ENSG00000227308	ENSG00000127824
ENSG00000268061	ENSG00000024422		ENSG00000267606	ENSG00000127903
ENSG00000184319	ENSG00000025708		ENSG00000234626	ENSG00000128276
ENSG00000278869	ENSG00000025708		ENSG00000234715	ENSG00000128606
ENSG00000273188	ENSG00000025770		ENSG00000224189	ENSG00000128645
ENSG00000234961	ENSG00000026025		ENSG00000213981	ENSG00000128683
ENSG00000203999	ENSG00000026559		ENSG00000259240	ENSG00000128872
ENSG00000224397	ENSG00000026559		ENSG00000259712	ENSG00000128872
ENSG00000198358	ENSG00000026751		ENSG00000245719	ENSG00000129007
ENSG00000224259	ENSG00000026751		ENSG00000259410	ENSG00000129007
ENSG00000124549	ENSG00000026950		ENSG00000259673	ENSG00000129007
ENSG00000232774	ENSG00000027075		ENSG00000261801	ENSG00000129038
ENSG00000234263	ENSG00000027697		ENSG00000249993	ENSG00000129048
ENSG00000246596	ENSG00000027847		ENSG00000255308	ENSG00000129170
ENSG00000247679	ENSG00000027847		ENSG00000255511	ENSG00000129170
ENSG00000236947	ENSG00000027869		ENSG00000255308	ENSG00000129173
ENSG00000245311	ENSG00000029153		ENSG00000262943	ENSG00000129194
ENSG00000255968	ENSG00000029153		ENSG00000253944	ENSG00000129422
ENSG00000231028	ENSG00000029363		ENSG00000267174	ENSG00000130167
ENSG00000237596	ENSG00000029363		ENSG00000267174	ENSG00000130176
ENSG00000261879	ENSG00000029725		ENSG00000230666	ENSG00000130201
ENSG00000204188	ENSG00000030110		ENSG00000231806	ENSG00000130957
ENSG00000240254	ENSG00000031081		ENSG00000261175	ENSG00000131148
ENSG00000242622	ENSG00000031081		ENSG00000178412	ENSG00000131196
ENSG00000241720	ENSG00000031698		ENSG00000267287	ENSG00000131196
ENSG00000268191	ENSG00000031823		ENSG00000248245	ENSG00000131437
ENSG00000268203	ENSG00000031823		ENSG00000246889	ENSG00000131626
ENSG00000268758	ENSG00000031823		ENSG00000234477	ENSG00000131747
ENSG00000268758	ENSG00000032444		ENSG00000251218	ENSG00000131773
ENSG00000262686	ENSG00000033011		ENSG00000262670	ENSG00000132388
ENSG00000268635	ENSG00000033327		ENSG00000273819	ENSG00000132749
ENSG00000267002	ENSG00000033627		ENSG00000225721	ENSG00000132780
ENSG00000233098	ENSG00000034152		ENSG00000176659	ENSG00000132825
ENSG00000228252	ENSG00000034533		ENSG00000267337	ENSG00000132874
ENSG00000228643	ENSG00000035115		ENSG00000274317	ENSG00000133115
ENSG00000271816	ENSG00000035403		ENSG00000251381	ENSG00000133808
ENSG00000271848	ENSG00000035403		ENSG00000254486	ENSG00000133808
ENSG00000272140	ENSG00000035403		ENSG00000257275	ENSG00000133937
ENSG00000273175	ENSG00000035687		ENSG00000267761	ENSG00000134049
ENSG00000266970	ENSG00000035862		ENSG00000186162	ENSG00000134070
ENSG00000080947	ENSG00000037637		ENSG00000254485	ENSG00000134070
ENSG00000215908	ENSG00000037637		ENSG00000230489	ENSG00000134215
ENSG00000237276	ENSG00000037637		ENSG00000254456	ENSG00000134343
ENSG00000248265	ENSG00000037965		ENSG00000234248	ENSG00000134460
ENSG00000250742	ENSG00000037965		ENSG00000237943	ENSG00000134460
ENSG00000258086	ENSG00000037965		ENSG00000255660	ENSG00000134533
ENSG00000261386	ENSG00000038358		ENSG00000226476	ENSG00000134709
ENSG00000249835	ENSG00000038427		ENSG00000264859	ENSG00000134758
ENSG00000250320	ENSG00000038427		ENSG00000224356	ENSG00000134864
ENSG00000263033	ENSG00000038532		ENSG00000233009	ENSG00000134864
ENSG00000251307	ENSG00000039123		ENSG00000280169	ENSG00000134864
ENSG00000247572	ENSG00000039319		ENSG00000247400	ENSG00000134874
ENSG00000161643	ENSG00000039650		ENSG00000226337	ENSG00000135063
ENSG00000268006	ENSG00000039650		ENSG00000257452	ENSG00000135094
ENSG00000268047	ENSG00000039650		ENSG00000241388	ENSG00000135100
ENSG00000269352	ENSG00000039650		ENSG00000255946	ENSG00000135100
ENSG00000214353	ENSG00000040199		ENSG00000241388	ENSG00000135127
ENSG00000260185	ENSG00000040199		ENSG00000248636	ENSG00000135127
ENSG00000261513	ENSG00000040199		ENSG00000257452	ENSG00000135148
ENSG00000262903	ENSG00000040531		ENSG00000259867	ENSG00000135697
ENSG00000215067	ENSG00000040633		ENSG00000261218	ENSG00000135697
ENSG00000256806	ENSG00000040633		ENSG00000236719	ENSG00000135823
ENSG00000228486	ENSG00000040933		ENSG00000228918	ENSG00000135838
ENSG00000250519	ENSG00000042429		ENSG00000231851	ENSG00000135972
ENSG00000255929	ENSG00000042429		ENSG00000214198	ENSG00000136011
ENSG00000224186	ENSG00000043143		ENSG00000258343	ENSG00000136014
ENSG00000273345	ENSG00000043143		ENSG00000258136	ENSG00000136045
ENSG00000237686	ENSG00000044090		ENSG00000261206	ENSG00000136153
ENSG00000232656	ENSG00000047056		ENSG00000184608	ENSG00000136573
ENSG00000232633	ENSG00000047188		ENSG00000225564	ENSG00000136824
ENSG00000281371	ENSG00000047230		ENSG00000159712	ENSG00000136842
ENSG00000245067	ENSG00000047315		ENSG00000237548	ENSG00000136940
ENSG00000261329	ENSG00000047578		ENSG00000159712	ENSG00000136943
ENSG00000259977	ENSG00000047597		ENSG00000281641	ENSG00000136960
ENSG00000255474	ENSG00000047621		ENSG00000237937	ENSG00000137656
ENSG00000227398	ENSG00000047849		ENSG00000256717	ENSG00000137656
ENSG00000256091	ENSG00000048028		ENSG00000259200	ENSG00000137767
ENSG00000256947	ENSG00000048028		ENSG00000245750	ENSG00000137807
ENSG00000248596	ENSG00000048140		ENSG00000259473	ENSG00000137821
ENSG00000236105	ENSG00000048405		ENSG00000259240	ENSG00000137875
ENSG00000254459	ENSG00000048649		ENSG00000259712	ENSG00000137875
ENSG00000254829	ENSG00000048649		ENSG00000205054	ENSG00000138079
ENSG00000224043	ENSG00000048991		ENSG00000248019	ENSG00000138640
ENSG00000182109	ENSG00000049089		ENSG00000251577	ENSG00000138778
ENSG00000235358	ENSG00000049089		ENSG00000232021	ENSG00000138795
ENSG00000243970	ENSG00000049089		ENSG00000232021	ENSG00000138801
ENSG00000250286	ENSG00000049283		ENSG00000255794	ENSG00000139350
ENSG00000251239	ENSG00000049283		ENSG00000258131	ENSG00000139350
ENSG00000275897	ENSG00000049283		ENSG00000257325	ENSG00000139351
ENSG00000255252	ENSG00000049449		ENSG00000257325	ENSG00000139354
ENSG00000165178	ENSG00000049541		ENSG00000248636	ENSG00000139767
ENSG00000214544	ENSG00000049541		ENSG00000225083	ENSG00000139835
ENSG00000277072	ENSG00000049541		ENSG00000258751	ENSG00000139915
ENSG00000226971	ENSG00000049768		ENSG00000259240	ENSG00000140284
ENSG00000228960	ENSG00000050327		ENSG00000187812	ENSG00000140367
ENSG00000229153	ENSG00000050327		ENSG00000260357	ENSG00000140367
ENSG00000244479	ENSG00000050327		ENSG00000187812	ENSG00000140374
ENSG00000253882	ENSG00000050327		ENSG00000259370	ENSG00000140416
ENSG00000236986	ENSG00000050555		ENSG00000259459	ENSG00000140416
ENSG00000229956	ENSG00000050628		ENSG00000259672	ENSG00000140416
ENSG00000233020	ENSG00000050628		ENSG00000260123	ENSG00000140534
ENSG00000235079	ENSG00000050628		ENSG00000259560	ENSG00000140538
ENSG00000248367	ENSG00000050748		ENSG00000260123	ENSG00000140538
ENSG00000214331	ENSG00000050820		ENSG00000260123	ENSG00000140543
ENSG00000240338	ENSG00000050820		ENSG00000257060	ENSG00000140563
ENSG00000267940	ENSG00000051009		ENSG00000258631	ENSG00000140563
ENSG00000266904	ENSG00000051128		ENSG00000258754	ENSG00000140563
ENSG00000269019	ENSG00000051128		ENSG00000258785	ENSG00000140563
ENSG00000248932	ENSG00000051382		ENSG00000245768	ENSG00000140859
ENSG00000260630	ENSG00000051523		ENSG00000259995	ENSG00000140873
ENSG00000235423	ENSG00000051825		ENSG00000261707	ENSG00000140876
ENSG00000231970	ENSG00000052749		ENSG00000250685	ENSG00000140955
ENSG00000246250	ENSG00000052841		ENSG00000261177	ENSG00000140968
ENSG00000254409	ENSG00000052841		ENSG00000268505	ENSG00000140968
ENSG00000254907	ENSG00000052841		ENSG00000268754	ENSG00000140968
ENSG00000258920	ENSG00000053254		ENSG00000179136	ENSG00000141052
ENSG00000224635	ENSG00000053438		ENSG00000265489	ENSG00000141052
ENSG00000269145	ENSG00000053501		ENSG00000261848	ENSG00000141255
ENSG00000269439	ENSG00000053501		ENSG00000260372	ENSG00000141384
ENSG00000269481	ENSG00000053501		ENSG00000267193	ENSG00000141469
ENSG00000256271	ENSG00000053702		ENSG00000264272	ENSG00000141540
ENSG00000258092	ENSG00000053702		ENSG00000266357	ENSG00000141540
ENSG00000258325	ENSG00000053702		ENSG00000260569	ENSG00000141665
ENSG00000264745	ENSG00000053747		ENSG00000263655	ENSG00000141665
ENSG00000259969	ENSG00000053770		ENSG00000263818	ENSG00000141738
ENSG00000099869	ENSG00000053918		ENSG00000225721	ENSG00000142945
ENSG00000233930	ENSG00000053918		ENSG00000233271	ENSG00000143001
ENSG00000269821	ENSG00000053918		ENSG00000234810	ENSG00000143001
ENSG00000197182	ENSG00000054611		ENSG00000228918	ENSG00000143333
ENSG00000235091	ENSG00000054611		ENSG00000228063	ENSG00000143353
ENSG00000260708	ENSG00000054611		ENSG00000236230	ENSG00000143498
ENSG00000279954	ENSG00000054611		ENSG00000238042	ENSG00000143498
ENSG00000260401	ENSG00000054967		ENSG00000236230	ENSG00000143507
ENSG00000258407	ENSG00000054983		ENSG00000238042	ENSG00000143507
ENSG00000258867	ENSG00000054983		ENSG00000272851	ENSG00000144401
ENSG00000259096	ENSG00000054983		ENSG00000273118	ENSG00000144451
ENSG00000268869	ENSG00000055070		ENSG00000237571	ENSG00000144452
ENSG00000268592	ENSG00000055208		ENSG00000186162	ENSG00000144550
ENSG00000281021	ENSG00000055211		ENSG00000254485	ENSG00000144550
ENSG00000232973	ENSG00000055332		ENSG00000254485	ENSG00000144554
ENSG00000235848	ENSG00000055332		ENSG00000249993	ENSG00000144868
ENSG00000272180	ENSG00000055813		ENSG00000239265	ENSG00000144893
ENSG00000239462	ENSG00000057019		ENSG00000243273	ENSG00000144893
ENSG00000236539	ENSG00000057252		ENSG00000239265	ENSG00000144895
ENSG00000223969	ENSG00000058091		ENSG00000243273	ENSG00000144895
ENSG00000226526	ENSG00000058453		ENSG00000249815	ENSG00000145365
ENSG00000189149	ENSG00000058600		ENSG00000249464	ENSG00000145375
ENSG00000237296	ENSG00000058600		ENSG00000249396	ENSG00000145491
ENSG00000232993	ENSG00000058799		ENSG00000250155	ENSG00000145604
ENSG00000259953	ENSG00000059769		ENSG00000248901	ENSG00000145721
ENSG00000176654	ENSG00000059804		ENSG00000250551	ENSG00000145721
ENSG00000256661	ENSG00000059804		ENSG00000251513	ENSG00000145721
ENSG00000282772	ENSG00000059915		ENSG00000231185	ENSG00000145819
ENSG00000256888	ENSG00000060138		ENSG00000250167	ENSG00000145832
ENSG00000229873	ENSG00000060491		ENSG00000251405	ENSG00000145850
ENSG00000277496	ENSG00000060491		ENSG00000231533	ENSG00000146243
ENSG00000261342	ENSG00000060558		ENSG00000271860	ENSG00000146263
ENSG00000267436	ENSG00000060558		ENSG00000271860	ENSG00000146267
ENSG00000267551	ENSG00000060558		ENSG00000232053	ENSG00000146857
ENSG00000183242	ENSG00000060749		ENSG00000253972	ENSG00000147676
ENSG00000255921	ENSG00000060982		ENSG00000281641	ENSG00000147676
ENSG00000278743	ENSG00000060982		ENSG00000253288	ENSG00000147724
ENSG00000257261	ENSG00000061273		ENSG00000236924	ENSG00000147854
ENSG00000257735	ENSG00000061273		ENSG00000227463	ENSG00000148053
ENSG00000274737	ENSG00000061273		ENSG00000236643	ENSG00000148200
ENSG00000249996	ENSG00000061455		ENSG00000225778	ENSG00000148426
ENSG00000088340	ENSG00000061656		ENSG00000203876	ENSG00000148700
ENSG00000232907	ENSG00000061656		ENSG00000255411	ENSG00000148925
ENSG00000241170	ENSG00000062282		ENSG00000254560	ENSG00000148942
ENSG00000214783	ENSG00000062582		ENSG00000255171	ENSG00000148948
ENSG00000228903	ENSG00000062582		ENSG00000255388	ENSG00000148948
ENSG00000273432	ENSG00000062582		ENSG00000251364	ENSG00000149050
ENSG00000259349	ENSG00000062716		ENSG00000254951	ENSG00000149050
ENSG00000266002	ENSG00000062716		ENSG00000254951	ENSG00000149054
ENSG00000267248	ENSG00000062716		ENSG00000254561	ENSG00000149403
ENSG00000280852	ENSG00000062716		ENSG00000175728	ENSG00000149418
ENSG00000259349	ENSG00000062725		ENSG00000255027	ENSG00000149548
ENSG00000268006	ENSG00000062822		ENSG00000255027	ENSG00000149554
ENSG00000257337	ENSG00000063046		ENSG00000132832	ENSG00000149596
ENSG00000257475	ENSG00000063046		ENSG00000229005	ENSG00000149596
ENSG00000232871	ENSG00000063176		ENSG00000233067	ENSG00000149970
ENSG00000268093	ENSG00000063176		ENSG00000248551	ENSG00000150625
ENSG00000232871	ENSG00000063180		ENSG00000249945	ENSG00000150625
ENSG00000235191	ENSG00000063180		ENSG00000263655	ENSG00000150656
ENSG00000267265	ENSG00000063241		ENSG00000228791	ENSG00000151090
ENSG00000267577	ENSG00000063241		ENSG00000237838	ENSG00000151090
ENSG00000266907	ENSG00000063244		ENSG00000232682	ENSG00000151150
ENSG00000267549	ENSG00000063244		ENSG00000258474	ENSG00000151320
ENSG00000218416	ENSG00000063660		ENSG00000258342	ENSG00000151332
ENSG00000227479	ENSG00000063660		ENSG00000248491	ENSG00000151475
ENSG00000251229	ENSG00000063978		ENSG00000248356	ENSG00000151611
ENSG00000247903	ENSG00000064115		ENSG00000234828	ENSG00000151623
ENSG00000245498	ENSG00000064199		ENSG00000248210	ENSG00000151623
ENSG00000250073	ENSG00000064199		ENSG00000249752	ENSG00000151623
ENSG00000238184	ENSG00000064201		ENSG00000250354	ENSG00000151623
ENSG00000269821	ENSG00000064201		ENSG00000234248	ENSG00000151655
ENSG00000244558	ENSG00000064205		ENSG00000236008	ENSG00000151693
ENSG00000239462	ENSG00000064225		ENSG00000254233	ENSG00000151725
ENSG00000267419	ENSG00000064490		ENSG00000132967	ENSG00000151789
ENSG00000268030	ENSG00000064490		ENSG00000225542	ENSG00000151789
ENSG00000266904	ENSG00000064545		ENSG00000250910	ENSG00000151962
ENSG00000269191	ENSG00000064545		ENSG00000267586	ENSG00000152214
ENSG00000267419	ENSG00000064547		ENSG00000249825	ENSG00000152380
ENSG00000275540	ENSG00000064547		ENSG00000249825	ENSG00000152409
ENSG00000269549	ENSG00000064601		ENSG00000246316	ENSG00000152503
ENSG00000271984	ENSG00000064601		ENSG00000239265	ENSG00000152580
ENSG00000267419	ENSG00000064607		ENSG00000243273	ENSG00000152580
ENSG00000275540	ENSG00000064607		ENSG00000203386	ENSG00000152689
ENSG00000230561	ENSG00000064651		ENSG00000259995	ENSG00000152910
ENSG00000245937	ENSG00000064651		ENSG00000247708	ENSG00000152953
ENSG00000267317	ENSG00000064666		ENSG00000251309	ENSG00000153064
ENSG00000266933	ENSG00000064687		ENSG00000258168	ENSG00000153233
ENSG00000224699	ENSG00000064886		ENSG00000204380	ENSG00000153237
ENSG00000231346	ENSG00000064886		ENSG00000244342	ENSG00000153266
ENSG00000235407	ENSG00000064886		ENSG00000265750	ENSG00000154040
ENSG00000240194	ENSG00000064886		ENSG00000266573	ENSG00000154040
ENSG00000266933	ENSG00000064932		ENSG00000261175	ENSG00000154102
ENSG00000267551	ENSG00000064961		ENSG00000261175	ENSG00000154118
ENSG00000224063	ENSG00000064989		ENSG00000184608	ENSG00000154319
ENSG00000227227	ENSG00000064989		ENSG00000237481	ENSG00000154429
ENSG00000225339	ENSG00000064995		ENSG00000213981	ENSG00000154479
ENSG00000196114	ENSG00000064999		ENSG00000260372	ENSG00000154611
ENSG00000225339	ENSG00000064999		ENSG00000273388	ENSG00000154914
ENSG00000267122	ENSG00000065000		ENSG00000232021	ENSG00000155011
ENSG00000267551	ENSG00000065000		ENSG00000235944	ENSG00000155026
ENSG00000241720	ENSG00000065135		ENSG00000249484	ENSG00000155511
ENSG00000254942	ENSG00000065135		ENSG00000237400	ENSG00000155849
ENSG00000236137	ENSG00000065183		ENSG00000251405	ENSG00000155858
ENSG00000225492	ENSG00000065243		ENSG00000256199	ENSG00000156076
ENSG00000231999	ENSG00000065243		ENSG00000259343	ENSG00000156206
ENSG00000237505	ENSG00000065243		ENSG00000259692	ENSG00000156206
ENSG00000225791	ENSG00000065308		ENSG00000215533	ENSG00000156265
ENSG00000257303	ENSG00000065357		ENSG00000236532	ENSG00000156265
ENSG00000258056	ENSG00000065357		ENSG00000249307	ENSG00000156269
ENSG00000272758	ENSG00000065485		ENSG00000215533	ENSG00000156273
ENSG00000240882	ENSG00000065518		ENSG00000225768	ENSG00000156395
ENSG00000242622	ENSG00000065518		ENSG00000253773	ENSG00000156469
ENSG00000186715	ENSG00000065526		ENSG00000253872	ENSG00000156469
ENSG00000237276	ENSG00000065526		ENSG00000254303	ENSG00000156787
ENSG00000268869	ENSG00000065526		ENSG00000214803	ENSG00000156831
ENSG00000225057	ENSG00000065802		ENSG00000249816	ENSG00000156831
ENSG00000188185	ENSG00000065883		ENSG00000253111	ENSG00000156831
ENSG00000217702	ENSG00000065911		ENSG00000253868	ENSG00000156831
ENSG00000257800	ENSG00000065911		ENSG00000224445	ENSG00000156876
ENSG00000176654	ENSG00000065970		ENSG00000259447	ENSG00000156970
ENSG00000256661	ENSG00000065970		ENSG00000254485	ENSG00000156983
ENSG00000257588	ENSG00000066117		ENSG00000251613	ENSG00000157111
ENSG00000272368	ENSG00000066117		ENSG00000259293	ENSG00000157456
ENSG00000198358	ENSG00000066294		ENSG00000259293	ENSG00000157470
ENSG00000228192	ENSG00000066322		ENSG00000205622	ENSG00000157554
ENSG00000230615	ENSG00000066322		ENSG00000227482	ENSG00000157657
ENSG00000255197	ENSG00000066336		ENSG00000234352	ENSG00000157680
ENSG00000237461	ENSG00000066697		ENSG00000196204	ENSG00000157927
ENSG00000227051	ENSG00000066739		ENSG00000251364	ENSG00000158077
ENSG00000267040	ENSG00000066926		ENSG00000265656	ENSG00000158201
ENSG00000237399	ENSG00000067057		ENSG00000232034	ENSG00000158435
ENSG00000225963	ENSG00000067066		ENSG00000260177	ENSG00000158545
ENSG00000233117	ENSG00000067082		ENSG00000215162	ENSG00000158813
ENSG00000237399	ENSG00000067082		ENSG00000234509	ENSG00000159055
ENSG00000251307	ENSG00000067113		ENSG00000282221	ENSG00000159166
ENSG00000265460	ENSG00000067191		ENSG00000282221	ENSG00000159173
ENSG00000223745	ENSG00000067208		ENSG00000239523	ENSG00000160145
ENSG00000224093	ENSG00000067208		ENSG00000225431	ENSG00000160191
ENSG00000260037	ENSG00000067225		ENSG00000253741	ENSG00000160886
ENSG00000260339	ENSG00000067225		ENSG00000234715	ENSG00000161040
ENSG00000261423	ENSG00000067225		ENSG00000263818	ENSG00000161381
ENSG00000261460	ENSG00000067225		ENSG00000268686	ENSG00000161609
ENSG00000205771	ENSG00000067369		ENSG00000262668	ENSG00000162076
ENSG00000259595	ENSG00000067369		ENSG00000234810	ENSG00000162396
ENSG00000188825	ENSG00000067596		ENSG00000230489	ENSG00000162639
ENSG00000213373	ENSG00000067596		ENSG00000261060	ENSG00000162782
ENSG00000267002	ENSG00000067596		ENSG00000145063	ENSG00000162976
ENSG00000217801	ENSG00000067606		ENSG00000224184	ENSG00000162976
ENSG00000227775	ENSG00000067606		ENSG00000224643	ENSG00000162999
ENSG00000268575	ENSG00000067606		ENSG00000224643	ENSG00000163002
ENSG00000232725	ENSG00000067829		ENSG00000224361	ENSG00000163026
ENSG00000267072	ENSG00000067836		ENSG00000235497	ENSG00000163026
ENSG00000184844	ENSG00000067840		ENSG00000235335	ENSG00000163092
ENSG00000232725	ENSG00000067840		ENSG00000247708	ENSG00000163132
ENSG00000260822	ENSG00000067992		ENSG00000231731	ENSG00000163166
ENSG00000230454	ENSG00000068028		ENSG00000225548	ENSG00000163508
ENSG00000235016	ENSG00000068028		ENSG00000241359	ENSG00000163618
ENSG00000188825	ENSG00000068079		ENSG00000244342	ENSG00000163618
ENSG00000267002	ENSG00000068079		ENSG00000248749	ENSG00000163624
ENSG00000267095	ENSG00000068097		ENSG00000250546	ENSG00000163624
ENSG00000267248	ENSG00000068097		ENSG00000241359	ENSG00000163632
ENSG00000188825	ENSG00000068120		ENSG00000244342	ENSG00000163632
ENSG00000213373	ENSG00000068120		ENSG00000241359	ENSG00000163634
ENSG00000188825	ENSG00000068137		ENSG00000244342	ENSG00000163634
ENSG00000267002	ENSG00000068137		ENSG00000241358	ENSG00000163746
ENSG00000182397	ENSG00000068305		ENSG00000240521	ENSG00000163754
ENSG00000259475	ENSG00000068305		ENSG00000248491	ENSG00000164070
ENSG00000226971	ENSG00000068323		ENSG00000232021	ENSG00000164089
ENSG00000226971	ENSG00000068354		ENSG00000249041	ENSG00000164114
ENSG00000267064	ENSG00000068354		ENSG00000250910	ENSG00000164114
ENSG00000214279	ENSG00000068383		ENSG00000250910	ENSG00000164116
ENSG00000229081	ENSG00000068383		ENSG00000251687	ENSG00000164162
ENSG00000234311	ENSG00000068383		ENSG00000249396	ENSG00000164236
ENSG00000226971	ENSG00000068400		ENSG00000249738	ENSG00000164330
ENSG00000232828	ENSG00000068400		ENSG00000248245	ENSG00000164404
ENSG00000226971	ENSG00000068438		ENSG00000223786	ENSG00000164430
ENSG00000274922	ENSG00000068650		ENSG00000197085	ENSG00000164532
ENSG00000232800	ENSG00000068697		ENSG00000243797	ENSG00000164597
ENSG00000236204	ENSG00000068697		ENSG00000250167	ENSG00000164615
ENSG00000228925	ENSG00000068724		ENSG00000250994	ENSG00000164615
ENSG00000239332	ENSG00000068724		ENSG00000232053	ENSG00000164707
ENSG00000235236	ENSG00000068745		ENSG00000249917	ENSG00000164756
ENSG00000245532	ENSG00000068831		ENSG00000225329	ENSG00000164815
ENSG00000256116	ENSG00000068831		ENSG00000246263	ENSG00000164929
ENSG00000269038	ENSG00000068831		ENSG00000253773	ENSG00000164941
ENSG00000229719	ENSG00000068971		ENSG00000232000	ENSG00000164989
ENSG00000255478	ENSG00000068971		ENSG00000231107	ENSG00000165023
ENSG00000266903	ENSG00000069399		ENSG00000248801	ENSG00000165084
ENSG00000267348	ENSG00000069399		ENSG00000227463	ENSG00000165113
ENSG00000111788	ENSG00000069493		ENSG00000227531	ENSG00000165124
ENSG00000214776	ENSG00000069493		ENSG00000226484	ENSG00000165164
ENSG00000245648	ENSG00000069493		ENSG00000276476	ENSG00000165480
ENSG00000256069	ENSG00000069493		ENSG00000245832	ENSG00000165490
ENSG00000236276	ENSG00000069535		ENSG00000258776	ENSG00000165588
ENSG00000183458	ENSG00000069764		ENSG00000234248	ENSG00000165632
ENSG00000260735	ENSG00000069764		ENSG00000257275	ENSG00000165959
ENSG00000249417	ENSG00000069849		ENSG00000251364	ENSG00000166387
ENSG00000259709	ENSG00000069966		ENSG00000254951	ENSG00000166387
ENSG00000100181	ENSG00000069998		ENSG00000251364	ENSG00000166407
ENSG00000280007	ENSG00000069998		ENSG00000254951	ENSG00000166407
ENSG00000236540	ENSG00000070010		ENSG00000261303	ENSG00000166426
ENSG00000237517	ENSG00000070010		ENSG00000245059	ENSG00000166455
ENSG00000255158	ENSG00000070047		ENSG00000259867	ENSG00000166455
ENSG00000255328	ENSG00000070047		ENSG00000260643	ENSG00000166455
ENSG00000240137	ENSG00000070087		ENSG00000260706	ENSG00000166455
ENSG00000240541	ENSG00000070087		ENSG00000260896	ENSG00000166455
ENSG00000248092	ENSG00000070193		ENSG00000259240	ENSG00000166477
ENSG00000258428	ENSG00000070269		ENSG00000002079	ENSG00000166526
ENSG00000259868	ENSG00000070269		ENSG00000256594	ENSG00000166535
ENSG00000266933	ENSG00000070404		ENSG00000261742	ENSG00000166546
ENSG00000237517	ENSG00000070413		ENSG00000257452	ENSG00000166578
ENSG00000262791	ENSG00000070444		ENSG00000255308	ENSG00000166800
ENSG00000263345	ENSG00000070444		ENSG00000260123	ENSG00000166823
ENSG00000265100	ENSG00000070540		ENSG00000261723	ENSG00000166851
ENSG00000267023	ENSG00000070540		ENSG00000259200	ENSG00000166920
ENSG00000227388	ENSG00000070610		ENSG00000259342	ENSG00000166920
ENSG00000230551	ENSG00000070614		ENSG00000259354	ENSG00000166920
ENSG00000231764	ENSG00000070669		ENSG00000259200	ENSG00000167014
ENSG00000258867	ENSG00000070778		ENSG00000253535	ENSG00000167034
ENSG00000230615	ENSG00000070785		ENSG00000267193	ENSG00000167210
ENSG00000268949	ENSG00000070785		ENSG00000267761	ENSG00000167210
ENSG00000226925	ENSG00000071054		ENSG00000258232	ENSG00000167553
ENSG00000249767	ENSG00000071127		ENSG00000251637	ENSG00000167797
ENSG00000272980	ENSG00000071242		ENSG00000273819	ENSG00000167797
ENSG00000258301	ENSG00000071246		ENSG00000267506	ENSG00000167889
ENSG00000258569	ENSG00000071246		ENSG00000282199	ENSG00000167941
ENSG00000206573	ENSG00000071282		ENSG00000253397	ENSG00000168078
ENSG00000232725	ENSG00000071553		ENSG00000227835	ENSG00000168263
ENSG00000280195	ENSG00000071553		ENSG00000236404	ENSG00000168263
ENSG00000239718	ENSG00000071794		ENSG00000261584	ENSG00000168298
ENSG00000232725	ENSG00000071859		ENSG00000250685	ENSG00000168418
ENSG00000280195	ENSG00000071859		ENSG00000233766	ENSG00000168497
ENSG00000265533	ENSG00000071991		ENSG00000259867	ENSG00000168589
ENSG00000227685	ENSG00000072210		ENSG00000260643	ENSG00000168589
ENSG00000228983	ENSG00000072210		ENSG00000260706	ENSG00000168589
ENSG00000231625	ENSG00000072210		ENSG00000246228	ENSG00000168672
ENSG00000262769	ENSG00000072210		ENSG00000253438	ENSG00000168672
ENSG00000264885	ENSG00000072210		ENSG00000253929	ENSG00000168672
ENSG00000185485	ENSG00000072274		ENSG00000254286	ENSG00000168672
ENSG00000235253	ENSG00000072364		ENSG00000245384	ENSG00000168772
ENSG00000250790	ENSG00000072609		ENSG00000248242	ENSG00000168772
ENSG00000223442	ENSG00000072682		ENSG00000248373	ENSG00000168772
ENSG00000230612	ENSG00000072682		ENSG00000251577	ENSG00000168772
ENSG00000233006	ENSG00000072682		ENSG00000247708	ENSG00000168826
ENSG00000237714	ENSG00000072682		ENSG00000257986	ENSG00000168952
ENSG00000215067	ENSG00000072778		ENSG00000239523	ENSG00000169087
ENSG00000215067	ENSG00000072818		ENSG00000223742	ENSG00000169306
ENSG00000261879	ENSG00000072849		ENSG00000187812	ENSG00000169375
ENSG00000241560	ENSG00000072858		ENSG00000235944	ENSG00000169402
ENSG00000269439	ENSG00000072954		ENSG00000231386	ENSG00000169564
ENSG00000266903	ENSG00000073008		ENSG00000227359	ENSG00000169607
ENSG00000267282	ENSG00000073008		ENSG00000187812	ENSG00000169752
ENSG00000230487	ENSG00000073067		ENSG00000187812	ENSG00000169758
ENSG00000273253	ENSG00000073150		ENSG00000260357	ENSG00000169758
ENSG00000272836	ENSG00000073169		ENSG00000260139	ENSG00000169783
ENSG00000273137	ENSG00000073169		ENSG00000261303	ENSG00000169783
ENSG00000273253	ENSG00000073169		ENSG00000245384	ENSG00000169836
ENSG00000189136	ENSG00000073417		ENSG00000251577	ENSG00000169836
ENSG00000230373	ENSG00000073417		ENSG00000248131	ENSG00000169862
ENSG00000277089	ENSG00000073536		ENSG00000251003	ENSG00000169946
ENSG00000260774	ENSG00000073578		ENSG00000251687	ENSG00000170365
ENSG00000197099	ENSG00000073792		ENSG00000234828	ENSG00000170390
ENSG00000223358	ENSG00000073792		ENSG00000248210	ENSG00000170390
ENSG00000223358	ENSG00000073803		ENSG00000241956	ENSG00000170584
ENSG00000197099	ENSG00000073849		ENSG00000255946	ENSG00000170633
ENSG00000228804	ENSG00000073849		ENSG00000251364	ENSG00000170743
ENSG00000246523	ENSG00000073921		ENSG00000184608	ENSG00000171056
ENSG00000224789	ENSG00000074047		ENSG00000260093	ENSG00000171056
ENSG00000236859	ENSG00000074047		ENSG00000254777	ENSG00000171316
ENSG00000260316	ENSG00000074071		ENSG00000227308	ENSG00000171450
ENSG00000246174	ENSG00000074201		ENSG00000234477	ENSG00000171475
ENSG00000235191	ENSG00000074219		ENSG00000235974	ENSG00000171649
ENSG00000255471	ENSG00000074266		ENSG00000225868	ENSG00000171804
ENSG00000246334	ENSG00000074276		ENSG00000225868	ENSG00000171827
ENSG00000244300	ENSG00000074416		ENSG00000267605	ENSG00000171827
ENSG00000229754	ENSG00000074582		ENSG00000259370	ENSG00000171914
ENSG00000231035	ENSG00000074582		ENSG00000259616	ENSG00000171914
ENSG00000268603	ENSG00000074582		ENSG00000259675	ENSG00000171914
ENSG00000263219	ENSG00000074755		ENSG00000227463	ENSG00000172159
ENSG00000228526	ENSG00000074800		ENSG00000233358	ENSG00000172179
ENSG00000236269	ENSG00000074800		ENSG00000272168	ENSG00000172179
ENSG00000205790	ENSG00000074842		ENSG00000243797	ENSG00000172209
ENSG00000273654	ENSG00000074855		ENSG00000249203	ENSG00000172244
ENSG00000268869	ENSG00000074964		ENSG00000260177	ENSG00000172530
ENSG00000277232	ENSG00000075234		ENSG00000256663	ENSG00000172572
ENSG00000228113	ENSG00000075303		ENSG00000256879	ENSG00000172572
ENSG00000242193	ENSG00000075391		ENSG00000259380	ENSG00000172575
ENSG00000254154	ENSG00000075391		ENSG00000258232	ENSG00000172602
ENSG00000223959	ENSG00000075399		ENSG00000245748	ENSG00000173013
ENSG00000260617	ENSG00000075399		ENSG00000268894	ENSG00000173145
ENSG00000229951	ENSG00000075426		ENSG00000239523	ENSG00000173175
ENSG00000228486	ENSG00000075568		ENSG00000227531	ENSG00000173258
ENSG00000260552	ENSG00000075643		ENSG00000255308	ENSG00000173432
ENSG00000206417	ENSG00000075785		ENSG00000234477	ENSG00000173805
ENSG00000244300	ENSG00000075785		ENSG00000224652	ENSG00000174013
ENSG00000261159	ENSG00000075785		ENSG00000247193	ENSG00000174145
ENSG00000231407	ENSG00000075945		ENSG00000247213	ENSG00000174527
ENSG00000256947	ENSG00000076053		ENSG00000249532	ENSG00000174720
ENSG00000227398	ENSG00000076201		ENSG00000249815	ENSG00000174720
ENSG00000230067	ENSG00000076242		ENSG00000206120	ENSG00000174776
ENSG00000235257	ENSG00000076242		ENSG00000239227	ENSG00000174776
ENSG00000227543	ENSG00000076351		ENSG00000184617	ENSG00000175063
ENSG00000260777	ENSG00000076351		ENSG00000198491	ENSG00000175077
ENSG00000266642	ENSG00000076351		ENSG00000257219	ENSG00000175183
ENSG00000203709	ENSG00000076356		ENSG00000258077	ENSG00000175183
ENSG00000255650	ENSG00000076513		ENSG00000262983	ENSG00000175267
ENSG00000258210	ENSG00000076513		ENSG00000271989	ENSG00000175279
ENSG00000256139	ENSG00000076555		ENSG00000253773	ENSG00000175305
ENSG00000257221	ENSG00000076555		ENSG00000253872	ENSG00000175305
ENSG00000264031	ENSG00000076604		ENSG00000250551	ENSG00000175449
ENSG00000264486	ENSG00000076604		ENSG00000253392	ENSG00000175691
ENSG00000266527	ENSG00000076604		ENSG00000248538	ENSG00000175806
ENSG00000274425	ENSG00000076662		ENSG00000254235	ENSG00000175806
ENSG00000282772	ENSG00000076685		ENSG00000265688	ENSG00000175866
ENSG00000232160	ENSG00000076770		ENSG00000230552	ENSG00000175879
ENSG00000268297	ENSG00000076826		ENSG00000236231	ENSG00000175879
ENSG00000268204	ENSG00000076924		ENSG00000275874	ENSG00000175894
ENSG00000213904	ENSG00000076928		ENSG00000282199	ENSG00000175906
ENSG00000268027	ENSG00000076928		ENSG00000231607	ENSG00000176124
ENSG00000268204	ENSG00000076944		ENSG00000265334	ENSG00000176208
ENSG00000268758	ENSG00000076944		ENSG00000266258	ENSG00000176225
ENSG00000226688	ENSG00000077147		ENSG00000218052	ENSG00000176371
ENSG00000231871	ENSG00000077157		ENSG00000256278	ENSG00000176371
ENSG00000235121	ENSG00000077157		ENSG00000275120	ENSG00000176371
ENSG00000261329	ENSG00000077235		ENSG00000234840	ENSG00000176399
ENSG00000256612	ENSG00000077312		ENSG00000223813	ENSG00000176532
ENSG00000267107	ENSG00000077312		ENSG00000253500	ENSG00000176571
ENSG00000237118	ENSG00000077348		ENSG00000227538	ENSG00000177181
ENSG00000268027	ENSG00000077348		ENSG00000235749	ENSG00000177275
ENSG00000244219	ENSG00000077454		ENSG00000235526	ENSG00000177301
ENSG00000274272	ENSG00000077454		ENSG00000227107	ENSG00000177483
ENSG00000267436	ENSG00000077463		ENSG00000281641	ENSG00000177570
ENSG00000235371	ENSG00000077522		ENSG00000261848	ENSG00000177602
ENSG00000225986	ENSG00000077549		ENSG00000255028	ENSG00000178105
ENSG00000251432	ENSG00000077684		ENSG00000178412	ENSG00000178184
ENSG00000261668	ENSG00000077684		ENSG00000267251	ENSG00000178184
ENSG00000233382	ENSG00000077721		ENSG00000231039	ENSG00000178462
ENSG00000258545	ENSG00000077721		ENSG00000273118	ENSG00000178568
ENSG00000234281	ENSG00000078018		ENSG00000227463	ENSG00000178966
ENSG00000254988	ENSG00000078124		ENSG00000265975	ENSG00000179148
ENSG00000249348	ENSG00000078140		ENSG00000178464	ENSG00000179284
ENSG00000218226	ENSG00000078269		ENSG00000267710	ENSG00000179709
ENSG00000182873	ENSG00000078369		ENSG00000231918	ENSG00000179915
ENSG00000269896	ENSG00000078369		ENSG00000184100	ENSG00000180044
ENSG00000278530	ENSG00000078596		ENSG00000261848	ENSG00000180090
ENSG00000266993	ENSG00000078618		ENSG00000262670	ENSG00000180090
ENSG00000230753	ENSG00000078699		ENSG00000257400	ENSG00000180263
ENSG00000230753	ENSG00000078747		ENSG00000258343	ENSG00000180263
ENSG00000177757	ENSG00000078808		ENSG00000167355	ENSG00000180785
ENSG00000223764	ENSG00000078808		ENSG00000227308	ENSG00000181378
ENSG00000237491	ENSG00000078808		ENSG00000234828	ENSG00000181541
ENSG00000260179	ENSG00000078808		ENSG00000226337	ENSG00000181778
ENSG00000272512	ENSG00000078808		ENSG00000249534	ENSG00000181826
ENSG00000088340	ENSG00000078814		ENSG00000245768	ENSG00000181938
ENSG00000214783	ENSG00000078967		ENSG00000245832	ENSG00000182103
ENSG00000239556	ENSG00000078967		ENSG00000255311	ENSG00000182103
ENSG00000273432	ENSG00000078967		ENSG00000257060	ENSG00000182175
ENSG00000263006	ENSG00000079134		ENSG00000258631	ENSG00000182175
ENSG00000237298	ENSG00000079150		ENSG00000258754	ENSG00000182175
ENSG00000213963	ENSG00000079156		ENSG00000258785	ENSG00000182175
ENSG00000237298	ENSG00000079156		ENSG00000260661	ENSG00000182175
ENSG00000225166	ENSG00000079246		ENSG00000235160	ENSG00000182256
ENSG00000235042	ENSG00000079246		ENSG00000254951	ENSG00000182334
ENSG00000236886	ENSG00000079246		ENSG00000227863	ENSG00000182348
ENSG00000243150	ENSG00000079257		ENSG00000237654	ENSG00000182667
ENSG00000260940	ENSG00000079335		ENSG00000235531	ENSG00000182674
ENSG00000247774	ENSG00000079337		ENSG00000258871	ENSG00000182732
ENSG00000257261	ENSG00000079337		ENSG00000227028	ENSG00000183023
ENSG00000257735	ENSG00000079337		ENSG00000258342	ENSG00000183032
ENSG00000213904	ENSG00000079385		ENSG00000236885	ENSG00000183091
ENSG00000257735	ENSG00000079387		ENSG00000257004	ENSG00000183150
ENSG00000269514	ENSG00000079387		ENSG00000248636	ENSG00000183273
ENSG00000213904	ENSG00000079432		ENSG00000254951	ENSG00000183378
ENSG00000267107	ENSG00000079432		ENSG00000235974	ENSG00000183647
ENSG00000213904	ENSG00000079435		ENSG00000246214	ENSG00000183654
ENSG00000231561	ENSG00000079435		ENSG00000248150	ENSG00000183654
ENSG00000268475	ENSG00000079435		ENSG00000214018	ENSG00000183690
ENSG00000168405	ENSG00000079689		ENSG00000223838	ENSG00000183742
ENSG00000272053	ENSG00000079689		ENSG00000243004	ENSG00000183742
ENSG00000233718	ENSG00000079785		ENSG00000251364	ENSG00000183801
ENSG00000266978	ENSG00000079805		ENSG00000254951	ENSG00000183801
ENSG00000184319	ENSG00000079974		ENSG00000264956	ENSG00000184185
ENSG00000267082	ENSG00000079999		ENSG00000266466	ENSG00000184185
ENSG00000274425	ENSG00000079999		ENSG00000277215	ENSG00000184258
ENSG00000267265	ENSG00000080031		ENSG00000248222	ENSG00000184347
ENSG00000267649	ENSG00000080031		ENSG00000249601	ENSG00000184347
ENSG00000225849	ENSG00000080189		ENSG00000254042	ENSG00000184347
ENSG00000273828	ENSG00000080189		ENSG00000251027	ENSG00000184349
ENSG00000231013	ENSG00000080293		ENSG00000271860	ENSG00000184486
ENSG00000232104	ENSG00000080298		ENSG00000237844	ENSG00000184611
ENSG00000238045	ENSG00000080603		ENSG00000253535	ENSG00000184661
ENSG00000239791	ENSG00000080603		ENSG00000254202	ENSG00000184672
ENSG00000261346	ENSG00000080603		ENSG00000229855	ENSG00000184838
ENSG00000278133	ENSG00000080603		ENSG00000260643	ENSG00000184860
ENSG00000239462	ENSG00000080819		ENSG00000260862	ENSG00000184860
ENSG00000088340	ENSG00000080845		ENSG00000225329	ENSG00000185055
ENSG00000232907	ENSG00000080845		ENSG00000243797	ENSG00000185055
ENSG00000251226	ENSG00000080854		ENSG00000267052	ENSG00000185055
ENSG00000215866	ENSG00000081019		ENSG00000251209	ENSG00000185087
ENSG00000226167	ENSG00000081019		ENSG00000247400	ENSG00000185352
ENSG00000226419	ENSG00000081019		ENSG00000257060	ENSG00000185442
ENSG00000238198	ENSG00000081019		ENSG00000258754	ENSG00000185442
ENSG00000249942	ENSG00000081041		ENSG00000260661	ENSG00000185442
ENSG00000236432	ENSG00000081052		ENSG00000002079	ENSG00000185467
ENSG00000245864	ENSG00000081189		ENSG00000261127	ENSG00000185947
ENSG00000248309	ENSG00000081189		ENSG00000261727	ENSG00000185947
ENSG00000240890	ENSG00000081307		ENSG00000261540	ENSG00000186153
ENSG00000248724	ENSG00000081307		ENSG00000271860	ENSG00000186231
ENSG00000229056	ENSG00000081320		ENSG00000250407	ENSG00000186314
ENSG00000266904	ENSG00000081665		ENSG00000251031	ENSG00000186314
ENSG00000267419	ENSG00000081665		ENSG00000251165	ENSG00000186352
ENSG00000267565	ENSG00000081665		ENSG00000254233	ENSG00000186352
ENSG00000269019	ENSG00000081665		ENSG00000232642	ENSG00000186453
ENSG00000272154	ENSG00000081791		ENSG00000258535	ENSG00000186469
ENSG00000278936	ENSG00000081853		ENSG00000257452	ENSG00000186710
ENSG00000280029	ENSG00000081853		ENSG00000198155	ENSG00000186777
ENSG00000244968	ENSG00000082074		ENSG00000173811	ENSG00000187094
ENSG00000249740	ENSG00000082074		ENSG00000257219	ENSG00000187109
ENSG00000223825	ENSG00000082146		ENSG00000258077	ENSG00000187109
ENSG00000215158	ENSG00000082196		ENSG00000197085	ENSG00000187258
ENSG00000227115	ENSG00000082212		ENSG00000254485	ENSG00000187288
ENSG00000224043	ENSG00000082258		ENSG00000225329	ENSG00000187416
ENSG00000153363	ENSG00000082512		ENSG00000234715	ENSG00000187416
ENSG00000263412	ENSG00000082641		ENSG00000229688	ENSG00000187546
ENSG00000263766	ENSG00000082641		ENSG00000226530	ENSG00000187690
ENSG00000264701	ENSG00000082641		ENSG00000229151	ENSG00000187690
ENSG00000242622	ENSG00000082701		ENSG00000260586	ENSG00000187720
ENSG00000241278	ENSG00000082781		ENSG00000258700	ENSG00000187790
ENSG00000241288	ENSG00000082781		ENSG00000258969	ENSG00000187790
ENSG00000165121	ENSG00000083223		ENSG00000258998	ENSG00000187790
ENSG00000234424	ENSG00000083223		ENSG00000230131	ENSG00000187908
ENSG00000236581	ENSG00000083642		ENSG00000257599	ENSG00000187950
ENSG00000248668	ENSG00000083720		ENSG00000267123	ENSG00000187997
ENSG00000213753	ENSG00000083807		ENSG00000267466	ENSG00000187997
ENSG00000232098	ENSG00000083807		ENSG00000225258	ENSG00000188452
ENSG00000267858	ENSG00000083807		ENSG00000281131	ENSG00000188452
ENSG00000268230	ENSG00000083807		ENSG00000254695	ENSG00000188487
ENSG00000269054	ENSG00000083807		ENSG00000254789	ENSG00000188487
ENSG00000269106	ENSG00000083807		ENSG00000254946	ENSG00000188487
ENSG00000269473	ENSG00000083807		ENSG00000258131	ENSG00000188596
ENSG00000268516	ENSG00000083814		ENSG00000258343	ENSG00000188596
ENSG00000213753	ENSG00000083838		ENSG00000226747	ENSG00000188738
ENSG00000267858	ENSG00000083838		ENSG00000259410	ENSG00000188779
ENSG00000269054	ENSG00000083838		ENSG00000259673	ENSG00000188779
ENSG00000267871	ENSG00000083844		ENSG00000259343	ENSG00000188869
ENSG00000269867	ENSG00000083844		ENSG00000259445	ENSG00000188869
ENSG00000248049	ENSG00000083896		ENSG00000259692	ENSG00000188869
ENSG00000281207	ENSG00000084070		ENSG00000247213	ENSG00000189046
ENSG00000231296	ENSG00000084073		ENSG00000234715	ENSG00000189056
ENSG00000238287	ENSG00000084073		ENSG00000214788	ENSG00000189057
ENSG00000245067	ENSG00000084093		ENSG00000259410	ENSG00000189227
ENSG00000248590	ENSG00000084093		ENSG00000259673	ENSG00000189227
ENSG00000255650	ENSG00000084112		ENSG00000230649	ENSG00000189320
ENSG00000247498	ENSG00000084444		ENSG00000232053	ENSG00000189320
ENSG00000255621	ENSG00000084444		ENSG00000226191	ENSG00000196071
ENSG00000220785	ENSG00000084623		ENSG00000159712	ENSG00000196116
ENSG00000235790	ENSG00000084623		ENSG00000266357	ENSG00000196169
ENSG00000220785	ENSG00000084628		ENSG00000225868	ENSG00000196218
ENSG00000235790	ENSG00000084652		ENSG00000226530	ENSG00000196368
ENSG00000232800	ENSG00000084674		ENSG00000267174	ENSG00000196646
ENSG00000227938	ENSG00000084734		ENSG00000258279	ENSG00000196876
ENSG00000248503	ENSG00000085224		ENSG00000262983	ENSG00000197006
ENSG00000225361	ENSG00000085265		ENSG00000246662	ENSG00000197275
ENSG00000260879	ENSG00000085491		ENSG00000253585	ENSG00000197275
ENSG00000078319	ENSG00000085514		ENSG00000253773	ENSG00000197275
ENSG00000242294	ENSG00000085514		ENSG00000214432	ENSG00000197299
ENSG00000242798	ENSG00000085514		ENSG00000214433	ENSG00000197299
ENSG00000272752	ENSG00000085514		ENSG00000259248	ENSG00000197361
ENSG00000182165	ENSG00000085563		ENSG00000259370	ENSG00000197361
ENSG00000228113	ENSG00000085563		ENSG00000249041	ENSG00000197410
ENSG00000205890	ENSG00000085644		ENSG00000280241	ENSG00000197410
ENSG00000263072	ENSG00000085644		ENSG00000235749	ENSG00000197472
ENSG00000254231	ENSG00000085719		ENSG00000254369	ENSG00000197576
ENSG00000254604	ENSG00000085733		ENSG00000260643	ENSG00000197943
ENSG00000232022	ENSG00000085998		ENSG00000264693	ENSG00000197971
ENSG00000232022	ENSG00000086015		ENSG00000227531	ENSG00000198121
ENSG00000226562	ENSG00000086062		ENSG00000255027	ENSG00000198331
ENSG00000233554	ENSG00000086062		ENSG00000233009	ENSG00000198542
ENSG00000232303	ENSG00000086102		ENSG00000261008	ENSG00000198650
ENSG00000235453	ENSG00000086102		ENSG00000248714	ENSG00000198740
ENSG00000257378	ENSG00000086159		ENSG00000250751	ENSG00000198740
ENSG00000257588	ENSG00000086159		ENSG00000249856	ENSG00000198780
ENSG00000258057	ENSG00000086159		ENSG00000258342	ENSG00000198807
ENSG00000272368	ENSG00000086159		ENSG00000214432	ENSG00000198901
ENSG00000236829	ENSG00000086504		ENSG00000258725	ENSG00000198901
ENSG00000260316	ENSG00000086504		ENSG00000229989	ENSG00000203724
ENSG00000267107	ENSG00000086544		ENSG00000231842	ENSG00000203760
ENSG00000249035	ENSG00000086589		ENSG00000237742	ENSG00000203760
ENSG00000247373	ENSG00000086598		ENSG00000223786	ENSG00000203907
ENSG00000214544	ENSG00000086730		ENSG00000231332	ENSG00000203907
ENSG00000232593	ENSG00000086758		ENSG00000223786	ENSG00000203908
ENSG00000205959	ENSG00000087008		ENSG00000267710	ENSG00000204524
ENSG00000249767	ENSG00000087008		ENSG00000234477	ENSG00000204815
ENSG00000078319	ENSG00000087077		ENSG00000260162	ENSG00000205022
ENSG00000242294	ENSG00000087077		ENSG00000261327	ENSG00000205022
ENSG00000272752	ENSG00000087077		ENSG00000214691	ENSG00000205086
ENSG00000232871	ENSG00000087088		ENSG00000227028	ENSG00000205111
ENSG00000235191	ENSG00000087088		ENSG00000231312	ENSG00000205111
ENSG00000227543	ENSG00000087095		ENSG00000251165	ENSG00000205129
ENSG00000266527	ENSG00000087095		ENSG00000254233	ENSG00000205129
ENSG00000224505	ENSG00000087152		ENSG00000261127	ENSG00000205456
ENSG00000267121	ENSG00000087152		ENSG00000258871	ENSG00000205683
ENSG00000267394	ENSG00000087152		ENSG00000234626	ENSG00000205853
ENSG00000251229	ENSG00000087266		ENSG00000267134	ENSG00000206075
ENSG00000249673	ENSG00000087269		ENSG00000225548	ENSG00000206559
ENSG00000249673	ENSG00000087274		ENSG00000246228	ENSG00000212993
ENSG00000251229	ENSG00000087274		ENSG00000253438	ENSG00000212993
ENSG00000214900	ENSG00000087299		ENSG00000254286	ENSG00000212993
ENSG00000237356	ENSG00000087301		ENSG00000235994	ENSG00000213066
ENSG00000255038	ENSG00000087365		ENSG00000230131	ENSG00000213185
ENSG00000247903	ENSG00000087494		ENSG00000269043	ENSG00000213988
ENSG00000257042	ENSG00000087494		ENSG00000228775	ENSG00000214102
ENSG00000246174	ENSG00000087884		ENSG00000267174	ENSG00000214212
ENSG00000268758	ENSG00000087903		ENSG00000277851	ENSG00000214215
ENSG00000265702	ENSG00000087995		ENSG00000240207	ENSG00000214216
ENSG00000267265	ENSG00000088038		ENSG00000279159	ENSG00000214491
ENSG00000224789	ENSG00000088179		ENSG00000227028	ENSG00000214694
ENSG00000225315	ENSG00000088280		ENSG00000231312	ENSG00000214694
ENSG00000088340	ENSG00000088298		ENSG00000232518	ENSG00000214694
ENSG00000272945	ENSG00000088298		ENSG00000214803	ENSG00000214814
ENSG00000232907	ENSG00000088367		ENSG00000253868	ENSG00000214814
ENSG00000235016	ENSG00000088543		ENSG00000236318	ENSG00000214960
ENSG00000265933	ENSG00000088756		ENSG00000260569	ENSG00000215421
ENSG00000235958	ENSG00000088812		ENSG00000263655	ENSG00000215421
ENSG00000235958	ENSG00000088827		ENSG00000188511	ENSG00000219438
ENSG00000234684	ENSG00000088832		ENSG00000224271	ENSG00000219438
ENSG00000235958	ENSG00000088899		ENSG00000253100	ENSG00000221818
ENSG00000249550	ENSG00000089060		ENSG00000224865	ENSG00000221866
ENSG00000249550	ENSG00000089127		ENSG00000259342	ENSG00000229474
ENSG00000255857	ENSG00000089154		ENSG00000259354	ENSG00000229474
ENSG00000255857	ENSG00000089159		ENSG00000267606	ENSG00000231274
ENSG00000230267	ENSG00000089280		ENSG00000261303	ENSG00000235711
ENSG00000239791	ENSG00000089280		ENSG00000002079	ENSG00000239521
ENSG00000261416	ENSG00000089280		ENSG00000227308	ENSG00000243910
ENSG00000267049	ENSG00000089327		ENSG00000214198	ENSG00000255150
ENSG00000271032	ENSG00000089351		ENSG00000239426	ENSG00000255298
ENSG00000254454	ENSG00000089597		ENSG00000265101	ENSG00000256463
ENSG00000231205	ENSG00000089639		ENSG00000267287	ENSG00000256463
ENSG00000269019	ENSG00000089639		ENSG00000258913	ENSG00000258986
ENSG00000240370	ENSG00000089692		ENSG00000260172	ENSG00000263155
ENSG00000205885	ENSG00000089693		ENSG00000267710	ENSG00000269699
ENSG00000258824	ENSG00000089775
ENSG00000259116	ENSG00000089775
ENSG00000164845	ENSG00000089818
ENSG00000205885	ENSG00000089818
ENSG00000256552	ENSG00000089818
ENSG00000232725	ENSG00000089820
ENSG00000130612	ENSG00000090006
ENSG00000267107	ENSG00000090006
ENSG00000237118	ENSG00000090013
ENSG00000234537	ENSG00000090054
ENSG00000235641	ENSG00000090054
ENSG00000258504	ENSG00000090061
ENSG00000258666	ENSG00000090061
ENSG00000258982	ENSG00000090061
ENSG00000239799	ENSG00000090097
ENSG00000196810	ENSG00000090316
ENSG00000269487	ENSG00000090372
ENSG00000241749	ENSG00000090376
ENSG00000250748	ENSG00000090376
ENSG00000256248	ENSG00000090376
ENSG00000262686	ENSG00000090447
ENSG00000197099	ENSG00000090520
ENSG00000233441	ENSG00000090539
ENSG00000271963	ENSG00000090612
ENSG00000268758	ENSG00000090659
ENSG00000269386	ENSG00000090674
ENSG00000269680	ENSG00000090674
ENSG00000196696	ENSG00000090861
ENSG00000214353	ENSG00000090861
ENSG00000261556	ENSG00000090861
ENSG00000205041	ENSG00000090924
ENSG00000256249	ENSG00000090975
ENSG00000243193	ENSG00000091138
ENSG00000225205	ENSG00000091409
ENSG00000238133	ENSG00000091409
ENSG00000225205	ENSG00000091428
ENSG00000226963	ENSG00000091428
ENSG00000238133	ENSG00000091428
ENSG00000225205	ENSG00000091436
ENSG00000238133	ENSG00000091436
ENSG00000225554	ENSG00000091483
ENSG00000242337	ENSG00000091513
ENSG00000248724	ENSG00000091513
ENSG00000242337	ENSG00000091527
ENSG00000248724	ENSG00000091527
ENSG00000154874	ENSG00000091536
ENSG00000197815	ENSG00000091536
ENSG00000263624	ENSG00000091536
ENSG00000266677	ENSG00000091536
ENSG00000261879	ENSG00000091592
ENSG00000215067	ENSG00000091622
ENSG00000256806	ENSG00000091622
ENSG00000157306	ENSG00000092010
ENSG00000215256	ENSG00000092010
ENSG00000260669	ENSG00000092010
ENSG00000215256	ENSG00000092051
ENSG00000258457	ENSG00000092051
ENSG00000258458	ENSG00000092051
ENSG00000258515	ENSG00000092094
ENSG00000215256	ENSG00000092096
ENSG00000258458	ENSG00000092096
ENSG00000215256	ENSG00000092098
ENSG00000157306	ENSG00000092330
ENSG00000215256	ENSG00000092330
ENSG00000248445	ENSG00000092421
ENSG00000244879	ENSG00000092439
ENSG00000259678	ENSG00000092439
ENSG00000259715	ENSG00000092439
ENSG00000251161	ENSG00000092445
ENSG00000174171	ENSG00000092529
ENSG00000258461	ENSG00000092529
ENSG00000227712	ENSG00000092621
ENSG00000231365	ENSG00000092621
ENSG00000218226	ENSG00000092820
ENSG00000271913	ENSG00000092820
ENSG00000237493	ENSG00000092841
ENSG00000258199	ENSG00000092841
ENSG00000116883	ENSG00000092847
ENSG00000163597	ENSG00000092929
ENSG00000267078	ENSG00000092929
ENSG00000267342	ENSG00000092929
ENSG00000267546	ENSG00000092929
ENSG00000163597	ENSG00000092931
ENSG00000234912	ENSG00000092931
ENSG00000161132	ENSG00000093010
ENSG00000227220	ENSG00000093134
ENSG00000227954	ENSG00000093134
ENSG00000227945	ENSG00000093144
ENSG00000230067	ENSG00000093167
ENSG00000229589	ENSG00000093217
ENSG00000235257	ENSG00000093217
ENSG00000249593	ENSG00000094880
ENSG00000248265	ENSG00000094916
ENSG00000258086	ENSG00000094916
ENSG00000237705	ENSG00000095015
ENSG00000267062	ENSG00000095059
ENSG00000267735	ENSG00000095059
ENSG00000268945	ENSG00000095059
ENSG00000267424	ENSG00000095066
ENSG00000255422	ENSG00000095139
ENSG00000228395	ENSG00000095319
ENSG00000204054	ENSG00000095321
ENSG00000228395	ENSG00000095370
ENSG00000257524	ENSG00000095370
ENSG00000226009	ENSG00000095539
ENSG00000226688	ENSG00000095587
ENSG00000260565	ENSG00000095906
ENSG00000237686	ENSG00000096080
ENSG00000220472	ENSG00000096696
ENSG00000268056	ENSG00000096996
ENSG00000273654	ENSG00000096996
ENSG00000267272	ENSG00000097033
ENSG00000223653	ENSG00000097096
ENSG00000240520	ENSG00000097096
ENSG00000282057	ENSG00000097096
ENSG00000266978	ENSG00000099203
ENSG00000267277	ENSG00000099203
ENSG00000229656	ENSG00000099250
ENSG00000259267	ENSG00000099284
ENSG00000235618	ENSG00000099290
ENSG00000269439	ENSG00000099308
ENSG00000213753	ENSG00000099326
ENSG00000232098	ENSG00000099326
ENSG00000267858	ENSG00000099326
ENSG00000269243	ENSG00000099331
ENSG00000183604	ENSG00000099364
ENSG00000235560	ENSG00000099364
ENSG00000260911	ENSG00000099364
ENSG00000183604	ENSG00000099365
ENSG00000183604	ENSG00000099377
ENSG00000235560	ENSG00000099377
ENSG00000260083	ENSG00000099377
ENSG00000261614	ENSG00000099377
ENSG00000262721	ENSG00000099377
ENSG00000183604	ENSG00000099381
ENSG00000239791	ENSG00000099381
ENSG00000183604	ENSG00000099385
ENSG00000250616	ENSG00000099385
ENSG00000260083	ENSG00000099385
ENSG00000261346	ENSG00000099385
ENSG00000261416	ENSG00000099385
ENSG00000262721	ENSG00000099385
ENSG00000266933	ENSG00000099625
ENSG00000269300	ENSG00000099783
ENSG00000171889	ENSG00000099810
ENSG00000247095	ENSG00000099834
ENSG00000251661	ENSG00000099834
ENSG00000255158	ENSG00000099834
ENSG00000255284	ENSG00000099834
ENSG00000269915	ENSG00000099834
ENSG00000230724	ENSG00000099849
ENSG00000247095	ENSG00000099849
ENSG00000255108	ENSG00000099849
ENSG00000255158	ENSG00000099849
ENSG00000267778	ENSG00000099864
ENSG00000236540	ENSG00000099901
ENSG00000274602	ENSG00000099901
ENSG00000243762	ENSG00000099904
ENSG00000243762	ENSG00000099910
ENSG00000183506	ENSG00000099937
ENSG00000229107	ENSG00000099937
ENSG00000237476	ENSG00000099937
ENSG00000230513	ENSG00000099949
ENSG00000237476	ENSG00000099949
ENSG00000178248	ENSG00000099953
ENSG00000178803	ENSG00000099953
ENSG00000215478	ENSG00000099953
ENSG00000272578	ENSG00000099953
ENSG00000273000	ENSG00000099953
ENSG00000273295	ENSG00000099953
ENSG00000133519	ENSG00000099956
ENSG00000230513	ENSG00000099957
ENSG00000183506	ENSG00000099960
ENSG00000226872	ENSG00000099960
ENSG00000229107	ENSG00000099960
ENSG00000230513	ENSG00000099960
ENSG00000128262	ENSG00000099991
ENSG00000230701	ENSG00000099991
ENSG00000273295	ENSG00000099991
ENSG00000218537	ENSG00000099994
ENSG00000225465	ENSG00000099999
ENSG00000228839	ENSG00000099999
ENSG00000128262	ENSG00000100014
ENSG00000178248	ENSG00000100014
ENSG00000178803	ENSG00000100014
ENSG00000215478	ENSG00000100014
ENSG00000272578	ENSG00000100014
ENSG00000273000	ENSG00000100014
ENSG00000280623	ENSG00000100014
ENSG00000230513	ENSG00000100030
ENSG00000236850	ENSG00000100030
ENSG00000272779	ENSG00000100030
ENSG00000237517	ENSG00000100033
ENSG00000224086	ENSG00000100034
ENSG00000237476	ENSG00000100034
ENSG00000224086	ENSG00000100038
ENSG00000237517	ENSG00000100056
ENSG00000235237	ENSG00000100060
ENSG00000279738	ENSG00000100060
ENSG00000233739	ENSG00000100065
ENSG00000244627	ENSG00000100065
ENSG00000279010	ENSG00000100065
ENSG00000279738	ENSG00000100065
ENSG00000100058	ENSG00000100068
ENSG00000230637	ENSG00000100068
ENSG00000272977	ENSG00000100068
ENSG00000128254	ENSG00000100078
ENSG00000244627	ENSG00000100079
ENSG00000279010	ENSG00000100083
ENSG00000233360	ENSG00000100092
ENSG00000128254	ENSG00000100100
ENSG00000231933	ENSG00000100104
ENSG00000244625	ENSG00000100104
ENSG00000214076	ENSG00000100105
ENSG00000228839	ENSG00000100105
ENSG00000244625	ENSG00000100109
ENSG00000261188	ENSG00000100109
ENSG00000183822	ENSG00000100124
ENSG00000233360	ENSG00000100124
ENSG00000244627	ENSG00000100129
ENSG00000279010	ENSG00000100129
ENSG00000279080	ENSG00000100129
ENSG00000233360	ENSG00000100139
ENSG00000235237	ENSG00000100139
ENSG00000279010	ENSG00000100139
ENSG00000279738	ENSG00000100139
ENSG00000184068	ENSG00000100147
ENSG00000230736	ENSG00000100150
ENSG00000233739	ENSG00000100151
ENSG00000235237	ENSG00000100151
ENSG00000249310	ENSG00000100151
ENSG00000279010	ENSG00000100151
ENSG00000225465	ENSG00000100154
ENSG00000235954	ENSG00000100154
ENSG00000230149	ENSG00000100196
ENSG00000244491	ENSG00000100196
ENSG00000244627	ENSG00000100196
ENSG00000227370	ENSG00000100197
ENSG00000232710	ENSG00000100197
ENSG00000237037	ENSG00000100197
ENSG00000270083	ENSG00000100197
ENSG00000281538	ENSG00000100197
ENSG00000225450	ENSG00000100201
ENSG00000230149	ENSG00000100201
ENSG00000244491	ENSG00000100201
ENSG00000244627	ENSG00000100201
ENSG00000225465	ENSG00000100209
ENSG00000226471	ENSG00000100209
ENSG00000235954	ENSG00000100209
ENSG00000230149	ENSG00000100216
ENSG00000244491	ENSG00000100216
ENSG00000244627	ENSG00000100216
ENSG00000225465	ENSG00000100219
ENSG00000226471	ENSG00000100219
ENSG00000235954	ENSG00000100219
ENSG00000230736	ENSG00000100220
ENSG00000230149	ENSG00000100221
ENSG00000230912	ENSG00000100221
ENSG00000244491	ENSG00000100221
ENSG00000244627	ENSG00000100221
ENSG00000244627	ENSG00000100226
ENSG00000279010	ENSG00000100226
ENSG00000279080	ENSG00000100226
ENSG00000184319	ENSG00000100239
ENSG00000273137	ENSG00000100239
ENSG00000279182	ENSG00000100239
ENSG00000184319	ENSG00000100241
ENSG00000213683	ENSG00000100241
ENSG00000233739	ENSG00000100242
ENSG00000244627	ENSG00000100242
ENSG00000249310	ENSG00000100242
ENSG00000225465	ENSG00000100263
ENSG00000227201	ENSG00000100263
ENSG00000226450	ENSG00000100266
ENSG00000274717	ENSG00000100266
ENSG00000225465	ENSG00000100280
ENSG00000234892	ENSG00000100294
ENSG00000172250	ENSG00000100300
ENSG00000274717	ENSG00000100304
ENSG00000225450	ENSG00000100307
ENSG00000244627	ENSG00000100307
ENSG00000244627	ENSG00000100311
ENSG00000225465	ENSG00000100314
ENSG00000272689	ENSG00000100319
ENSG00000249310	ENSG00000100335
ENSG00000272834	ENSG00000100335
ENSG00000183822	ENSG00000100342
ENSG00000235237	ENSG00000100342
ENSG00000235237	ENSG00000100345
ENSG00000183822	ENSG00000100353
ENSG00000235237	ENSG00000100353
ENSG00000229999	ENSG00000100359
ENSG00000197182	ENSG00000100364
ENSG00000183822	ENSG00000100365
ENSG00000233360	ENSG00000100365
ENSG00000235237	ENSG00000100365
ENSG00000183822	ENSG00000100368
ENSG00000235513	ENSG00000100380
ENSG00000229999	ENSG00000100393
ENSG00000235513	ENSG00000100395
ENSG00000235513	ENSG00000100399
ENSG00000237037	ENSG00000100401
ENSG00000184068	ENSG00000100403
ENSG00000237037	ENSG00000100403
ENSG00000184068	ENSG00000100412
ENSG00000237037	ENSG00000100412
ENSG00000197182	ENSG00000100416
ENSG00000277232	ENSG00000100416
ENSG00000280383	ENSG00000100416
ENSG00000184068	ENSG00000100418
ENSG00000237037	ENSG00000100418
ENSG00000270083	ENSG00000100418
ENSG00000197182	ENSG00000100422
ENSG00000184319	ENSG00000100429
ENSG00000272836	ENSG00000100429
ENSG00000273192	ENSG00000100429
ENSG00000157306	ENSG00000100439
ENSG00000251002	ENSG00000100439
ENSG00000258458	ENSG00000100439
ENSG00000275552	ENSG00000100439
ENSG00000215256	ENSG00000100445
ENSG00000157306	ENSG00000100461
ENSG00000258457	ENSG00000100461
ENSG00000157306	ENSG00000100462
ENSG00000251002	ENSG00000100462
ENSG00000258457	ENSG00000100462
ENSG00000258458	ENSG00000100462
ENSG00000214900	ENSG00000100483
ENSG00000214900	ENSG00000100485
ENSG00000214900	ENSG00000100490
ENSG00000214900	ENSG00000100503
ENSG00000214900	ENSG00000100504
ENSG00000237356	ENSG00000100519
ENSG00000237356	ENSG00000100522
ENSG00000237356	ENSG00000100526
ENSG00000237356	ENSG00000100532
ENSG00000258569	ENSG00000100593
ENSG00000246548	ENSG00000100596
ENSG00000258569	ENSG00000100596
ENSG00000232774	ENSG00000100644
ENSG00000259158	ENSG00000100650
ENSG00000227051	ENSG00000100697
ENSG00000235706	ENSG00000100697
ENSG00000234911	ENSG00000100714
ENSG00000258824	ENSG00000100714
ENSG00000258376	ENSG00000100767
ENSG00000259065	ENSG00000100767
ENSG00000259163	ENSG00000100796
ENSG00000157306	ENSG00000100802
ENSG00000251002	ENSG00000100802
ENSG00000258458	ENSG00000100802
ENSG00000215256	ENSG00000100804
ENSG00000214548	ENSG00000100811
ENSG00000258504	ENSG00000100811
ENSG00000258663	ENSG00000100811
ENSG00000258982	ENSG00000100811
ENSG00000259052	ENSG00000100811
ENSG00000258458	ENSG00000100813
ENSG00000251002	ENSG00000100836
ENSG00000258457	ENSG00000100836
ENSG00000258458	ENSG00000100836
ENSG00000157306	ENSG00000100842
ENSG00000215256	ENSG00000100842
ENSG00000251002	ENSG00000100842
ENSG00000258458	ENSG00000100842
ENSG00000258580	ENSG00000100852
ENSG00000157306	ENSG00000100867
ENSG00000215256	ENSG00000100867
ENSG00000157306	ENSG00000100889
ENSG00000215256	ENSG00000100889
ENSG00000260669	ENSG00000100889
ENSG00000258938	ENSG00000100902
ENSG00000157306	ENSG00000100908
ENSG00000215256	ENSG00000100908
ENSG00000259321	ENSG00000100908
ENSG00000157306	ENSG00000100911
ENSG00000215256	ENSG00000100911
ENSG00000260669	ENSG00000100911
ENSG00000215256	ENSG00000100918
ENSG00000157306	ENSG00000100926
ENSG00000278784	ENSG00000100926
ENSG00000215256	ENSG00000100938
ENSG00000157306	ENSG00000100949
ENSG00000215256	ENSG00000100968
ENSG00000258727	ENSG00000100968
ENSG00000088340	ENSG00000100983
ENSG00000204044	ENSG00000100985
ENSG00000088340	ENSG00000100991
ENSG00000213742	ENSG00000100994
ENSG00000088340	ENSG00000101019
ENSG00000244558	ENSG00000101098
ENSG00000244558	ENSG00000101109
ENSG00000203999	ENSG00000101126
ENSG00000233077	ENSG00000101126
ENSG00000232442	ENSG00000101150
ENSG00000268858	ENSG00000101150
ENSG00000124224	ENSG00000101160
ENSG00000124224	ENSG00000101162
ENSG00000229873	ENSG00000101189
ENSG00000229873	ENSG00000101194
ENSG00000232442	ENSG00000101216
ENSG00000234684	ENSG00000101255
ENSG00000225377	ENSG00000101266
ENSG00000234684	ENSG00000101266
ENSG00000225377	ENSG00000101276
ENSG00000149531	ENSG00000101294
ENSG00000234684	ENSG00000101298
ENSG00000088340	ENSG00000101335
ENSG00000232907	ENSG00000101335
ENSG00000198547	ENSG00000101346
ENSG00000235217	ENSG00000101346
ENSG00000232907	ENSG00000101347
ENSG00000198547	ENSG00000101391
ENSG00000230753	ENSG00000101400
ENSG00000275223	ENSG00000101400
ENSG00000272945	ENSG00000101421
ENSG00000224635	ENSG00000101442
ENSG00000269549	ENSG00000101473
ENSG00000274414	ENSG00000101474
ENSG00000263812	ENSG00000101493
ENSG00000265778	ENSG00000101493
ENSG00000266256	ENSG00000101493
ENSG00000261126	ENSG00000101546
ENSG00000267270	ENSG00000101546
ENSG00000266049	ENSG00000101574
ENSG00000264235	ENSG00000101596
ENSG00000266049	ENSG00000101596
ENSG00000266401	ENSG00000101596
ENSG00000266405	ENSG00000101596
ENSG00000264235	ENSG00000101605
ENSG00000265399	ENSG00000101605
ENSG00000266401	ENSG00000101605
ENSG00000263878	ENSG00000101608
ENSG00000264235	ENSG00000101608
ENSG00000265399	ENSG00000101608
ENSG00000272688	ENSG00000101608
ENSG00000270112	ENSG00000101638
ENSG00000264269	ENSG00000101665
ENSG00000265496	ENSG00000101665
ENSG00000205664	ENSG00000101825
ENSG00000236188	ENSG00000101825
ENSG00000233382	ENSG00000101856
ENSG00000258545	ENSG00000101856
ENSG00000226971	ENSG00000101940
ENSG00000214653	ENSG00000101974
ENSG00000232725	ENSG00000101986
ENSG00000226971	ENSG00000101997
ENSG00000226971	ENSG00000102001
ENSG00000271826	ENSG00000102024
ENSG00000232725	ENSG00000102032
ENSG00000232828	ENSG00000102103
ENSG00000232725	ENSG00000102119
ENSG00000197180	ENSG00000102125
ENSG00000232725	ENSG00000102125
ENSG00000280195	ENSG00000102125
ENSG00000197180	ENSG00000102178
ENSG00000232725	ENSG00000102178
ENSG00000235703	ENSG00000102181
ENSG00000245904	ENSG00000102189
ENSG00000257242	ENSG00000102189
ENSG00000235636	ENSG00000102225
ENSG00000237623	ENSG00000102265
ENSG00000226971	ENSG00000102312
ENSG00000235636	ENSG00000102312
ENSG00000204620	ENSG00000102317
ENSG00000226971	ENSG00000102317
ENSG00000227486	ENSG00000102349
ENSG00000168852	ENSG00000102743
ENSG00000215483	ENSG00000102743
ENSG00000233672	ENSG00000102786
ENSG00000236778	ENSG00000102786
ENSG00000281106	ENSG00000102786
ENSG00000231856	ENSG00000102796
ENSG00000233672	ENSG00000102796
ENSG00000243406	ENSG00000102796
ENSG00000281106	ENSG00000102796
ENSG00000224743	ENSG00000102802
ENSG00000170919	ENSG00000102804
ENSG00000227258	ENSG00000102804
ENSG00000183604	ENSG00000102870
ENSG00000261346	ENSG00000102870
ENSG00000246898	ENSG00000102871
ENSG00000270049	ENSG00000102871
ENSG00000246898	ENSG00000102878
ENSG00000270049	ENSG00000102878
ENSG00000183604	ENSG00000102879
ENSG00000198106	ENSG00000102879
ENSG00000205534	ENSG00000102879
ENSG00000198106	ENSG00000102882
ENSG00000205534	ENSG00000102882
ENSG00000232748	ENSG00000102882
ENSG00000260517	ENSG00000102882
ENSG00000277999	ENSG00000102882
ENSG00000198106	ENSG00000102886
ENSG00000205534	ENSG00000102886
ENSG00000260083	ENSG00000102886
ENSG00000260517	ENSG00000102886
ENSG00000262721	ENSG00000102886
ENSG00000277999	ENSG00000102886
ENSG00000270049	ENSG00000102890
ENSG00000180747	ENSG00000102897
ENSG00000189149	ENSG00000102897
ENSG00000248124	ENSG00000102897
ENSG00000260510	ENSG00000102897
ENSG00000270049	ENSG00000102901
ENSG00000263276	ENSG00000102904
ENSG00000196696	ENSG00000102908
ENSG00000261777	ENSG00000102908
ENSG00000260467	ENSG00000102931
ENSG00000260467	ENSG00000102934
ENSG00000259843	ENSG00000102935
ENSG00000260616	ENSG00000102935
ENSG00000263276	ENSG00000102974
ENSG00000260467	ENSG00000102978
ENSG00000260467	ENSG00000102996
ENSG00000276259	ENSG00000102996
ENSG00000196696	ENSG00000103018
ENSG00000196696	ENSG00000103043
ENSG00000260999	ENSG00000103047
ENSG00000196696	ENSG00000103051
ENSG00000263276	ENSG00000103061
ENSG00000270049	ENSG00000103066
ENSG00000261396	ENSG00000103067
ENSG00000270049	ENSG00000103067
ENSG00000261063	ENSG00000103111
ENSG00000259780	ENSG00000103197
ENSG00000259933	ENSG00000103197
ENSG00000261123	ENSG00000103197
ENSG00000236829	ENSG00000103202
ENSG00000250251	ENSG00000103222
ENSG00000260316	ENSG00000103227
ENSG00000260807	ENSG00000103227
ENSG00000276931	ENSG00000103227
ENSG00000261659	ENSG00000103245
ENSG00000236829	ENSG00000103254
ENSG00000260316	ENSG00000103254
ENSG00000261659	ENSG00000103254
ENSG00000261691	ENSG00000103254
ENSG00000182376	ENSG00000103257
ENSG00000260617	ENSG00000103257
ENSG00000261273	ENSG00000103257
ENSG00000261744	ENSG00000103257
ENSG00000269901	ENSG00000103264
ENSG00000270006	ENSG00000103264
ENSG00000236829	ENSG00000103266
ENSG00000261659	ENSG00000103266
ENSG00000182376	ENSG00000103335
ENSG00000224888	ENSG00000103335
ENSG00000260121	ENSG00000103335
ENSG00000260630	ENSG00000103335
ENSG00000261273	ENSG00000103335
ENSG00000263307	ENSG00000103342
ENSG00000260136	ENSG00000103356
ENSG00000259780	ENSG00000103363
ENSG00000262370	ENSG00000103363
ENSG00000267072	ENSG00000103423
ENSG00000103472	ENSG00000103485
ENSG00000198106	ENSG00000103485
ENSG00000260517	ENSG00000103485
ENSG00000260953	ENSG00000103485
ENSG00000230267	ENSG00000103490
ENSG00000261346	ENSG00000103490
ENSG00000103472	ENSG00000103495
ENSG00000198106	ENSG00000103495
ENSG00000238045	ENSG00000103495
ENSG00000250616	ENSG00000103495
ENSG00000260517	ENSG00000103495
ENSG00000260853	ENSG00000103495
ENSG00000260908	ENSG00000103495
ENSG00000261067	ENSG00000103495
ENSG00000261346	ENSG00000103495
ENSG00000260911	ENSG00000103496
ENSG00000261346	ENSG00000103496
ENSG00000103472	ENSG00000103502
ENSG00000198106	ENSG00000103502
ENSG00000238045	ENSG00000103502
ENSG00000260367	ENSG00000103502
ENSG00000260517	ENSG00000103502
ENSG00000260908	ENSG00000103502
ENSG00000261067	ENSG00000103502
ENSG00000261346	ENSG00000103502
ENSG00000261552	ENSG00000103502
ENSG00000260083	ENSG00000103507
ENSG00000260219	ENSG00000103507
ENSG00000260628	ENSG00000103507
ENSG00000261346	ENSG00000103507
ENSG00000262721	ENSG00000103507
ENSG00000278133	ENSG00000103510
ENSG00000250251	ENSG00000103512
ENSG00000260735	ENSG00000103512
ENSG00000262454	ENSG00000103512
ENSG00000277749	ENSG00000103653
ENSG00000259924	ENSG00000103710
ENSG00000259666	ENSG00000103740
ENSG00000260776	ENSG00000103740
ENSG00000259475	ENSG00000103852
ENSG00000260469	ENSG00000103855
ENSG00000259234	ENSG00000103876
ENSG00000259495	ENSG00000103888
ENSG00000174171	ENSG00000103994
ENSG00000206149	ENSG00000104059
ENSG00000259211	ENSG00000104081
ENSG00000259345	ENSG00000104081
ENSG00000259678	ENSG00000104093
ENSG00000259709	ENSG00000104093
ENSG00000259479	ENSG00000104131
ENSG00000259539	ENSG00000104131
ENSG00000259595	ENSG00000104131
ENSG00000179523	ENSG00000104133
ENSG00000205771	ENSG00000104133
ENSG00000259352	ENSG00000104133
ENSG00000259479	ENSG00000104133
ENSG00000259539	ENSG00000104133
ENSG00000247556	ENSG00000104142
ENSG00000248508	ENSG00000104142
ENSG00000259536	ENSG00000104142
ENSG00000259479	ENSG00000104164
ENSG00000259539	ENSG00000104164
ENSG00000259488	ENSG00000104177
ENSG00000249258	ENSG00000104219
ENSG00000253161	ENSG00000104221
ENSG00000253356	ENSG00000104221
ENSG00000253549	ENSG00000104267
ENSG00000251136	ENSG00000104325
ENSG00000253948	ENSG00000104356
ENSG00000253948	ENSG00000104375
ENSG00000259891	ENSG00000104472
ENSG00000254859	ENSG00000104518
ENSG00000247317	ENSG00000104522
ENSG00000247317	ENSG00000104524
ENSG00000253931	ENSG00000104524
ENSG00000255050	ENSG00000104524
ENSG00000177335	ENSG00000104529
ENSG00000247317	ENSG00000104529
ENSG00000254859	ENSG00000104529
ENSG00000254973	ENSG00000104529
ENSG00000246477	ENSG00000104643
ENSG00000248896	ENSG00000104643
ENSG00000251034	ENSG00000104679
ENSG00000253125	ENSG00000104679
ENSG00000253837	ENSG00000104679
ENSG00000246582	ENSG00000104689
ENSG00000250714	ENSG00000104689
ENSG00000253125	ENSG00000104689
ENSG00000260671	ENSG00000104731
ENSG00000235191	ENSG00000104804
ENSG00000268583	ENSG00000104804
ENSG00000267898	ENSG00000104812
ENSG00000269688	ENSG00000104824
ENSG00000269486	ENSG00000104825
ENSG00000266983	ENSG00000104833
ENSG00000266903	ENSG00000104853
ENSG00000267348	ENSG00000104853
ENSG00000186019	ENSG00000104856
ENSG00000266903	ENSG00000104856
ENSG00000267348	ENSG00000104856
ENSG00000269148	ENSG00000104856
ENSG00000186019	ENSG00000104859
ENSG00000266903	ENSG00000104859
ENSG00000267282	ENSG00000104859
ENSG00000267348	ENSG00000104859
ENSG00000266903	ENSG00000104866
ENSG00000267348	ENSG00000104866
ENSG00000267757	ENSG00000104866
ENSG00000232871	ENSG00000104872
ENSG00000243829	ENSG00000104872
ENSG00000269386	ENSG00000104880
ENSG00000214855	ENSG00000104881
ENSG00000266903	ENSG00000104881
ENSG00000267348	ENSG00000104881
ENSG00000269386	ENSG00000104883
ENSG00000267551	ENSG00000104885
ENSG00000232871	ENSG00000104894
ENSG00000268006	ENSG00000104894
ENSG00000280486	ENSG00000104897
ENSG00000267633	ENSG00000104907
ENSG00000267348	ENSG00000104936
ENSG00000267395	ENSG00000104936
ENSG00000268460	ENSG00000104936
ENSG00000131401	ENSG00000104946
ENSG00000268006	ENSG00000104946
ENSG00000180279	ENSG00000104951
ENSG00000235191	ENSG00000104951
ENSG00000267512	ENSG00000104957
ENSG00000235191	ENSG00000104960
ENSG00000268006	ENSG00000104960
ENSG00000267469	ENSG00000104964
ENSG00000275719	ENSG00000104967
ENSG00000267649	ENSG00000104974
ENSG00000269139	ENSG00000104980
ENSG00000161643	ENSG00000105053
ENSG00000268047	ENSG00000105053
ENSG00000267033	ENSG00000105058
ENSG00000267265	ENSG00000105063
ENSG00000267577	ENSG00000105063
ENSG00000266978	ENSG00000105088
ENSG00000267650	ENSG00000105088
ENSG00000268564	ENSG00000105135
ENSG00000248830	ENSG00000105220
ENSG00000256612	ENSG00000105221
ENSG00000237118	ENSG00000105223
ENSG00000130612	ENSG00000105227
ENSG00000256612	ENSG00000105227
ENSG00000130612	ENSG00000105245
ENSG00000256612	ENSG00000105245
ENSG00000205786	ENSG00000105270
ENSG00000267260	ENSG00000105270
ENSG00000267698	ENSG00000105270
ENSG00000268583	ENSG00000105321
ENSG00000268027	ENSG00000105323
ENSG00000270164	ENSG00000105323
ENSG00000267138	ENSG00000105325
ENSG00000267205	ENSG00000105325
ENSG00000267436	ENSG00000105325
ENSG00000256612	ENSG00000105329
ENSG00000268027	ENSG00000105329
ENSG00000239736	ENSG00000105341
ENSG00000267107	ENSG00000105341
ENSG00000232871	ENSG00000105373
ENSG00000267984	ENSG00000105379
ENSG00000269388	ENSG00000105379
ENSG00000182310	ENSG00000105383
ENSG00000269235	ENSG00000105383
ENSG00000269388	ENSG00000105383
ENSG00000269481	ENSG00000105393
ENSG00000266978	ENSG00000105397
ENSG00000232871	ENSG00000105398
ENSG00000267106	ENSG00000105401
ENSG00000267277	ENSG00000105401
ENSG00000266983	ENSG00000105426
ENSG00000269807	ENSG00000105426
ENSG00000267107	ENSG00000105429
ENSG00000270164	ENSG00000105429
ENSG00000268093	ENSG00000105438
ENSG00000232871	ENSG00000105443
ENSG00000268530	ENSG00000105443
ENSG00000232871	ENSG00000105447
ENSG00000268530	ENSG00000105447
ENSG00000180279	ENSG00000105472
ENSG00000182310	ENSG00000105472
ENSG00000269959	ENSG00000105472
ENSG00000268001	ENSG00000105483
ENSG00000268583	ENSG00000105483
ENSG00000269102	ENSG00000105497
ENSG00000235191	ENSG00000105516
ENSG00000268583	ENSG00000105516
ENSG00000266983	ENSG00000105519
ENSG00000267571	ENSG00000105519
ENSG00000232871	ENSG00000105538
ENSG00000235191	ENSG00000105559
ENSG00000213801	ENSG00000105568
ENSG00000268015	ENSG00000105568
ENSG00000269102	ENSG00000105568
ENSG00000226696	ENSG00000105609
ENSG00000227407	ENSG00000105609
ENSG00000228323	ENSG00000105609
ENSG00000267265	ENSG00000105609
ENSG00000267577	ENSG00000105609
ENSG00000267735	ENSG00000105612
ENSG00000268945	ENSG00000105612
ENSG00000237017	ENSG00000105619
ENSG00000269439	ENSG00000105642
ENSG00000268056	ENSG00000105643
ENSG00000269439	ENSG00000105643
ENSG00000269815	ENSG00000105643
ENSG00000273654	ENSG00000105643
ENSG00000269439	ENSG00000105650
ENSG00000269439	ENSG00000105655
ENSG00000268030	ENSG00000105656
ENSG00000269019	ENSG00000105662
ENSG00000273654	ENSG00000105662
ENSG00000266904	ENSG00000105671
ENSG00000267419	ENSG00000105671
ENSG00000275540	ENSG00000105671
ENSG00000266904	ENSG00000105676
ENSG00000267565	ENSG00000105676
ENSG00000275540	ENSG00000105676
ENSG00000269553	ENSG00000105679
ENSG00000205786	ENSG00000105699
ENSG00000262497	ENSG00000105699
ENSG00000268030	ENSG00000105700
ENSG00000269191	ENSG00000105701
ENSG00000267419	ENSG00000105705
ENSG00000275540	ENSG00000105705
ENSG00000271032	ENSG00000105707
ENSG00000205786	ENSG00000105711
ENSG00000271032	ENSG00000105711
ENSG00000271366	ENSG00000105711
ENSG00000213904	ENSG00000105722
ENSG00000267107	ENSG00000105722
ENSG00000213904	ENSG00000105723
ENSG00000231561	ENSG00000105723
ENSG00000267107	ENSG00000105723
ENSG00000268027	ENSG00000105723
ENSG00000231205	ENSG00000105726
ENSG00000213904	ENSG00000105737
ENSG00000231561	ENSG00000105737
ENSG00000239736	ENSG00000105737
ENSG00000266903	ENSG00000105771
ENSG00000205763	ENSG00000105778
ENSG00000229358	ENSG00000105778
ENSG00000170629	ENSG00000105808
ENSG00000170629	ENSG00000105819
ENSG00000236861	ENSG00000105829
ENSG00000243193	ENSG00000105835
ENSG00000223500	ENSG00000105875
ENSG00000231794	ENSG00000105875
ENSG00000231764	ENSG00000105880
ENSG00000226329	ENSG00000105889
ENSG00000214783	ENSG00000105953
ENSG00000273432	ENSG00000105953
ENSG00000214188	ENSG00000105967
ENSG00000226367	ENSG00000105967
ENSG00000243243	ENSG00000105967
ENSG00000214765	ENSG00000105968
ENSG00000272556	ENSG00000105968
ENSG00000214188	ENSG00000105971
ENSG00000226367	ENSG00000105971
ENSG00000243243	ENSG00000105971
ENSG00000226367	ENSG00000105974
ENSG00000243243	ENSG00000105974
ENSG00000243243	ENSG00000105976
ENSG00000224903	ENSG00000105982
ENSG00000233038	ENSG00000105983
ENSG00000230487	ENSG00000106003
ENSG00000230487	ENSG00000106009
ENSG00000236708	ENSG00000106009
ENSG00000228204	ENSG00000106070
ENSG00000225264	ENSG00000106080
ENSG00000227014	ENSG00000106080
ENSG00000196295	ENSG00000106086
ENSG00000225264	ENSG00000106086
ENSG00000227014	ENSG00000106086
ENSG00000232415	ENSG00000106089
ENSG00000232729	ENSG00000106089
ENSG00000229153	ENSG00000106123
ENSG00000231840	ENSG00000106123
ENSG00000253882	ENSG00000106123
ENSG00000281404	ENSG00000106125
ENSG00000229153	ENSG00000106144
ENSG00000231840	ENSG00000106144
ENSG00000244198	ENSG00000106144
ENSG00000253882	ENSG00000106144
ENSG00000078319	ENSG00000106244
ENSG00000242294	ENSG00000106244
ENSG00000244219	ENSG00000106244
ENSG00000272752	ENSG00000106244
ENSG00000078319	ENSG00000106258
ENSG00000224729	ENSG00000106258
ENSG00000242294	ENSG00000106258
ENSG00000272752	ENSG00000106258
ENSG00000242798	ENSG00000106261
ENSG00000272752	ENSG00000106261
ENSG00000274272	ENSG00000106261
ENSG00000236708	ENSG00000106266
ENSG00000273230	ENSG00000106266
ENSG00000224729	ENSG00000106333
ENSG00000242798	ENSG00000106333
ENSG00000244219	ENSG00000106333
ENSG00000274272	ENSG00000106333
ENSG00000280828	ENSG00000106344
ENSG00000187953	ENSG00000106346
ENSG00000240758	ENSG00000106348
ENSG00000242588	ENSG00000106348
ENSG00000280828	ENSG00000106348
ENSG00000281490	ENSG00000106348
ENSG00000240211	ENSG00000106351
ENSG00000244219	ENSG00000106351
ENSG00000274272	ENSG00000106351
ENSG00000078319	ENSG00000106397
ENSG00000242294	ENSG00000106397
ENSG00000272752	ENSG00000106397
ENSG00000230626	ENSG00000106459
ENSG00000242902	ENSG00000106459
ENSG00000273329	ENSG00000106459
ENSG00000204934	ENSG00000106479
ENSG00000235837	ENSG00000106524
ENSG00000237773	ENSG00000106524
ENSG00000235837	ENSG00000106546
ENSG00000224116	ENSG00000106571
ENSG00000214783	ENSG00000106605
ENSG00000228903	ENSG00000106605
ENSG00000273432	ENSG00000106605
ENSG00000214783	ENSG00000106608
ENSG00000272655	ENSG00000106608
ENSG00000273432	ENSG00000106608
ENSG00000214783	ENSG00000106624
ENSG00000228903	ENSG00000106624
ENSG00000273432	ENSG00000106624
ENSG00000214544	ENSG00000106635
ENSG00000274080	ENSG00000106635
ENSG00000214544	ENSG00000106638
ENSG00000232729	ENSG00000106665
ENSG00000205578	ENSG00000106682
ENSG00000214544	ENSG00000106682
ENSG00000214544	ENSG00000106683
ENSG00000232104	ENSG00000106688
ENSG00000226334	ENSG00000106692
ENSG00000237461	ENSG00000106799
ENSG00000187984	ENSG00000106823
ENSG00000259953	ENSG00000106868
ENSG00000204054	ENSG00000107021
ENSG00000204055	ENSG00000107021
ENSG00000257524	ENSG00000107021
ENSG00000228739	ENSG00000107077
ENSG00000204054	ENSG00000107130
ENSG00000227388	ENSG00000107140
ENSG00000230074	ENSG00000107140
ENSG00000225361	ENSG00000107147
ENSG00000235448	ENSG00000107165
ENSG00000227388	ENSG00000107185
ENSG00000235448	ENSG00000107186
ENSG00000226562	ENSG00000107262
ENSG00000228352	ENSG00000107262
ENSG00000236986	ENSG00000107263
ENSG00000204706	ENSG00000107282
ENSG00000275549	ENSG00000107317
ENSG00000180539	ENSG00000107331
ENSG00000260190	ENSG00000107331
ENSG00000225434	ENSG00000107372
ENSG00000177757	ENSG00000107404
ENSG00000217801	ENSG00000107404
ENSG00000224870	ENSG00000107404
ENSG00000268575	ENSG00000107404
ENSG00000239665	ENSG00000107537
ENSG00000224812	ENSG00000107551
ENSG00000237840	ENSG00000107551
ENSG00000227695	ENSG00000107554
ENSG00000177640	ENSG00000107560
ENSG00000258114	ENSG00000107560
ENSG00000224812	ENSG00000107562
ENSG00000237512	ENSG00000107731
ENSG00000237512	ENSG00000107736
ENSG00000259267	ENSG00000107736
ENSG00000259267	ENSG00000107738
ENSG00000236756	ENSG00000107745
ENSG00000236756	ENSG00000107758
ENSG00000237768	ENSG00000107758
ENSG00000271848	ENSG00000107758
ENSG00000196566	ENSG00000107789
ENSG00000223482	ENSG00000107789
ENSG00000225913	ENSG00000107789
ENSG00000227896	ENSG00000107789
ENSG00000180139	ENSG00000107796
ENSG00000232229	ENSG00000107796
ENSG00000232229	ENSG00000107798
ENSG00000226009	ENSG00000107874
ENSG00000233334	ENSG00000107902
ENSG00000273599	ENSG00000107902
ENSG00000232656	ENSG00000107929
ENSG00000232656	ENSG00000107937
ENSG00000260461	ENSG00000107960
ENSG00000224597	ENSG00000107968
ENSG00000259994	ENSG00000107968
ENSG00000228651	ENSG00000107984
ENSG00000273312	ENSG00000108100
ENSG00000224596	ENSG00000108175
ENSG00000225484	ENSG00000108175
ENSG00000244733	ENSG00000108175
ENSG00000224596	ENSG00000108179
ENSG00000225484	ENSG00000108179
ENSG00000230091	ENSG00000108179
ENSG00000235426	ENSG00000108179
ENSG00000242600	ENSG00000108179
ENSG00000244733	ENSG00000108179
ENSG00000225484	ENSG00000108219
ENSG00000264031	ENSG00000108256
ENSG00000264290	ENSG00000108256
ENSG00000264808	ENSG00000108256
ENSG00000265845	ENSG00000108256
ENSG00000227543	ENSG00000108262
ENSG00000264031	ENSG00000108262
ENSG00000264808	ENSG00000108262
ENSG00000188825	ENSG00000108312
ENSG00000224505	ENSG00000108312
ENSG00000267002	ENSG00000108312
ENSG00000267080	ENSG00000108312
ENSG00000267121	ENSG00000108312
ENSG00000267340	ENSG00000108312
ENSG00000267394	ENSG00000108312
ENSG00000215769	ENSG00000108370
ENSG00000265148	ENSG00000108375
ENSG00000265542	ENSG00000108375
ENSG00000213326	ENSG00000108379
ENSG00000262879	ENSG00000108379
ENSG00000265148	ENSG00000108387
ENSG00000265542	ENSG00000108387
ENSG00000265148	ENSG00000108389
ENSG00000265542	ENSG00000108389
ENSG00000240898	ENSG00000108405
ENSG00000266002	ENSG00000108406
ENSG00000267095	ENSG00000108406
ENSG00000228782	ENSG00000108424
ENSG00000262879	ENSG00000108424
ENSG00000263142	ENSG00000108424
ENSG00000263412	ENSG00000108424
ENSG00000264019	ENSG00000108424
ENSG00000264920	ENSG00000108424
ENSG00000262879	ENSG00000108433
ENSG00000263142	ENSG00000108433
ENSG00000228782	ENSG00000108439
ENSG00000234494	ENSG00000108439
ENSG00000263412	ENSG00000108439
ENSG00000264019	ENSG00000108439
ENSG00000266601	ENSG00000108439
ENSG00000259349	ENSG00000108443
ENSG00000231625	ENSG00000108448
ENSG00000240445	ENSG00000108448
ENSG00000273018	ENSG00000108448
ENSG00000264701	ENSG00000108465
ENSG00000266036	ENSG00000108469
ENSG00000267546	ENSG00000108479
ENSG00000266066	ENSG00000108506
ENSG00000235085	ENSG00000108509
ENSG00000261879	ENSG00000108515
ENSG00000261879	ENSG00000108518
ENSG00000263164	ENSG00000108518
ENSG00000263219	ENSG00000108518
ENSG00000261879	ENSG00000108523
ENSG00000235085	ENSG00000108528
ENSG00000188933	ENSG00000108551
ENSG00000154874	ENSG00000108557
ENSG00000273018	ENSG00000108557
ENSG00000263272	ENSG00000108561
ENSG00000214719	ENSG00000108578
ENSG00000248121	ENSG00000108578
ENSG00000263657	ENSG00000108578
ENSG00000264031	ENSG00000108578
ENSG00000264538	ENSG00000108578
ENSG00000214719	ENSG00000108582
ENSG00000264031	ENSG00000108582
ENSG00000264538	ENSG00000108582
ENSG00000214719	ENSG00000108587
ENSG00000264031	ENSG00000108587
ENSG00000264538	ENSG00000108587
ENSG00000266865	ENSG00000108587
ENSG00000233635	ENSG00000108588
ENSG00000215067	ENSG00000108590
ENSG00000256806	ENSG00000108590
ENSG00000227685	ENSG00000108599
ENSG00000228983	ENSG00000108599
ENSG00000233098	ENSG00000108599
ENSG00000262769	ENSG00000108599
ENSG00000214176	ENSG00000108604
ENSG00000233635	ENSG00000108604
ENSG00000215769	ENSG00000108654
ENSG00000266970	ENSG00000108669
ENSG00000266970	ENSG00000108679
ENSG00000267765	ENSG00000108773
ENSG00000260105	ENSG00000108774
ENSG00000266962	ENSG00000108786
ENSG00000267042	ENSG00000108786
ENSG00000267765	ENSG00000108786
ENSG00000236383	ENSG00000108797
ENSG00000267765	ENSG00000108797
ENSG00000267002	ENSG00000108799
ENSG00000229980	ENSG00000108819
ENSG00000236472	ENSG00000108819
ENSG00000249176	ENSG00000108819
ENSG00000204584	ENSG00000108821
ENSG00000229980	ENSG00000108826
ENSG00000250286	ENSG00000108826
ENSG00000188825	ENSG00000108828
ENSG00000197291	ENSG00000108828
ENSG00000213373	ENSG00000108828
[truncated: 6,741 more rows]
