# Supplementary material for: Differential long non-coding RNA expression profiles in human oocytes and cumulus cells
Source: Sci Rep. 2018 Feb 2;8:2202. doi: 10.1038/s41598-018-20727-0 (PMC5797088; doi:10.1038/s41598-018-20727-0)
Supplement: Supplementary file 8 — Dataset 6 [file 41598_2018_20727_MOESM8_ESM.xls]

## Sheet: Table S6
Supplementary Table S6: GO term enrichment of lncRNAs expressed in CCs computed using the two unranked lists and the Gorilla tool.
GO term	Description	P-value	FDR q-value	Enrichment (N, B, n, b)
GO:0044710	single-organism metabolic process	3.91E-06	4.28E-02	1.05 (5276,1065,4617,974)
GO:0044281	small molecule metabolic process	2.99E-05	1.64E-01	1.06 (5276,556,4617,515)
GO:0006952	defense response	3.85E-05	1.40E-01	1.08 (5276,268,4617,254)
GO:0010506	regulation of autophagy	4.66E-05	1.27E-01	1.13 (5276,94,4617,93)
GO:0034976	response to endoplasmic reticulum stress	4.79E-05	1.05E-01	1.14 (5276,74,4617,74)
GO:0051186	cofactor metabolic process	1.68E-04	3.07E-01	1.11 (5276,115,4617,112)
GO:0051188	cofactor biosynthetic process	3.64E-04	5.69E-01	1.14 (5276,59,4617,59)
GO:0008152	metabolic process	3.79E-04	5.19E-01	1.02 (5276,2865,4617,2548)
GO:0006732	coenzyme metabolic process	4.29E-04	5.21E-01	1.12 (5276,92,4617,90)
GO:0001817	regulation of cytokine production	4.42E-04	4.84E-01	1.09 (5276,182,4617,173)
GO:0043436	oxoacid metabolic process	5.12E-04	5.09E-01	1.06 (5276,332,4617,309)
GO:0006082	organic acid metabolic process	7.29E-04	6.65E-01	1.06 (5276,337,4617,313)
GO:0019752	carboxylic acid metabolic process	9.61E-04	8.09E-01	1.06 (5276,292,4617,272)
