# Supplementary material for: Differential long non-coding RNA expression profiles in human oocytes and cumulus cells
Source: Sci Rep. 2018 Feb 2;8:2202. doi: 10.1038/s41598-018-20727-0 (PMC5797088; doi:10.1038/s41598-018-20727-0)
Supplement: Supplementary file 9 — Dataset 7 [file 41598_2018_20727_MOESM9_ESM.xls]

## Sheet: Table S7
Supplementary Table S7: GO term enrichment of lncRNAs expressed in MII oocytes computed using the two unranked lists and the Gorilla tool
GO term	Description	P-value	FDR q-value	Enrichment (N, B, n, b)
GO:0022402	cell cycle process	2.74E-09	3.00E-05	1.94 (5276,314,659,76)
GO:1903047	mitotic cell cycle process	2.42E-08	1.32E-04	2.07 (5276,220,659,57)
GO:0022414	reproductive process	3.75E-07	1.37E-03	1.73 (5276,362,659,78)
GO:0051301	cell division	5.99E-06	1.64E-02	2.20 (5276,120,659,33)
GO:0007062	sister chromatid cohesion	6.02E-06	1.32E-02	3.85 (5276,27,659,13)
GO:0043486	histone exchange	6.65E-06	1.21E-02	5.82 (5276,11,659,8)
GO:0000280	nuclear division	7.32E-06	1.14E-02	2.45 (5276,85,659,26)
GO:0010965	regulation of mitotic sister chromatid separation	7.85E-06	1.07E-02	5.15 (5276,14,659,9)
GO:1902099	regulation of metaphase/anaphase transition of cell cycle	7.85E-06	9.55E-03	5.15 (5276,14,659,9)
GO:0030071	regulation of mitotic metaphase/anaphase transition	7.85E-06	8.59E-03	5.15 (5276,14,659,9)
GO:1903046	meiotic cell cycle process	8.32E-06	8.28E-03	3.00 (5276,48,659,18)
GO:0048285	organelle fission	1.44E-05	1.31E-02	2.32 (5276,93,659,27)
GO:0007067	mitotic nuclear division	1.78E-05	1.50E-02	2.55 (5276,69,659,22)
GO:0044702	single organism reproductive process	1.93E-05	1.51E-02	1.68 (5276,291,659,61)
GO:0007129	synapsis	2.33E-05	1.70E-02	6.86 (5276,7,659,6)
GO:0051983	regulation of chromosome segregation	4.93E-05	3.37E-02	4.00 (5276,20,659,10)
GO:0033047	regulation of mitotic sister chromatid segregation	6.71E-05	4.32E-02	4.24 (5276,17,659,9)
GO:0000086	G2/M transition of mitotic cell cycle	1.38E-04	8.39E-02	2.67 (5276,48,659,16)
GO:0044772	mitotic cell cycle phase transition	1.43E-04	8.22E-02	2.26 (5276,78,659,22)
GO:0023019	signal transduction involved in regulation of gene expression	1.61E-04	8.83E-02	6.67 (5276,6,659,5)
GO:0043044	ATP-dependent chromatin remodeling	1.63E-04	8.51E-02	4.27 (5276,15,659,8)
GO:0070192	chromosome organization involved in meiotic cell cycle	1.63E-04	8.12E-02	4.27 (5276,15,659,8)
GO:0044770	cell cycle phase transition	1.75E-04	8.33E-02	2.23 (5276,79,659,22)
GO:0044839	cell cycle G2/M phase transition	1.81E-04	8.28E-02	2.61 (5276,49,659,16)
GO:0001764	neuron migration	1.92E-04	8.40E-02	3.10 (5276,31,659,12)
GO:0033045	regulation of sister chromatid segregation	2.02E-04	8.51E-02	3.79 (5276,19,659,9)
GO:0034724	DNA replication-independent nucleosome organization	2.06E-04	8.37E-02	4.67 (5276,12,659,7)
GO:0006336	DNA replication-independent nucleosome assembly	2.06E-04	8.07E-02	4.67 (5276,12,659,7)
GO:0051276	chromosome organization	2.09E-04	7.88E-02	2.08 (5276,96,659,25)
GO:0007389	pattern specification process	2.09E-04	7.62E-02	2.08 (5276,96,659,25)
GO:0034080	CENP-A containing nucleosome assembly	2.23E-04	7.89E-02	5.34 (5276,9,659,6)
GO:0031055	chromatin remodeling at centromere	2.23E-04	7.64E-02	5.34 (5276,9,659,6)
GO:0006310	DNA recombination	2.70E-04	8.95E-02	2.73 (5276,41,659,14)
GO:0007276	gamete generation	4.13E-04	1.33E-01	2.00 (5276,100,659,25)
GO:0048609	multicellular organismal reproductive process	4.40E-04	1.38E-01	1.86 (5276,129,659,30)
GO:0051783	regulation of nuclear division	6.26E-04	1.90E-01	2.37 (5276,54,659,16)
GO:0007017	microtubule-based process	7.41E-04	2.19E-01	1.71 (5276,169,659,36)
GO:0007600	sensory perception	9.93E-04	2.86E-01	2.03 (5276,83,659,21)
