# Supplementary material for: Differential long non-coding RNA expression profiles in human oocytes and cumulus cells
Source: Sci Rep. 2018 Feb 2;8:2202. doi: 10.1038/s41598-018-20727-0 (PMC5797088; doi:10.1038/s41598-018-20727-0)
Supplement: Supplementary file 10 — Dataset 8 [file 41598_2018_20727_MOESM10_ESM.xls]

## Sheet: Table S8
Supplementary Table S8: List of the samples included in the RNA-seq data meta-analysis
A. RNA-seq data from human oocytes & Cumulus granulosa cells
categories	SRR number	GSM number	Number
Oocytes	SRR2130085	GSM1833279	10
	SRR2130086	GSM1833280
	SRR2130087	GSM1833281
	SRR2130088	GSM1833282
	SRR893046	GSM1160112
	SRR893047	GSM1160113
	SRR893048	GSM1160114
	SRR445718	GSM896803
	SRR445719	GSM896804
	SRR445720	GSM896805
Cumulus granulosa cells	SRR956938	GSM1215104	10
	SRR956939	GSM1215105
	SRR956940	GSM1215106
	SRR836179	GSM1131193
	SRR836180	GSM1131194
	SRR1602519	GSM1519560
	SRR1602522	GSM1519561
	SRR1602525	GSM1519562
	SRR1602528	GSM1519563
	SRR1602531	GSM1519564
Cumulus younger	SRR3540217	GSM2157535	9
	SRR3540218	GSM2157536
	SRR3540219	GSM2157537
	SRR3540220	GSM2157538
	SRR3540221	GSM2157539
	SRR3540222	GSM2157540
	SRR3540223	GSM2157541
	SRR3540224	GSM2157542
	SRR3540225	GSM2157543
Cumulus older	SRR3540228	GSM2157546	9
	SRR3540229	GSM2157547
	SRR3540230	GSM2157548
	SRR3540231	GSM2157549
	SRR3540232	GSM2157550
	SRR3540233	GSM2157551
	SRR3540234	GSM2157552
	SRR3540235	GSM2157553
	SRR3540236	GSM2157554
B. RNA-seq data from human pre-implantation
Categories	Sample reference number	Pubmed ID	Number
Zygote	GSM896806	23934149	5
	GSM896807	23934149
	GSM896808	23934149
	GSM1160118	23934149
	GSM1160119	23934149
2-cell embryo	GSM896809	23934149	6
	GSM896810	23934149
	GSM896811	23934149
	GSM896812	23934149
	GSM896813	23934149
	GSM896814	23934149
4-cell embryo	GSM922146	23934149	20
	GSM922147	23934149
	GSM922148	23934149
	GSM922149	23934149
	GSM922150	23934149
	GSM922151	23934149
	GSM922152	23934149
	GSM922153	23934149
	GSM922154	23934149
	GSM922155	23934149
	GSM922156	23934149
	GSM922157	23934149
	GSM1160123	23892778
	GSM1160124	23892778
	GSM1160125	23892778
	GSM1160126	23892778
	GSM1160123	23892778
	GSM1160124	23892778
	GSM1160125	23892778
	GSM1160126	23892778
8-cell embryo	GSM922158	23934149	20
	GSM922159	23934149
	GSM922160	23934149
	GSM922161	23934149
	GSM922162	23934149
	GSM922163	23934149
	GSM922164	23934149
	GSM922165	23934149
	GSM922166	23934149
	GSM922167	23934149
	GSM922168	23934149
	GSM922169	23934149
	GSM922170	23934149
	GSM922171	23934149
	GSM922172	23934149
	GSM922173	23934149
	GSM922174	23934149
	GSM922175	23934149
	GSM922176	23934149
	GSM922177	23934149
Morulae	GSM922178	23934149	16
	GSM922179	23934149
	GSM922180	23934149
	GSM922181	23934149
	GSM922182	23934149
	GSM922183	23934149
	GSM922184	23934149
	GSM922185	23934149
	GSM922186	23934149
	GSM922187	23934149
	GSM922188	23934149
	GSM922189	23934149
	GSM922190	23934149
	GSM922191	23934149
	GSM922192	23934149
	GSM922193	23934149
Late blastocyst	GSM922194	23934149	30
	GSM922195	23934149
	GSM922196	23934149
	GSM922197	23934149
	GSM922198	23934149
	GSM922199	23934149
	GSM922200	23934149
	GSM922201	23934149
	GSM922202	23934149
	GSM922203	23934149
	GSM922204	23934149
	GSM922205	23934149
	GSM922206	23934149
	GSM922207	23934149
	GSM922208	23934149
	GSM922209	23934149
	GSM922210	23934149
	GSM922211	23934149
	GSM922212	23934149
	GSM922213	23934149
	GSM922214	23934149
	GSM922215	23934149
	GSM922216	23934149
	GSM922217	23934149
	GSM922218	23934149
	GSM922219	23934149
	GSM922220	23934149
	GSM922221	23934149
	GSM922222	23934149
	GSM922223	23934149
