# Supplementary material for: Differential long non-coding RNA expression profiles in human oocytes and cumulus cells
Source: Sci Rep. 2018 Feb 2;8:2202. doi: 10.1038/s41598-018-20727-0 (PMC5797088; doi:10.1038/s41598-018-20727-0)
Supplement: Supplementary file 11 — Dataset 9 [file 41598_2018_20727_MOESM11_ESM.xls]

## Sheet: Table S9
Supplementary Table S9: List of the 147 lncRNAs down-regulated in CColder samples
Gene ID	Gene Name	Chromosome	Start_position	End_position	Folde change	q-value(%)
ENSG00000219392	ENSG00000219392	6	28115628	28116551	6	3.05645
ENSG00000238246	ENSG00000238246	10	20070805	20091784	5.6	3.05645
ENSG00000254693	ENSG00000254693	11	44604508	44605337	5.6	3.05645
ENSG00000264943	SH3GL1P2	17	30624413	30625494	5.4	3.05645
ENSG00000261204	ENSG00000261204	19	637105	637537	5.4	3.05645
ENSG00000229948	B3GALNT1P1	2	69597353	69598951	5.2	3.05645
ENSG00000197813	ENSG00000197813	19	49331617	49340303	4.7	3.05645
ENSG00000257764	ENSG00000257764	12	69353493	69354225	4.4	3.05645
ENSG00000273712	ENSG00000273712	6	28315613	28315883	4.4	3.05645
ENSG00000267580	ENSG00000267580	19	33299934	33301168	4.2	3.05645
ENSG00000224394	GPC6-AS2	13	93818424	93836144	4.2	3.05645
ENSG00000259417	LINC01314	15	80195484	80252213	4.2	3.05645
ENSG00000267034	ENSG00000267034	2	222317242	222318653	4.2	3.05645
ENSG00000233538	ENSG00000233538	2	231452195	231453153	4	3.05645
ENSG00000228386	ENSG00000228386	20	34014969	34017749	4	3.05645
ENSG00000261286	ENSG00000261286	16	84459259	84467361	3.9	3.05645
ENSG00000270760	ENSG00000270760	19	36144081	36148348	3.7	3.05645
ENSG00000227527	ENSG00000227527	1	42335386	42338376	3.7	3.05645
ENSG00000223653	ENSG00000223653	1	85276715	85448124	3.6	3.05645
ENSG00000260103	ENSG00000260103	15	74478070	74490286	3.6	3.05645
ENSG00000278772	LINC00548	13	40194509	40220502	3.6	3.05645
ENSG00000125997	BPIFB9P	20	33347720	33354444	3.5	3.05645
ENSG00000232259	ENSG00000232259	10	127929376	127934517	3.5	3.05645
ENSG00000215156	ENSG00000215156	5	34190056	34193653	3.5	3.05645
ENSG00000226101	ENSG00000226101	17	72072333	72093481	3.5	3.05645
ENSG00000235448	LURAP1L-AS1	9	12700100	12814345	3.4	3.05645
ENSG00000253330	ENSG00000253330	8	47511034	47512141	3.4	3.05645
ENSG00000224919	ENSG00000224919	10	47496212	47502195	3.4	3.05645
ENSG00000255148	ENSG00000255148	1	149018671	149026269	3.4	3.05645
ENSG00000259840	ENSG00000259840	16	710746	711277	3.3	3.05645
ENSG00000234369	TATDN1P1	10	63222155	63223045	3.3	3.05645
ENSG00000248415	GAPDHP61	15	64528667	64529671	3.3	3.05645
ENSG00000223652	ENSG00000223652	5	123087248	123090299	3.3	3.05645
ENSG00000228779	ENSG00000228779	16	125737	127219	3.1	3.05645
ENSG00000215284	ENSG00000215284	X	46725164	46725818	3.1	3.05645
ENSG00000231010	ENSG00000231010	22	46055740	46058160	3.1	3.05645
ENSG00000225695	HNRNPA1P35	2	201063089	201064051	3.1	3.05645
ENSG00000223969	ENSG00000223969	7	90590619	90597353	3	3.05645
ENSG00000261071	ENSG00000261071	6	13614111	13615155	3	3.05645
ENSG00000258824	ENSG00000258824	14	64422935	64448557	2.9	3.05645
ENSG00000276384	ENSG00000276384	17	7557820	7558245	2.9	3.05645
ENSG00000268938	ENSG00000268938	19	18531613	18532632	2.9	3.05645
ENSG00000261079	ENSG00000261079	16	74367462	74369826	2.9	3.05645
ENSG00000204623	ZNRD1-AS1	6	30001011	30061640	2.8	3.05645
ENSG00000259986	ENSG00000259986	15	83179182	83439445	2.8	3.05645
ENSG00000253284	ENSG00000253284	12	19147074	19154659	2.8	3.05645
ENSG00000280710	ENSG00000280710	13	99498524	99501315	2.8	3.05645
ENSG00000204282	TNRC6C-AS1	17	78107398	78111799	2.8	3.05645
ENSG00000278434	ENSG00000278434	16	4532216	4533670	2.7	3.05645
ENSG00000259236	GOLGA8VP	15	101771758	101781989	2.7	3.05645
ENSG00000277998	ENSG00000277998	2	164573741	164574054	2.7	3.05645
ENSG00000204044	ENSG00000204044	20	46013500	46022073	2.7	3.05645
ENSG00000259370	ENSG00000259370	15	62827675	62884034	2.7	3.05645
ENSG00000266053	NDUFV2-AS1	18	9121265	9136645	2.7	3.05645
ENSG00000255301	ENSG00000255301	11	57476493	57477534	2.7	3.05645
ENSG00000277287	ENSG00000277287	20	3239705	3245382	2.7	3.05645
ENSG00000267601	ENSG00000267601	17	78855478	78855844	2.7	3.05645
ENSG00000268203	ENSG00000268203	19	6494320	6494805	2.7	3.05645
ENSG00000237188	ENSG00000237188	1	147172771	147211568	2.6	3.05645
ENSG00000276166	ENSG00000276166	16	57759358	57760024	2.6	3.05645
ENSG00000235910	APOA1-AS	11	116836117	116855729	2.6	3.05645
ENSG00000204261	PSMB8-AS1	6	32844086	32846495	2.6	3.05645
ENSG00000245205	EEF1A1P4	12	19456244	19457648	2.6	3.05645
ENSG00000236838	ENSG00000236838	17	2213697	2214414	2.5	3.05645
ENSG00000260165	ENSG00000260165	15	75480661	75480836	2.5	3.05645
ENSG00000267571	ENSG00000267571	19	5911578	5913899	2.5	3.05645
ENSG00000233838	DPH3P1	20	62845664	62845912	2.5	3.05645
ENSG00000228021	ENSG00000228021	10	125683229	125709677	2.5	3.05645
ENSG00000163915	IGF2BP2-AS1	3	185712528	185729787	2.5	3.05645
ENSG00000162888	C1orf147	1	206491116	206497728	2.5	3.05645
ENSG00000258232	ENSG00000258232	12	49265156	49273306	2.4	3.05645
ENSG00000228109	MFI2-AS1	3	196999460	197004744	2.4	3.05645
ENSG00000236358	ENSG00000236358	1	234357006	234365828	2.4	3.05645
ENSG00000249996	ENSG00000249996	5	123036271	123054667	2.4	3.05645
ENSG00000254429	ENSG00000254429	11	75260127	75261025	2.4	3.05645
ENSG00000234290	ENSG00000234290	5	132468890	132473043	2.4	3.05645
ENSG00000232818	RPS2P32	7	23490473	23491364	2.4	3.05645
ENSG00000255968	ENSG00000255968	12	26318953	26421462	2.4	3.05645
ENSG00000268191	ENSG00000268191	19	6494320	6495025	2.4	3.05645
ENSG00000248100	ENSG00000248100	12	27547050	27552773	2.4	3.05645
ENSG00000249602	ENSG00000249602	1	151763384	151769501	2.3	3.05645
ENSG00000273523	ENSG00000273523	13	52128891	52132723	2.3	3.05645
ENSG00000261586	ENSG00000261586	12	51817899	51820150	2.3	3.05645
ENSG00000227954	TARID	6	133502252	133892802	2.3	3.05645
ENSG00000230561	LINC01183	5	127703390	127941634	2.3	3.05645
ENSG00000260755	ENSG00000260755	16	66509437	66510048	2.3	3.05645
ENSG00000259133	ENSG00000259133	14	56648965	56730535	2.3	3.05645
ENSG00000261759	ENSG00000261759	16	19119976	19121629	2.3	3.05645
ENSG00000188365	ENSG00000188365	7	5419846	5423122	2.3	3.05645
ENSG00000257808	ENSG00000257808	12	53159586	53161000	2.3	3.05645
ENSG00000223799	IL10RB-AS1	21	33263873	33266260	2.3	3.05645
ENSG00000255031	ENSG00000255031	11	68050740	68053762	2.3	3.05645
ENSG00000272149	ENSG00000272149	3	33144104	33147721	2.3	3.05645
ENSG00000237732	ENSG00000237732	2	222318275	222352989	2.3	3.05645
ENSG00000254559	ENSG00000254559	11	203623	205470	2.3	3.05645
ENSG00000232879	ENSG00000232879	1	161034834	161035006	2.2	3.05645
ENSG00000275371	ENSG00000275371	16	30110895	30111955	2.2	3.05645
ENSG00000253392	ENSG00000253392	19	2915146	2926807	2.2	3.05645
ENSG00000262155	ENSG00000262155	16	25066937	25068943	2.2	3.05645
ENSG00000261976	ENSG00000261976	17	50840057	50841626	2.2	3.05645
ENSG00000248671	ENSG00000248671	11	71794363	71818238	2.2	3.05645
ENSG00000246596	ENSG00000246596	5	177619059	177672209	2.2	3.05645
ENSG00000250261	CCDC74BP1	22	20587496	20592218	2.2	3.05645
ENSG00000256116	ENSG00000256116	11	64229214	64234352	2.2	3.05645
ENSG00000182841	RRP7BP	22	42555223	42582038	2.2	3.05645
ENSG00000227620	ALG1L8P	11	67785273	67792335	2.2	3.05645
ENSG00000267352	SH3GL1P3	17	68134675	68135604	2.2	3.05645
ENSG00000234936	ENSG00000234936	2	43229573	43233394	2.2	3.05645
ENSG00000268636	ENSG00000268636	19	49625994	49626439	2.2	3.05645
ENSG00000267984	ENSG00000267984	19	51345169	51353293	2.2	3.05645
ENSG00000264701	ENSG00000264701	17	47980398	47996196	2.2	3.05645
ENSG00000261779	ENSG00000261779	15	75211301	75212167	2.1	3.05645
ENSG00000269318	ENSG00000269318	19	4356637	4358448	2.1	3.05645
ENSG00000228318	ENSG00000228318	21	41441056	41445708	2.1	3.05645
ENSG00000243368	MCCC1-AS1	3	183016255	183017808	2.1	3.05645
ENSG00000261460	ENSG00000261460	15	72278867	72351794	2.1	3.05645
ENSG00000204791	ENSG00000204791	8	144049129	144051522	2.1	3.05645
ENSG00000203993	ARRDC1-AS1	9	137615332	137618906	2.1	3.05645
ENSG00000257270	ENSG00000257270	14	105467793	105470617	2.1	3.05645
ENSG00000279184	ENSG00000279184	22	35160947	35215025	2.1	3.05645
ENSG00000271969	ENSG00000271969	12	6964949	6965382	2.1	3.05645
ENSG00000249593	ENSG00000249593	5	139012647	139051203	2.1	3.05645
ENSG00000257913	ENSG00000257913	12	48998367	49019235	2.1	3.05645
ENSG00000272223	ENSG00000272223	6	43033897	43034405	2.1	3.05645
ENSG00000227487	NCAM1-AS1	11	113269532	113273901	2.1	3.05645
ENSG00000273253	ENSG00000273253	22	50199090	50200837	2.1	3.05645
ENSG00000261663	ENSG00000261663	16	2240487	2241818	2.1	3.05645
ENSG00000272909	ENSG00000272909	14	64440369	64442238	2.1	3.05645
ENSG00000259780	ENSG00000259780	16	2235689	2236913	2.1	3.05645
ENSG00000260083	MIR762HG	16	30875222	30895220	2.1	3.05645
ENSG00000247228	ENSG00000247228	16	70156340	70173448	2.1	3.05645
ENSG00000237883	DGUOK-AS1	2	73947642	73981441	2.1	3.05645
ENSG00000261312	ENSG00000261312	16	19706351	19715383	2.1	3.05645
ENSG00000267484	ENSG00000267484	19	4838332	4838907	2.1	3.05645
ENSG00000228274	ENSG00000228274	22	38667585	38681820	2	3.05645
ENSG00000230289	ENSG00000230289	9	131516558	131522229	2	3.05645
ENSG00000258938	ENSG00000258938	14	35819224	35826765	2	3.05645
ENSG00000224699	LAMTOR5-AS1	1	110347116	110443817	2	3.05645
ENSG00000259006	ENSG00000259006	16	89919827	89922662	2	3.05645
ENSG00000238279	ENSG00000238279	1	153533603	153535115	2	3.05645
ENSG00000240889	NDUFB2-AS1	7	140695336	140697077	2	3.05645
ENSG00000257342	ENSG00000257342	12	57694132	57721510	2	3.05645
ENSG00000270094	ENSG00000270094	1	228394290	228396967	2	3.05645
ENSG00000267030	ENSG00000267030	19	4447304	4448217	2	3.05645
ENSG00000232807	ENSG00000232807	10	5934270	5945900	2	3.05645
ENSG00000228242	ENSG00000228242	3	14144637	14165978	2	3.05645
ENSG00000263165	ENSG00000263165	17	4163910	4164713	2	3.05645
