# Supplementary material for: Differential long non-coding RNA expression profiles in human oocytes and cumulus cells
Source: Sci Rep. 2018 Feb 2;8:2202. doi: 10.1038/s41598-018-20727-0 (PMC5797088; doi:10.1038/s41598-018-20727-0)
Supplement: Supplementary file 12 — Dataset 10 [file 41598_2018_20727_MOESM12_ESM.xls]

## Sheet: Table S10
Supplementary Table S10: Primer pairs used for validating the RNA-seq data by qRT-PCR
Gene	qPCR primer
BCAR4	F : 5’-CGATGCTTGTCTTGCTCTGA-3’
	R : 5’-CCGCTTTTTCGTATCACTCC-3
OOEP-AS1	F : 5’-GGTACTCTGGCTGCTTGAGG-3’
	R : 5’-GCTTTTCTCCCTACCCCAAC-3’
CASC8	F : 5’-AGCCTATGGAGAGGATGCAA-3’
	R : 5’-AGGGACAGCTTGTGTCTGCT-3’
TUNAR	F : 5’-GGGATTATCGGGACCATTCT-3’
	R : 5’-GTTCTCGCAGGGTCTGGTC-3’
C3orf56	F : 5’-TGCTGTCTCTTCCAGCATTG-3’
	R : 5’-GATGGGGTGAGGAGTGAGAA-3’
LINC01118	F : 5’-ACGAAGGGCGGAAATTATCT-3’
	R : 5’-CCCTATCCCACATCAACCAC-3’
ANXA2P2	F : 5’-GACCAAAGGTGTGGATGAGG-3’
	R : 5’-CAAAATCACCGTCTCCAGGT-3’
IL6STP1	F : 5’- CGTGGAAGGGAAACACACTT-3’
	R : 5’- CAAGGGCATTCTCTGCTTCT-3’
MALAT1	F : 5’-GCTTGAGGAAACCGCAGATA-3’
	R : 5’-TCTCAACCTCCGTCATGTTTT-3’
